# Supplementary material for: A plant diterpene counteracts juvenile hormone-mediated gene regulation during Drosophila melanogaster larval development
Source: PLoS One. 2018 Jul 16;13(7):e0200706. doi: 10.1371/journal.pone.0200706 (PMC6047816; doi:10.1371/journal.pone.0200706)
Supplement: S1 Table — (XLSX) [file pone.0200706.s001.xlsx]

## Sheet: abundant 10k coding genes
Gene ID	Gene Name	Genomic locus	droNOG ID	NOG function	NOG gene definition	FPKM control	JHA log2fold	JHD log2fold	JHA q_value	JHD q_value
FBgn0003377	Sgs7	3L:11509860-11510247			Salivary gland secretion	25504.3	-0.409769	-1.17133	0.070102	0.000318522
FBgn0066084	RpL41	2R:24891613-24928275		J	Ribosomal protein	13876.2	-0.127546	0.0327389	0.573236	0.933224
FBgn0040959	Peritrophin-15a	2L:8395664-8396096		W	Chitin binding Peritrophin-A domain	13114.4	-1.03513	0.736942	0.00017249	0.000318522
FBgn0023170	RpL39	2R:24060377-24062431	ENOG410I1G8	J	Ribosomal L39 protein	11879.8	-0.410409	-0.0611972	0.258481	0.920984
FBgn0003375	Sgs5	3R:17595361-17596112			Salivary gland secretion	7672.1	0.333574	-1.30233	0.237455	0.000318522
FBgn0002868	MtnA	3R:9783406-9784370	ENOG410I1X6	P	Metallothionein family 5	7419.23	-2.38911	-0.0613707	0.00017249	0.825705
FBgn0085311	CG34282	3R:18695251-18695995	ENOG410I13X	S	NA	6944.65	-1.15266	0.424122	0.00017249	0.00370607
FBgn0250815	Jon65Aiv	3L:6039154-6040135	ENOG410HW6V	E	Tryp_SPc	6868.87	-2.08113	-0.302155	0.00017249	0.135222
FBgn0085256	CG34227	2R:11248125-11248610	ENOG410I1VT	S	NA	6306.34	-0.312557	-0.856334	0.108254	0.000318522
FBgn0013675	mt:CoII	M:3082-3767		C	mitochondrial Cytochrome c oxidase subunit II	6164.23	0.213938	0.0569239	0.355968	0.87124
FBgn0003378	Sgs8	3L:11508966-11509394			Salivary gland secretion	5996.22	-1.16439	-1.50519	0.00017249	0.000318522
FBgn0038643	CG14300	3R:18693292-18693711	ENOG410I13I	S	NA	5857.89	-1.17265	0.258447	0.00017249	0.0851481
FBgn0031653	Jon25Biii	2L:4949940-4950767		E	Tryp_SPc	5817.13	-4.78746	-0.279297	0.00017249	0.150938
FBgn0040958	Peritrophin-15b	2L:8394428-8395332	ENOG410I1J5	W	Chitin binding Peritrophin-A domain	5677.06	-0.910022	0.498154	0.00017249	0.000318522
FBgn0052249	CG32249	3L:4470000-4471012				5376.83	-0.240981	-0.482362	0.320495	0.000612744
FBgn0085195	CG34166	2L:14743192-14743879				5094.68	1.30278	-0.0300105	0.00017249	0.933224
FBgn0261599	RpS29	3R:9778041-9783054	ENOG410I1FU	J	Ribosomal protein S14p/S29e	4891.96	-0.329908	-0.0276366	0.070102	0.942782
FBgn0002593	RpLP1	2L:419951-420864	ENOG410I14P	J	60s Acidic ribosomal protein	4819.97	-0.417953	-0.100251	0.0230212	0.698296
FBgn0013678	mt:Cyt-b	M:10497-11634		C	mitochondrial Cytochrome b	4794.01	-0.0883742	-0.0669662	0.769975	0.854197
FBgn0025578	Lcp9	2R:24775533-24780428		W	Insect cuticle protein	4721.77	0.0188172	-0.526213	0.93219	0.000318522
FBgn0064225	RpL5	2L:22532278-22536884	ENOG410HTJZ	J	Ribosomal L18p/L5e family	4486.92	-0.262109	-0.0379735	0.354628	0.929299
FBgn0040718	CG15353	2L:2006762-2007688				4338.18	-0.888111	-0.610259	0.00017249	0.00117068
FBgn0033912	RpS23	2R:14215095-14216627	ENOG410HZB0	J	Pfam:Ribosomal_S12	4319.56	-0.371231	-0.0599928	0.0340554	0.846934
FBgn0035667	Jon65Ai	3L:6053492-6054443		E	Tryp_SPc	4295.85	-2.96361	0.347182	0.00017249	0.0433219
FBgn0035552	CG11350	3L:4482808-4484370	ENOG410HXRH	S	GYR	4205.49	-1.39008	-0.872001	0.00017249	0.000318522
FBgn0003942	RpS27A	2L:10408351-10410456	ENOG410HSMF	J	Ribosomal protein S27a	4121.12	-0.178967	-0.0859291	0.450457	0.772652
FBgn0010078	RpL23	2R:22854382-22858794	ENOG410HW7R	J	Ribosomal protein L14p/L23e	4108.8	-0.471113	-0.192155	0.00278964	0.275041
FBgn0039777	Jon99Fii	3R:30487015-30487928		E	Tryp_SPc	4090.4	-3.41735	-0.923335	0.00017249	0.000318522
FBgn0038647	CG14302	3R:18732680-18733034				4012.07	-3.09514	-0.311873	0.00017249	0.0140348
FBgn0028697	RpL15	3L:27267254-27268445	ENOG410HVJT	J	Ribosomal protein L15	3969.93	-0.0515432	0.0189152	0.829837	0.96086
FBgn0024733	RpL10	3L:23093189-23095471	ENOG410HWAT	J	Ribosomal protein L16p/L10e	3968.49	-0.23316	-0.0344606	0.276074	0.928229
FBgn0030616	RpL37a	X:15137869-15139367	ENOG410I0VN	J	Binds to the 23S rRNA (By similarity)	3951.65	-0.352451	-0.0511752	0.037491	0.870287
FBgn0031249	CG11911	2L:305934-358174	ENOG410HZGT	E	Tryp_SPc	3904.54	-2.58142	0.71985	0.00017249	0.000318522
FBgn0086472	RpS25	3R:11215027-11216287	ENOG410I0C0	J	S25 ribosomal protein	3898.94	-0.212754	-0.0742	0.238018	0.788574
FBgn0005533	RpS17	3L:9428794-9429821	ENOG410HUBA	J	Ribosomal S17	3826.45	-0.28971	-0.0650204	0.0749992	0.820669
FBgn0016726	RpL29	2R:21293767-21295588	ENOG410I161	J	Ribosomal L29e protein family	3822.26	-0.145995	0.0194301	0.32141	0.956777
FBgn0038834	RpS30	3R:20850515-20851427	ENOG410I0DS	J	Ribosomal protein S30	3815.04	-0.515329	-0.103685	0.000802363	0.653968
FBgn0039757	RpS7	3R:30206446-30209020		J	structural constituent of ribosome	3760.35	-0.375506	-0.112526	0.0661293	0.649932
FBgn0015521	RpS21	2L:2856069-2857029	ENOG410I14F	J	May be an associated component of the ribosome rather than a core structural subunit. May act as a translation initiation factor. Has a role in regulation of cell proliferation in the hematopoietic organs and the imaginal disks of larva	3740.51	-0.250056	-0.0770914	0.0738555	0.750159
FBgn0032987	RpL21	2L:22247110-22247875	ENOG410HWY6	J	Ribosomal protein L21e	3669.48	-0.0862428	0.0592375	0.693293	0.846446
FBgn0034743	RpS16	2R:22605744-22607995	ENOG410HY5B	J	Ribosomal protein S9/S16	3669.14	-0.321506	-0.0943908	0.0537768	0.698293
FBgn0035665	Jon65Aiii	3L:6050756-6051690	ENOG410HX1I	E	Tryp_SPc	3658.11	-1.91721	-0.215046	0.00017249	0.258215
FBgn0261606	RpL27A	2L:4457185-4458364		J	Ribosomal protein	3656.56	-0.326155	-0.114247	0.0777535	0.624787
FBgn0017545	RpS3A	4:65224-67207	ENOG410HUY5	J	required for late follicle cell development (By similarity)	3622.17	-0.159236	-0.0707762	0.518893	0.822756
FBgn0003060	CG9757	3R:13611582-13612433				3505.37	-1.83645	-0.124359	0.00017249	0.558958
FBgn0259998	CG17571	2L:20255987-20257192	ENOG410HT92	E	Tryp_SPc	3435.27	-4.07313	0.50133	0.00017249	0.0019688
FBgn0035670	CG10472	3L:6059657-6062910	ENOG410I02U	E	Tryp_SPc	3435.15	-2.85284	0.62861	0.00017249	0.000318522
FBgn0039713	RpS8	3R:29861581-29868895	ENOG410HZDF	J	40S ribosomal protein S8	3369.76	-0.314199	-0.131726	0.159849	0.591567
FBgn0030136	RpS28b	X:9554622-9556544	ENOG410I1EP	J	Ribosomal protein S28e	3347.6	-0.212602	-0.00780077	0.201872	0.982943
FBgn0037351	RpL13A	3R:5624473-5625947	ENOG410HYPH	J	Ribosomal protein L13	3320.35	-0.389429	-0.174088	0.0296956	0.361621
FBgn0040060	yip7	3L:6035215-6036175			yippee interacting protein 7	3281.09	-2.77124	-0.115665	0.00017249	0.636418
FBgn0003274	RpLP2	2R:16586128-16586732		J	Ribosomal protein	3214.36	-0.16773	-0.0584699	0.395591	0.844834
FBgn0010265	RpS13	2L:8363476-8364662	ENOG410HZXR	J	Ribosomal S13/S15 N-terminal domain	3183.02	-0.362338	-0.135445	0.0336847	0.508466
FBgn0261608	RpL37A	2L:5070886-5072055	ENOG410I0VH	J	Ribosomal L37ae protein family	3179.01	-0.319071	-0.106298	0.0247965	0.619318
FBgn0259209	Mlp60A	2R:24074601-24078223		Z	Muscle LIM protein at 60A	3165.06	-0.95977	-0.416877	0.00017249	0.000895817
FBgn0010411	RpS18	2R:20263978-20264848	ENOG410HVIC	J	Ribosomal protein S18	3145.87	-0.283245	-0.103613	0.116532	0.66484
FBgn0039359	RpL27	3R:25680844-25685051	ENOG410HX76	J	60S ribosomal protein L27	3087.21	-0.314446	-0.119584	0.0981984	0.63807
FBgn0017579	RpL14	3L:8601005-8602392	ENOG410I026	J	structural constituent of ribosome	3077.8	-0.333009	-0.124001	0.0351367	0.558958
FBgn0002626	RpL32	3R:30045228-30046161	ENOG410HTIR	J	Ribosomal protein L32	3051.92	-0.404631	-0.144646	0.00642585	0.459404
FBgn0031980	RpL36A	2L:8041105-8042909	ENOG410I0QM	J	Ribosomal protein L44	3049.96	-0.191038	-0.0989443	0.227791	0.649932
FBgn0086519	Cpr47Eg	2R:11277956-11278445	ENOG410I1BZ	W	Insect cuticle protein	3009.08	-2.24864	-0.135534	0.00017249	0.456071
FBgn0003517	sta	X:1481796-1483413		J	CYTOPLASMIC SMALL RIBOSOMAL PROTEINS	3004.9	-0.600469	-0.218457	0.00450097	0.261503
FBgn0034138	RpS15	2R:16566022-16571230	ENOG410HYU9	J	Ribosomal protein S19	2999.33	-0.262066	-0.0175228	0.164115	0.967137
FBgn0003941	RpL40	2L:4227698-4228561	ENOG410HTA4	J	Ribosomal L40e family	2997.7	-0.365856	-0.0694711	0.0246981	0.80031
FBgn0036467	CG12310	3L:15014694-15064977				2997.25	-1.97485	-0.719279	0.00017249	0.00117068
FBgn0039830	CG1746	3R:31216144-31219630	ENOG410HYFB	C	ATP synthase subunit C	2954.31	-0.748665	-0.179034	0.00017249	0.427522
FBgn0261597	RpS26	2L:18441334-18443277	ENOG410I08W	J	Ribosomal protein S26e	2930.24	-0.349122	-0.0997305	0.0403913	0.677357
FBgn0040007	RpL38	2R:4515387-4516458	ENOG410I1HS	J	Ribosomal L38e protein family	2902.36	0.0183885	0.0360383	0.918602	0.904312
FBgn0019936	RpS20	3R:20822180-20824239	ENOG410I0I2	J	Ribosomal protein S10p/S20e	2856.09	-0.479931	-0.116059	0.00167525	0.587128
FBgn0260226	CG42500	3R:14152210-14152650				2855.13	-0.172368	-2.53508	0.190621	0.000318522
FBgn0034968	RpL12	2R:24060377-24062431	ENOG410HTW6	J	RL11	2814.21	-0.310438	-0.071764	0.293953	0.870287
FBgn0002579	RpL36	X:628337-629483	ENOG410I08Y	J	60S ribosomal protein L36	2799.96	-0.200951	0.00892419	0.229319	0.981693
FBgn0010409	RpL18A	2R:17546405-17547462	ENOG410HXNR	J	60S ribosomal protein L18a	2794.08	-0.370107	-0.114754	0.0223002	0.60478
FBgn0002533	Lcp2	2R:8433796-8434785	ENOG410I1AX	W	cuticle development involved in chitin-based cuticle molting cycle	2782.85	1.4078	-1.07315	0.00017249	0.000318522
FBgn0029785	RpL35	X:5672400-5673547	ENOG410I069	J	Ribosomal L29 protein	2774.54	-0.356257	-0.112031	0.0201411	0.610488
FBgn0000116	Argk	3L:9048780-9066027	ENOG410HW9J	E	ATP:guanido phosphotransferase, C-terminal catalytic domain	2772.69	-0.00961109	0.18798	0.981546	0.449241
FBgn0036825	RpL26	3L:18898874-18899917	ENOG410HZ77	J	KOW motif	2733.24	-0.318187	-0.0776888	0.0549683	0.771205
FBgn0002607	RpL19	2R:24967876-24969547		J	Ribosomal protein	2725.01	-0.252843	-0.148538	0.184799	0.465596
FBgn0033699	RpS11	2R:12199023-12200815	ENOG410HV8C	J	structural constituent of ribosome	2687.76	-0.29792	-0.0584161	0.0940255	0.848738
FBgn0005593	RpL7	2L:10201003-10202321	ENOG410HU83	J	Ribosomal L30 N-terminal domain	2686.2	-0.331905	-0.129389	0.101239	0.566286
FBgn0002590	RpS5a	X:17143587-17148264	ENOG410HST0	J	Ribosomal protein S7p/S5e	2686.11	-0.412013	-0.134965	0.0222056	0.528978
FBgn0014026	RpL7A	X:6530896-6533348	ENOG410HZM6	J	Ribosomal protein L7Ae/L30e/S12e/Gadd45 family	2681.99	-0.298711	-0.179073	0.190338	0.380974
FBgn0025286	RpL31	2R:9587192-9605624		J	Ribosomal protein	2670.32	-0.405667	-0.122604	0.0199306	0.649532
FBgn0035887	Jon66Cii	3L:8392819-8393649	ENOG410HU7X	E	Tryp_SPc	2659.25	-2.81432	0.119403	0.00017249	0.609012
FBgn0011284	RpS4	3L:13041755-13044234	ENOG410HTNG	J	Ribosomal family S4e	2588.81	-0.356035	-0.168248	0.0730867	0.401434
FBgn0035422	RpL28	3L:3219155-3222960	ENOG410I0BC	J	Ribosomal L28e protein family	2577.01	-0.17576	-0.0122327	0.310337	0.976655
FBgn0261592	RpS6	X:7898437-7901331	ENOG410HWF0	J	40S ribosomal protein S6	2576.18	-0.350164	-0.102512	0.0863868	0.69455
FBgn0261602	RpL8	3L:2587455-2588883	ENOG410HWCN	J	Ribosomal Proteins L2, RNA binding domain	2565.79	-0.47759	-0.181324	0.0118481	0.347303
FBgn0260441	RpS12	3L:13023351-13024762	ENOG410HSKA	J	40S ribosomal protein S12	2560.91	-0.166111	0.0317387	0.342066	0.927945
FBgn0004867	RpS2	2L:9896264-9897552	ENOG410HX0E	J	Ribosomal protein S5, C-terminal domain	2550.95	-0.278373	-0.129656	0.140865	0.549903
FBgn0010198	RpS15Aa	X:13335636-13337705	ENOG410HTTT	J	Ribosomal protein S8	2546.33	-0.36729	-0.117737	0.0246981	0.592147
FBgn0261593	RpS10b	X:19598030-19601851		J	structural constituent of ribosome	2530.07	-0.403107	-0.182257	0.0155295	0.314911
FBgn0010412	RpS19a	X:16637893-16639249	ENOG410HZT0	J	Ribosomal protein S19e	2525.97	-0.224891	-0.147518	0.176574	0.42397
FBgn0039685	Obp99b	3R:29716253-29716896	ENOG410I12M		Odorant-binding protein	2507.25	2.06923	-1.95426	0.00017249	0.000318522
FBgn0010408	RpS9	3L:9509792-9511531	ENOG410HSJQ	J	Ribosomal protein S4/S9 N-terminal domain	2503.24	-0.354615	-0.135961	0.0934671	0.594993
FBgn0086710	RpL30	2L:19003366-19009306	ENOG410I0K5	J	Ribosomal protein L7Ae/L30e/S12e/Gadd45 family	2472.76	-0.20773	-0.0601264	0.188616	0.82995
FBgn0002622	RpS3	3R:23358811-23360207	ENOG410HXKP	L	Ribosomal protein S3, C-terminal domain	2470.26	-0.35663	-0.0529561	0.0481076	0.869903
FBgn0037114	Cpr78E	3L:21666451-21666980	ENOG410I185	W	Insect cuticle protein	2463.31	-0.751787	-0.761495	0.00017249	0.000318522
FBgn0004592	Eig71Ee	3L:15654471-15656010			Ecdysone-induced gene 71Ee	2458.66	-1.78751	-1.63323	0.00017249	0.000318522
FBgn0015756	RpL9	2L:11002757-11004189	ENOG410HSKX	J	Ribosomal protein L6	2457.12	-0.28257	-0.0968433	0.110829	0.693366
FBgn0035753	RpL18	3L:7238541-7241351	ENOG410HW75	J	60S ribosomal protein L18	2384.85	-0.349703	-0.130626	0.0330674	0.530465
FBgn0028855	CG15282	2L:14712470-14713298				2375.19	-1.91695	-0.79267	0.00017249	0.000318522
FBgn0050457	CG30457	2R:17160121-17160829				2307.37	-2.91215	-0.995852	0.00017249	0.000318522
FBgn0036213	RpL10Ab	3L:11822850-11825732	ENOG410HTM0	J	Ribosomal protein L1p/L10e family	2302.26	-0.159328	-0.0429149	0.425207	0.897913
FBgn0002772	Mlc1	3R:27657077-27660177	ENOG410I2BF	Z	Myosin alkali light chain 1	2279.73	-0.0655146	0.209759	0.79833	0.270947
FBgn0020910	RpL3	3R:11221893-11225173	ENOG410HWCH	J	Ribosomal protein L3	2238.36	-0.362592	-0.150779	0.162604	0.538142
FBgn0032144	CG17633	2L:9765356-9770996	ENOG410HURG	E	metallocarboxypeptidase activity	2223.65	-3.39805	-0.137575	0.00017249	0.575822
FBgn0038009	CG17738	3R:12258736-12302785				2208.57	-1.03065	-0.58692	0.00017249	0.000318522
FBgn0052071	CG32071	3L:11103420-11103873				2198.7	-8.54171	-2.5338	0.00017249	0.000318522
FBgn0003721	Tm1	3R:15281370-15308779	ENOG410HZWR	Z	Tropomyosin	2181.21	-0.328298	0.185602	0.201135	0.420817
FBgn0013325	RpL11	2R:19442341-19443825	ENOG410HVUS	J	ribosomal L5P family C-terminus	2168.89	-0.0750411	0.0462868	0.712665	0.877987
FBgn0029897	RpL17	X:6741536-6744238	ENOG410HU24	J	60S ribosomal protein L17	2148.75	-0.425281	-0.156286	0.0097204	0.418619
FBgn0011272	RpL13	2L:9967312-9968645	ENOG410HZT2	J	ribosomal protein L13	2096.47	-0.338109	-0.15349	0.0341532	0.424518
FBgn0000042	Act5C	X:5900860-5905399	ENOG410HVW4	Z	ACTIN	2096.43	0.175052	0.0346015	0.641357	0.940865
FBgn0039857	RpL6	3R:31594791-31596204	ENOG410HUU6	J	Ribosomal protein L6e	2084.76	-0.371611	-0.107391	0.0484562	0.655538
FBgn0040813	Nplp2	3L:13356375-13357223		S	Neuropeptide-like precursor 1	2043.77	-0.126121	0.514887	0.383225	0.000318522
FBgn0040992	CG10570	2L:18808693-18811252	ENOG410I1V8	S	NA	1970.34	-1.3558	-0.238411	0.00017249	0.141958
FBgn0003279	RpL4	3R:27922820-27937853	ENOG410HVFV	J	Ribosomal protein L4/L1 family	1967.42	-0.45183	-0.197682	0.0438769	0.3363
FBgn0034967	eIF-5A	2R:24057797-24059913		J	eukaryotic translation elongation factor 5	1921.34	0.0757307	-0.0103773	0.704161	0.978131
FBgn0039300	RpS27	3R:25245954-25247514	ENOG410I125	J	40S ribosomal protein S27	1915.38	-0.269829	-0.116336	0.0627953	0.568831
FBgn0004403	RpS14a	X:7933741-7934677		J	structural constituent of ribosome	1902.28	-0.363742	-0.13489	0.0115048	0.475167
FBgn0040717	Nplp4	2L:2008413-2009072		S	Neuropeptide-like precursor 1	1897.25	-0.265027	0.132943	0.0405894	0.483259
FBgn0037686	RpL34b	3R:9400236-9401226	ENOG410I0FT	J	structural constituent of ribosome	1894.5	-0.426204	-0.0508716	0.00237228	0.861736
FBgn0261596	RpS24	2R:22640525-22641419	ENOG410HZV9	J	40S ribosomal protein S24	1888.05	-0.366587	-0.181212	0.0106859	0.291427
FBgn0020618	Rack1	2L:7821033-7827315	ENOG410HTXU	T	WD domain, G-beta repeat	1876.8	-0.0279342	0.0242874	0.91708	0.951457
FBgn0000100	RpLP0	3L:22075866-22077487	ENOG410HZBC	J	60s Acidic ribosomal protein	1862.69	-0.44455	-0.193877	0.0283513	0.316279
FBgn0000559	EF2	2L:21677912-21682164	ENOG410HX3Z	J	EFG_IV	1859.19	-0.235919	-0.0965404	0.548839	0.785333
FBgn0004028	wupA	X:18105567-18116922		Z	Wings up A is a cytoskeletal protein of the troponin complex of the muscle thin filament	1840.06	-0.043659	0.101717	0.872604	0.708097
FBgn0004169	up	X:13593473-13602578	ENOG410HWSS	Z	Troponin	1812.98	-0.358663	0.0655158	0.249692	0.866614
FBgn0026372	RpL23A	3L:1665137-1668654	ENOG410HTNJ	J	Ribosomal protein L23	1789.15	-0.106267	-0.0269564	0.652917	0.945743
FBgn0004117	Tm2	3R:15310192-15315197	ENOG410HZSI	Z	Tropomyosin	1749.69	-0.28085	0.0947384	0.224842	0.746273
FBgn0003884	alphaTub84B	3R:7086598-7088839	ENOG410HUXB	Z	Tubulin is the major constituent of microtubules. It binds two moles of GTP, one at an exchangeable site on the beta chain and one at a non-exchangeable site on the alpha chain (By similarity)	1746.58	-0.00659838	-0.121567	0.98168	0.633698
FBgn0032282	CG7299	2L:10683426-10684409				1736.94	-2.15856	-0.746172	0.00017249	0.000318522
FBgn0038294	Mf	3R:15150374-15196210	ENOG410HXYR	Z	NA	1735.21	-0.158075	0.275528	0.554033	0.184211
FBgn0003360	sesB	X:10772540-10786958	ENOG410HWZA	P	Mitochondrial carrier protein	1730.04	-0.753339	-0.0338362	0.000334606	0.93565
FBgn0036471	CG13460	3L:15014694-15064977				1714.24	-0.772859	-0.103687	0.013603	0.837479
FBgn0010217	ATPsyn-beta	4:1029710-1034917	ENOG410HWHD	C	Mitochondrial membrane ATP synthase (F(1)F(0) ATP synthase or Complex V) produces ATP from ADP in the presence of a proton gradient across the membrane which is generated by electron transport complexes of the respiratory chain. F-type ATPases consist of	1696.41	-0.58319	-0.0524934	0.00332363	0.879636
FBgn0032518	RpL24	2L:13387570-13395131	ENOG410HVNC	J	Ribosomal protein L24e	1692.84	-0.490496	-0.113368	0.000493013	0.606875
FBgn0036422	CG3868	3L:14400768-14402725	ENOG410I1ZA	S	NA	1651.92	-2.84602	0.115684	0.00017249	0.624136
FBgn0035781	CG8560	3L:7402331-7404181	ENOG410HVDV	E	Carboxypeptidase activation peptide	1648.75	-3.366	-0.487282	0.00017249	0.000318522
FBgn0262952	mt:ND4	M:8205-9834		C	mitochondrial NADH-ubiquinone oxidoreductase chain	1642.5	0.157187	-0.149617	0.385091	0.48048
FBgn0028737	Ef1beta	2R:16868221-16869280	ENOG410HTWU	J	EF-1 guanine nucleotide exchange domain	1602.7	-0.408911	-0.0738495	0.00488777	0.772945
FBgn0001091	Gapdh1	2R:7791900-7793380		G	Glyceraldehyde-3-phosphate dehydrogenase	1561.9	0.135991	0.0627199	0.58859	0.842478
FBgn0001942	eIF-4a	2L:5981763-5985909	ENOG410HWUN	J	DEAD/DEAH box helicase	1543.57	-0.247238	0.0915258	0.277467	0.747479
FBgn0037328	RpL35A	3R:5465629-5467101	ENOG410HV5J	J	Ribosomal protein L35Ae	1523.65	-0.404142	-0.22082	0.00305845	0.137672
FBgn0266599	Hsc70-4	3R:15242686-15246614	ENOG410HWV1	O	MreB/Mbl protein	1499.07	-0.226651	0.140819	0.472556	0.599119
FBgn0002789	Mp20	2R:13246669-13248880	ENOG410HY4G	Z	Calponin family repeat	1494.44	0.366153	0.280851	0.034646	0.064103
FBgn0000150	awd	3R:31744281-31746077			Abnormal wing discs (Awd) is a nucleotide diphosphate kinase.	1478.68	-0.224226	-0.197056	0.117691	0.210907
FBgn0037913	fabp	3R:11559895-11567054	ENOG410I0U4	I	Lipocalin / cytosolic fatty-acid binding protein family	1453.7	-0.707672	-0.112197	0.00017249	0.63807
FBgn0013981	His4r	3R:14625754-14626614	ENOG410I0P7	B	Histones	1451.59	-0.347613	-0.0761134	0.00385011	0.747337
FBgn0015288	RpL22	X:762559-765130	ENOG410I06I	J	Ribosomal L22e protein family	1422.88	-0.341944	-0.0508855	0.064703	0.876717
FBgn0037874	Tctp	3R:11210246-11211898	ENOG410HYWI	DZ	Involved in calcium binding and microtubule stabilization (By similarity)	1418.36	-0.276828	-0.0859645	0.0884998	0.722383
FBgn0000064	Ald	3R:26254068-26261591	ENOG410HSWP	G	Fructose-bisphosphate aldolase	1411.62	0.362475	-0.035215	0.161077	0.935102
FBgn0034288	CG5084	2R:18018664-18020211	ENOG410I0CT	S	NA	1405.19	-0.207721	1.31218	0.168828	0.000318522
FBgn0003887	betaTub56D	2R:19447318-19451600		Z	Tubulin is the major constituent of microtubules. It binds two moles of GTP, one at an exchangeable site on the beta chain and one at a non-exchangeable site on the alpha chain	1342.48	-0.235171	-0.159897	0.267101	0.427479
FBgn0034470	Obp56d	2R:19702923-19703915	ENOG410I0SE		Odorant-binding protein	1279.66	-0.485371	-0.236649	0.00017249	0.0943093
FBgn0032400	CG6770	2L:12045342-12046118	ENOG410I1NZ	K	DNA-binding nuclear phosphoprotein p8	1274.89	0.836952	0.269403	0.00017249	0.0803182
FBgn0029176	Ef1gamma	3R:29220171-29222109	ENOG410HWCK	JO	Elongation factor 1 gamma, conserved domain	1274.78	-0.277018	-0.12343	0.215027	0.613786
FBgn0011726	tsr	2R:24037942-24046805	ENOG410HTDF	Z	ADF	1213.68	0.104197	0.222276	0.548455	0.165453
FBgn0026753	Vha13	3R:19643017-19644386		C	V-type ATPase 116kDa subunit family	1178.91	-0.954459	-0.14598	0.00017249	0.422234
FBgn0015031	cype	2L:5327226-5327969	ENOG410I17A	C	Cytochrome c oxidase subunit VIc	1168.98	-0.761094	-0.320346	0.00017249	0.00826667
FBgn0000640	Fbp2	2L:9426783-9431052	ENOG410HT24	Q	short chain dehydrogenase	1147.8	2.0258	-0.875018	0.00017249	0.000318522
FBgn0050163	Cpr60D	2R:24662681-24663406	ENOG410I1IB	W	Insect cuticle protein	1144.43	-0.280294	-0.219123	0.025725	0.135222
FBgn0001149	GstD1	3R:12367816-12369268	ENOG410HT14	O	glutathione transferase activity	1143.56	0.148067	-0.370961	0.370225	0.00601959
FBgn0052230	CG32230	3L:23339227-23345936	ENOG410I17G	C	Pfam:NADH_ub_rd_NUML	1141.85	-0.419378	-0.0519283	0.00017249	0.834262
FBgn0040793	CG7630	3L:17425476-17426282	ENOG410I174	S	NA	1130.87	-0.598154	-0.0824415	0.00017249	0.691864
FBgn0065104	snmRNA:158	2L:5100876-5207002	1			1121.71	-0.785733	0.0154613	0.827505	0.982943
FBgn0001092	Gapdh2	X:15868144-15869661	ENOG410HTMM	G	Glyceraldehyde-3-phosphate dehydrogenase	1120.79	0.69974	0.177691	0.000334606	0.348202
FBgn0010424	TpnC73F	3L:17046062-17048390	ENOG410HYC5	T	Pfam:efhand	1109.78	0.113998	-0.152622	0.537845	0.401434
FBgn0263081	CG43349	2L:1200204-1200663				1106.8	-1.7855	0.689216	0.00017249	0.000318522
FBgn0011296	l(2)efl	2R:23683376-23687980	ENOG410HYYP	O	Hsp20/alpha crystallin family	1083.45	0.119898	0.0885197	0.468615	0.702398
FBgn0036717	CG13731	3L:17383635-17388956	ENOG410I1EZ	S	NA	1082.59	-0.791855	-0.442976	0.00017249	0.00441425
FBgn0002578	Kaz-m1	3R:26014720-26016487	ENOG410I0PK	S	Kazal-type serine protease inhibitor domain	1080.85	-1.6217	0.645824	0.00017249	0.000318522
FBgn0031561	CG16712	2L:3696217-3696658	ENOG410I1NY	O	Kunitz/Bovine pancreatic trypsin inhibitor domain	1076.5	-0.0829936	0.242613	0.536707	0.0577018
FBgn0040993	CG17325	2L:18812647-18813941	ENOG410I1GE	S	NA	1062.81	-2.86994	-0.475317	0.00017249	0.000318522
FBgn0262736	Vha16-1	2R:6625241-6633090	ENOG410HZKG	C	V-type ATPase 116kDa subunit family	1057.28	-0.715839	-0.203506	0.000493013	0.331053
FBgn0004404	RpS14b	X:7934897-7935792	ENOG410HYJI	J	structural constituent of ribosome	1038.19	-0.376596	-0.11016	0.000952271	0.560729
FBgn0010423	TpnC47D	2R:11273844-11275286	ENOG410HTRI	T	Pfam:efhand	1011.28	-0.445347	0.138183	0.00017249	0.427783
FBgn0040773	CoVIIc	2R:10033303-10050066	ENOG410I1J8	C	Cytochrome c oxidase subunit VIIc	1009.13	-0.488934	-0.214455	0.012776	0.449202
FBgn0036362	CG10725	3L:13437953-13439009	ENOG410HWHT	S	Chitin binding Peritrophin-A domain	1002.64	-0.29548	1.30455	0.0274207	0.000318522
FBgn0033541	CG12934	2R:10648887-10649830	ENOG410I1V4	S	NA	999.496	-0.400643	1.13415	0.00319188	0.000318522
FBgn0037724	Fst	3R:9638181-9650706			Frost	995.06	-1.21303	0.43834	0.00017249	0.00144304
FBgn0035032	CG4692	2R:24597994-24599821	ENOG410I0NP	C	Mitochondrial F1F0-ATP synthase, subunit f	987.217	-0.603391	-0.170215	0.00017249	0.275041
FBgn0032280	CG17105	2L:10681029-10681775				980.952	1.60661	-1.3808	0.00017249	0.000318522
FBgn0085334	CG34305	3R:4242784-4243146	ENOG410I1ZR	S	NA	976.144	-0.493623	-0.403538	0.00017249	0.000612744
FBgn0036952	CG6933	3L:20218499-20220420	ENOG410HTT3	S	Chitin binding Peritrophin-A domain	951.877	-0.982703	0.827992	0.00017249	0.000318522
FBgn0031629	Clect27	2L:4796599-4801923	ENOG410I2AI	TV	CLECT	950.954	-1.20692	-0.3317	0.00017249	0.0177486
FBgn0035666	Jon65Aii	3L:6052320-6053215		E	Tryp_SPc	939.581	-1.81655	0.967405	0.00017249	0.000318522
FBgn0038646	CG7715	3R:18705500-18732344	ENOG410I0TB	S	NA	936.453	-1.06764	0.646974	0.00017249	0.00394273
FBgn0034819	CG9877	2R:23085880-23086268				933.853	-1.4534	-0.28726	0.00017249	0.0208787
FBgn0033600	Cpr47Ec	2R:11259105-11259976	ENOG410I19Q	W	Insect cuticle protein	927.889	-0.309902	-0.272989	0.0159945	0.0461383
FBgn0019624	CoVa	3R:11819358-11820299	ENOG410HYHX	C	Cytochrome c oxidase subunit Va	926.515	-0.700723	-0.166607	0.00017249	0.296293
FBgn0040565	CG7606	3R:17596535-17598453				919.079	-1.25674	-0.455427	0.00017249	0.000318522
FBgn0034901	CG11300	2R:23751914-23752495				918.883	-4.43579	-0.945954	0.00017249	0.000318522
FBgn0003067	Pepck	2R:18536766-18539416	ENOG410HZ16	C	Phosphoenolpyruvate carboxykinase	913.806	-0.406233	0.206494	0.0396899	0.294872
FBgn0263911	CoVIII	3L:21538858-21539447	ENOG410I1J3	P	Cytochrome oxidase c subunit VIII	910.443	-0.565837	-0.190095	0.00017249	0.175172
FBgn0011211	blw	2R:22799098-22802180	ENOG410HYNH	C	produces ATP from ADP in the presence of a proton gradient across the membrane	904.451	-0.551197	-0.177987	0.00153687	0.351738
FBgn0000055	Adh	2L:14599195-14689340	ENOG410HUKZ	Q	alcohol dehydrogenase	900.521	1.86072	1.00591	0.00017249	0.000318522
FBgn0033729	Cpr49Af	2R:12405931-12407045	ENOG410I1CP	W	Insect cuticle protein	896.896	-1.56268	-0.471237	0.00017249	0.000318522
FBgn0034398	CG15098	2R:18833371-18834775	ENOG410I17P	S	NA	871.13	-0.315863	0.126581	0.0134878	0.496016
FBgn0035917	Zasp66	3L:8624370-8638813	ENOG410I2DD	W	ZM	860.826	0.0984895	-0.0115732	0.614152	0.977775
FBgn0040529	CG9603	3R:8339943-8341043	ENOG410I11M	C	Cytochrome c oxidase subunit VIIa	856.076	-0.291339	-0.134961	0.0143993	0.433772
FBgn0032833	CoIV	2L:19958712-19960065	ENOG410HT1E	C	Cytochrome c oxidase subunit IV	855.369	-0.722751	-0.212902	0.00017249	0.140096
FBgn0000046	Act87E	3R:13425832-13428375	ENOG410HTVE	Z	ACTIN	854.358	-0.921144	-0.320616	0.00017249	0.0231631
FBgn0028663	VhaM9.7-b	3L:21539861-21541215	ENOG410I17E	C	V-type ATPase 116kDa subunit family	849.233	-0.863674	-0.100391	0.00017249	0.603379
FBgn0032538	CG16885	2L:13914724-13956188	ENOG410HY3D	S	NA	848.338	-0.471709	-0.450374	0.0796491	0.0594171
FBgn0032283	CG7296	2L:10686123-10687066				844.656	1.19496	-0.451513	0.00017249	0.000318522
FBgn0086904	Nacalpha	2R:12757545-12760999	ENOG410HWRM	K	NAC domain	840.806	-0.23472	-0.158361	0.11472	0.371125
FBgn0028544	CG16884	2L:13914724-13956188	ENOG410HZT7	S	NA	838.815	-0.53791	-0.388983	0.0504316	0.111565
FBgn0034204	CG10953	2R:17165083-17166643				833.15	-0.851302	0.621263	0.00017249	0.000318522
FBgn0014184	Oda	2R:12166294-12174264	ENOG410I1RQ	E	Inherit from inNOG: Ornithine decarboxylase antizyme	827.136	-0.270463	0.210115	0.105474	0.234506
FBgn0015221	Fer2LCH	3R:30385572-30390584	ENOG410I2ES	P	Stores iron in a soluble, non-toxic, readily available form. Important for iron homeostasis (By similarity)	825.908	-0.150072	0.472956	0.636351	0.036178
FBgn0013679	mt:ND1	M:11719-12658		C	mitochondrial NADH-ubiquinone oxidoreductase chain	823.519	0.370343	0.213006	0.00265035	0.171912
FBgn0250836	CG8628	3L:7130873-7131505				816.942	0.714401	0.224974	0.00017249	0.0943093
FBgn0000308	chic	2L:5972114-5981018	ENOG410I0GI	Z	Binds to actin and affects the structure of the cytoskeleton. At high concentrations, profilin prevents the polymerization of actin, whereas it enhances it at low concentrations. By	812.395	0.477779	0.176503	0.00209421	0.327688
FBgn0031066	CoVIb	X:19740536-19744335	ENOG410I142	C	Cytochrome oxidase c subunit VIb	808.184	-0.614241	-0.187111	0.00017249	0.233318
FBgn0004432	Cyp1	X:16313708-16320370	ENOG410HWFB	O	PPIases accelerate the folding of proteins (By similarity)	807.667	0.0925408	-0.0953037	0.601431	0.668261
FBgn0035926	CG5804	3L:8753618-8798719	ENOG410I1Q5	I	Acyl CoA binding protein	799.19	-1.57322	0.0743077	0.00017249	0.853541
FBgn0020642	Lcp65Ac	3L:6144818-6145393	ENOG410I1AH	W	Insect cuticle protein	791.574	-1.84151	-0.339708	0.00017249	0.00579551
FBgn0038784	CG4362	3R:20306215-20307537	ENOG410HU43	S	Chitin binding domain	790.927	-4.25857	-0.186163	0.00017249	0.224286
FBgn0038523	CG7587	3R:17594385-17595057	ENOG410I1PH	S	NA	783.243	-5.07629	0.0217735	0.00017249	0.947037
FBgn0014391	sun	X:15847858-15849258	ENOG410I20F	C	Mitochondrial ATP synthase epsilon chain	777.839	-0.557604	-0.225554	0.00017249	0.092161
FBgn0013681	mt:ND3	M:5607-5961		C	mitochondrial NADH-ubiquinone oxidoreductase chain	772.075	-0.313999	-0.200804	0.00450097	0.149354
FBgn0083167	Neb-cGP	X:10460735-10477201	ENOG410I1TJ	U	Inherit from NOG: up-regulated during skeletal muscle growth 5 homolog (mouse)	761.205	-0.55538	-0.229467	0.0383967	0.587066
FBgn0034877	levy	2R:23548238-23554712	ENOG410I0QG	C	Cytochrome c oxidase subunit VIa	757.896	-0.664114	-0.219008	0.00017249	0.226148
FBgn0036951	CG7017	3L:20210291-20212122	ENOG410HUGX	S	Chitin binding Peritrophin-A domain	755.065	-0.94666	0.98171	0.00017249	0.000318522
FBgn0051343	CG31343	3R:21745265-21749003	ENOG410HV8Z	EO	Peptidase family M1	746.486	-2.41146	0.182289	0.00017249	0.382079
FBgn0262116	CG40127	2R:4186834-4188127	ENOG410I124	S	Inherit from artNOG: Ribonuclease	742.616	-0.61988	-0.051796	0.00017249	0.833135
FBgn0034245	CG14482	2R:17568731-17572784	ENOG410I1Y5	C	Ubiquinol-cytochrome C reductase complex, 6.4kD protein	735.478	-0.660137	-0.30084	0.00017249	0.0648932
FBgn0040827	CG13315	3L:9096876-9097494	ENOG410I1KE	S	NA	733.3	-1.27658	0.0136264	0.00017249	0.970829
FBgn0033268	Obp44a	2R:8131430-8135315	ENOG410I0D3		Odorant-binding protein	729.689	-0.0514727	-0.0247216	0.779102	0.947037
FBgn0034292	CG5767	2R:18046385-18047484	ENOG410HYU3	S	Protein of unknown function (DUF725)	722.477	-0.610456	0.328648	0.00017249	0.010903
FBgn0015222	Fer1HCH	3R:30385572-30390584	ENOG410I2ER	P	Ferritin-like domain	716.446	-0.076807	0.436574	0.818886	0.0511754
FBgn0036469	CG18649	3L:15014694-15064977				711.752	-2.39173	-0.114676	0.000493013	0.918545
FBgn0038645	CG7714	3R:18705500-18732344	ENOG410I1N6	S	NA	711.424	-0.214373	1.2834	0.400574	0.000318522
FBgn0040660	CG13551	2R:23377865-23383424	ENOG410I191	K	Mitochondrial ATPase inhibitor, IATP	710.751	-0.08673	0.0313312	0.685865	0.928494
FBgn0034468	Obp56a	2R:19697722-19698508	ENOG410I0NI		Odorant-binding protein	709.08	-1.49618	-0.673411	0.00017249	0.000318522
FBgn0026409	Mpcp	3L:14537650-14540441	ENOG410HU76	C	Mitochondrial carrier protein	707.594	-0.86051	-0.279328	0.00017249	0.0567185
FBgn0016119	ATPsyn-Cf6	3R:23355219-23356064	ENOG410I0VR	C	Mitochondrial membrane ATP synthase (F(1)F(0) ATP synthase or Complex V) produces ATP from ADP in the presence of a proton gradient across the membrane which is generated by electron transport complexes of the respiratory chain (By similarity)	705.121	-0.227791	0.0298963	0.052322	0.924479
FBgn0038353	CG5399	3R:15695240-15697142	ENOG410I11D	S	NA	702.416	-1.07196	0.810336	0.00017249	0.000318522
FBgn0031830	CoVb	2L:6557799-6559308	ENOG410I07Z	C	Cytochrome c oxidase subunit Vb	686.774	-1.18204	-0.354443	0.00017249	0.00322617
FBgn0010425	epsilonTry	2R:11345236-11346066	ENOG410HYT4	E	Tryp_SPc	686.074	0.30748	0.637734	0.017362	0.000318522
FBgn0004363	porin	2L:10847226-10856644	ENOG410HX13	P	Eukaryotic porin	684.016	-0.573309	-0.216682	0.00017249	0.203868
FBgn0052603	CG32603	X:14184560-14185807				683.109	-1.72332	-0.862402	0.00017249	0.000318522
FBgn0051789	CG31789	2L:18605927-18606684				682.865	-2.1448	-0.352024	0.00017249	0.00509957
FBgn0030775	CG9673	X:16696130-16711145	ENOG410HUDJ	E	Tryp_SPc	682.856	-2.35892	0.177837	0.00017249	0.504757
FBgn0013684	mt:ND5	M:6401-8124		C	mitochondrial NADH-ubiquinone oxidoreductase chain	679.259	0.341988	-0.0362965	0.0163327	0.920026
FBgn0032087	CG9568	2L:9010582-9011358	ENOG410I11P	S	NA	677.264	-2.27108	0.600173	0.00017249	0.000318522
FBgn0034290	CG5773	2R:18042295-18043744	ENOG410I1U9	S	NA	675.931	0.469153	0.0170606	0.00017249	0.958825
FBgn0263598	Vha68-2	2L:12974321-12978607	ENOG410HZW0	C	V-type ATPase 116kDa subunit family	674.035	-1.12567	-0.202997	0.00017249	0.264041
FBgn0000370	crc	2L:21310865-21319527	ENOG410HSQ2	K	bZIP transcription factor	671.655	-0.173592	-0.00696178	0.326036	0.985272
FBgn0039760	CG9682	3R:30250927-30252830				671.595	-0.278224	1.13511	0.0447553	0.000318522
FBgn0266492	SclB	2L:16837971-16841884			Sarcolamban	669.792	-0.461763	-0.286277	0.0276327	0.197435
FBgn0030733	CG3560	X:16285952-16288533				668.371	-0.626249	-0.167073	0.00017249	0.279478
FBgn0013954	FK506-bp2	2R:19290108-19290962	ENOG410I0PI	O	Peptidyl-prolyl cis-trans isomerase	664.83	-0.0423516	-0.131941	0.782921	0.441495
FBgn0086355	Tpi	3R:30132980-30134599	ENOG410HSQG	G	Triose-phosphate isomerase	661.503	0.0508069	-0.00795783	0.788161	0.98249
FBgn0036728	CG7580	3L:17474760-17476124	ENOG410I186	C	UcrQ family	648.48	-0.505266	-0.20374	0.00017249	0.147819
FBgn0052198	CG32198	3L:18526975-18527445				647.154	-2.72819	1.40619	0.00017249	0.000318522
FBgn0261560	Thor	2L:3478433-3479612	ENOG410I0W4	J	Eukaryotic translation initiation factor 4E binding protein (EIF4EBP)	642.662	0.796683	0.584733	0.00017249	0.000318522
FBgn0266451	fau	3R:10768000-10777374			Plays an important role in the regulation of tissue responsiveness to oxygen deprivation	638.473	0.249366	0.124655	0.381691	0.778813
FBgn0036948	CG7298	3L:20202069-20203687	ENOG410HYFD	S	Chitin binding Peritrophin-A domain	637.57	-2.45374	0.699023	0.00017249	0.000318522
FBgn0030999	Mur18B	X:19213253-19214938	ENOG410HU77	W	Musin-related, chitin-binding	636.157	-3.04982	-0.144209	0.00017249	0.445275
FBgn0019644	ATPsyn-b	3L:9729998-9731224	ENOG410HY5Q	C	Mitochondrial ATP synthase B chain precursor (ATP-synt_B)	634.415	-0.700481	-0.149143	0.00017249	0.38108
FBgn0037420	CG15597	3R:6284461-6285200				633.993	-1.58606	-0.267917	0.00017249	0.036178
FBgn0010612	l(2)06225	2L:10975521-10976399	ENOG410I0Q1	C	Mitochondrial ATP synthase g subunit	631.284	-0.545296	-0.197022	0.00017249	0.160145
FBgn0011227	ox	2R:12756433-12757529	ENOG410I1Y9	C	Ubiquinol-cytochrome C reductase, UQCRX/QCR9 like	630.028	-0.44575	-0.115199	0.00017249	0.543922
FBgn0034753	CG2852	2R:22644645-22646344	ENOG410HZ2Z	O	PPIases accelerate the folding of proteins (By similarity)	627.912	-0.0420157	-0.178495	0.798228	0.244984
FBgn0001145	Gs2	X:11422831-11430197	ENOG410HYER	E	Glutamine synthetase	621	-0.87281	-0.122725	0.00017249	0.54161
FBgn0047135	CG32276	3L:3197862-3199047	ENOG410I1N4	U	Ribosome associated membrane protein RAMP4	613.504	0.292339	-0.139057	0.0147499	0.408222
FBgn0005671	Vha55	3R:12623761-12627829	ENOG410HUZH	C	V-type ATPase 116kDa subunit family	610.806	-0.897124	-0.206737	0.00017249	0.238462
FBgn0004907	14-3-3zeta	2R:10099676-10109687	ENOG410HTZJ	D	14-3-3 protein	601.076	-0.213821	0.0832334	0.216183	0.76991
FBgn0051086	CG31086	3R:26170846-26188807	ENOG410I0HM	S	Protein of unknown function (DUF3421)	592.693	-1.29824	0.818986	0.00017249	0.000318522
FBgn0028662	VhaPPA1-1	3R:14902329-14904061	ENOG410HX8G	C	V-type ATPase 116kDa subunit family	588.781	-0.86356	-0.175405	0.00017249	0.275548
FBgn0051198	CG31198	3R:21754323-21757758	ENOG410HWD2	EO	Peptidase family M1	587.501	-2.66275	0.465431	0.00017249	0.00117068
FBgn0260008	Ucrh	3L:25120708-25126171	ENOG410I10D	C	This is a component of the ubiquinol-cytochrome c reductase complex (complex III or cytochrome b-c1 complex), which is part of the mitochondrial respiratory chain. This protein may mediate formation of the complex between cytochromes c and c1 (By similari	585.012	-0.171112	-0.0196864	0.135703	0.951457
FBgn0265297	pAbp	2R:18140077-18147191	ENOG410HYYQ	A	Poly-adenylate binding protein, unique domain	583.38	0.0643993	-0.109646	0.828174	0.688834
FBgn0085359	CG34330	X:19068274-19068973				581.574	-0.0298541	0.319352	0.850021	0.00713691
FBgn0038224	CG3321	3R:14326946-14327735	ENOG410I1J9	C	ATP synthase E chain	578.349	-0.546309	-0.236512	0.00017249	0.0707895
FBgn0000579	Eno	2L:1724767-1729762	ENOG410HSTP	G	Enolase_N	574.704	1.07934	0.523505	0.00017249	0.000318522
FBgn0031654	Jon25Bii	2L:4952242-4953136		E	Tryp_SPc	574.367	-3.13	-0.36299	0.00017249	0.00298113
FBgn0003462	Sod	3L:11112280-11113740	ENOG410I06Q	P	Destroys radicals which are normally produced within the cells and which are toxic to biological systems	574.196	-0.335033	-0.124581	0.00398171	0.471684
FBgn0033968	hui	2R:14808418-14809931	ENOG410I1KI	S	NA	570.733	-0.616354	-0.15498	0.00017249	0.316003
FBgn0015324	Vha26	3R:5591762-5595356		C	V-type ATPase 116kDa subunit family	570.246	-0.816366	-0.178588	0.00017249	0.31745
FBgn0016691	Oscp	3R:15265590-15268538	ENOG410HY6E	C	ATP synthase delta (OSCP) subunit	568.204	-0.603687	-0.214867	0.00017249	0.126482
FBgn0034296	CG10912	2R:18056063-18057065	ENOG410I1M6	S	Protein of unknown function (DUF725)	568.134	-0.714846	0.978476	0.00017249	0.000318522
FBgn0036949	CG7290	3L:20204308-20206046				566.571	-0.281599	1.01924	0.0407936	0.000318522
FBgn0033593	Listericin	2R:11241744-11242194		V	an antibacterial protein whose induction is cooperatively regulated by PGRP-LE and the JAK-STAT pathway	564.08	-0.484647	-0.133875	0.00017249	0.419621
FBgn0038973	Pebp1	3R:22466033-22466679	ENOG410HTDK	S	Phosphatidylethanolamine-binding protein	557.548	-0.936838	0.269017	0.00017249	0.0407424
FBgn0016120	ATPsyn-d	3R:19094999-19096271	ENOG410HZQJ	C	ATP synthase D chain, mitochondrial (ATP5H)	557.278	-0.490149	-0.19729	0.00017249	0.181265
FBgn0020235	ATPsyn-gamma	3R:29747703-29749163	ENOG410HZ1P	C	Mitochondrial membrane ATP synthase (F(1)F(0) ATP synthase or Complex V) produces ATP from ADP in the presence of a proton gradient across the membrane which is generated by electron transport complexes of the respiratory chain. F-type ATPases consist of	557.183	-0.800774	-0.138095	0.00017249	0.440971
FBgn0262782	Mdh1	2L:10393773-10396332	ENOG410HXJF	C	Malate dehydrogenase	554.992	0.12657	-0.0388047	0.390255	0.896929
FBgn0000181	bic	2R:12870248-12871794	ENOG410HU5M	K	NAC domain	551.211	-0.435907	-0.117121	0.00139116	0.574782
FBgn0032075	Tsp29Fb	2L:8937389-8943257	ENOG410HUH5	S	Tetraspanin family	549.132	-1.35333	0.496659	0.00017249	0.000318522
FBgn0039719	CG15515	3R:29905463-29906448	ENOG410I0PR	S	Insect cuticle protein	547.56	-1.44338	-0.156504	0.00017249	0.305872
FBgn0003149	Prm	3L:8732857-8745310	ENOG410HTWW	Z	Myosin tail	544.881	-0.114084	0.105043	0.672282	0.698546
FBgn0039482	CG14258	3R:27093142-27094224	ENOG410HUV5	S	JHBP	543.464	-3.07578	-1.44163	0.00017249	0.000318522
FBgn0031908	CG5177	2L:7405226-7409809	ENOG410HZ7X	G	Trehalose-phosphatase	535.78	0.225515	-0.142049	0.115481	0.428495
FBgn0031737	obst-E	2L:5762552-5766142	ENOG410HV46	W	Chitin binding Peritrophin-A domain	534.357	-0.824436	-0.36479	0.00017249	0.00464491
FBgn0263006	Ca-P60A	2R:23925076-23935884	ENOG410HW1S	P	haloacid dehalogenase-like hydrolase	533.902	0.350417	0.295416	0.128268	0.0996264
FBgn0051313	CG31313	3R:14565926-14567429				530.078	0.00434268	0.0774582	0.976484	0.710198
FBgn0004629	Cys	3R:14568961-14569871	ENOG410I1IK	S	cysteine-type endopeptidase inhibitor activity	528.357	-1.02932	-0.172306	0.00017249	0.23751
FBgn0028342	l(1)G0230	X:10212969-10217393	ENOG410HYTP	C	ATP synthase, Delta/Epsilon chain, beta-sandwich domain	520.597	-0.723913	-0.249682	0.00017249	0.0618823
FBgn0266446	CG45076	3R:10768000-10777374				519.626	-0.704876	-0.382015	0.00488777	0.134062
FBgn0264832	CG44040	3R:15320377-15320691				518.544	-2.62132	-0.454641	0.00017249	0.000318522
FBgn0034758	CG13510	2R:22657900-22661389	ENOG410I0S0	S	LITAF-like zinc ribbon domain	516.989	-1.1854	0.714315	0.00017249	0.000318522
FBgn0033879	CG6543	2R:13849881-13854331	ENOG410HX3I	I	Enoyl-CoA hydratase/isomerase family	516.885	-1.22714	-0.530302	0.00017249	0.000318522
FBgn0262512	Vha14-1	2R:15679425-15680084	ENOG410I0HF	C	V-type ATPase 116kDa subunit family	511.022	-0.852813	-0.148822	0.00017249	0.348141
FBgn0030362	regucalcin	X:12012376-12017961	ENOG410HVZK	PT	SMP-30/Gluconolaconase/LRE-like region	509.097	0.132679	-0.534951	0.38162	0.000318522
FBgn0267385	PyK	3R:22367535-22372746	ENOG410HTUY	G	Pyruvate kinase	508.932	0.0755781	0.135602	0.697734	0.482447
FBgn0037181	CG11370	3L:22712154-22713660	ENOG410HZIM	S	NA	506.484	-0.92285	-0.155613	0.00017249	0.364116
FBgn0020238	14-3-3epsilon	3R:18242530-18250550	ENOG410HWBV	D	14-3-3 protein	506.36	0.0366937	-0.0136483	0.866486	0.976655
FBgn0014863	Mlp84B	3R:7093934-7124185	ENOG410I2E3	Z	LIM domain	500.916	-0.336306	-0.146461	0.0344405	0.468355
FBgn0086687	Desat1	3R:12439599-12447616	ENOG410HXBU	I	Fatty acid desaturase	498.919	-0.5726	0.284157	0.00017249	0.0501675
FBgn0032284	CG7294	2L:10688733-10689271				491.486	0.387929	-0.30932	0.000493013	0.0121822
FBgn0033725	Cpr49Ac	2R:12386665-12390057	ENOG410HTBY	W	Insect cuticle protein	488.031	1.51312	-0.227547	0.00017249	0.125976
FBgn0052241	CG32241	3L:4465104-4466630	ENOG410I1VE	S	NA	487.53	-0.146103	-0.338752	0.337918	0.00735739
FBgn0010387	Dbi	3L:7131862-7133463	ENOG410I12I	I	Acyl CoA binding protein	487.153	-1.1949	0.619702	0.00017249	0.000318522
FBgn0030521	CtsB1	X:13779846-13782170	ENOG410HZXT	O	Peptidase family C1 propeptide	486.221	-0.531911	0.145681	0.00017249	0.402984
FBgn0038658	CG14292	3R:18904932-18905655	ENOG410I11Q	S	NA	485.772	-2.2918	-0.261818	0.00017249	0.042277
FBgn0028396	TotA	3R:20871035-20871700			Turandot A	485.717	3.0689	-0.306376	0.00017249	0.0100323
FBgn0034645	CG10320	2R:21658077-21660007	ENOG410I18C	C	NADH-ubiquinone oxidoreductase B12 subunit family	484.369	-0.560257	-0.156759	0.00017249	0.381594
FBgn0250838	CG30415	2R:23384199-23386463	ENOG410I169	S	NA	483.467	-0.347228	-0.169151	0.00488777	0.275548
FBgn0040950	Muc26B	2L:6151968-6153701	ENOG410I1FY	W	Musin, chitin-binding	482.116	-1.02685	0.756939	0.00017249	0.000318522
FBgn0262515	VhaAC45	2R:9207560-9209774	ENOG410HT11	C	V-type ATPase 116kDa subunit family	478.411	-0.842189	-0.153129	0.00017249	0.392667
FBgn0015766	Msr-110	3L:5566918-5577348	ENOG410HSSS	S	Protein of unknown function (DUF3736)	477.715	-0.0921009	-0.0309263	0.667035	0.932725
FBgn0039670	CG7567	3R:29587236-29588104	ENOG410I1QI	S	Protein of unknown function (DUF725)	475.932	0.356909	1.56546	0.00181797	0.000318522
FBgn0053192	MtnD	3R:20534961-20535301	ENOG410I1R3	P	Metallothionein family 5	470.744	-1.71781	-0.212756	0.00017249	0.120376
FBgn0020638	Lcp65Ag1	3L:6134696-6135274		W	Insect cuticle protein	468.97	-1.63284	-0.0219571	0.00017249	0.944171
FBgn0029639	CG14419	X:2739088-3134532				466.264	-2.93904	-0.146166	0.00017249	0.743607
FBgn0262559	Mdh2	3R:18226395-18228718	ENOG410HUJB	C	lactate/malate dehydrogenase, NAD binding domain	459.731	-0.493972	-0.0105473	0.00017249	0.977717
FBgn0014002	Pdi	3L:15137737-15142840	ENOG410HTMT	O	Calsequestrin	458.602	0.0691841	-0.24455	0.744731	0.119311
FBgn0001098	Gdh	3R:23933911-23943101	ENOG410HT16	E	Glu/Leu/Phe/Val dehydrogenase, dimerisation domain	458.409	-0.471797	-0.399778	0.00265035	0.00273529
FBgn0039406	RpL34a	3R:26058419-26059267		J	Ribosomal protein	457.861	-0.185566	-0.0476917	0.112579	0.849756
FBgn0266491	SclA	2L:16837971-16841884			Sarcolamban	457.842	0.493548	0.131437	0.0117319	0.692949
FBgn0036766	CG5506	3L:17879095-17884376	ENOG410I087	S	Protein of unknown function (DUF3421)	456.029	-0.563448	1.52347	0.00017249	0.000318522
FBgn0033357	Tom7	2R:8951594-8952242	ENOG410I1YF	U	TOM7 family	454.291	-0.283235	-0.0109291	0.00718371	0.976655
FBgn0036419	CG13482	3L:14274342-14368639				453.104	-1.69791	0.608874	0.00017249	0.000318522
FBgn0033926	Arc1	2R:14357926-14360297		Z	Activity-regulated cytoskeleton associated protein 1	451.686	-1.61679	0.0725536	0.00017249	0.787908
FBgn0037671	VhaM8.9	3R:9260637-9262590	ENOG410HVY4	C	V-type ATPase 116kDa subunit family	448.34	-0.887334	-0.164961	0.00017249	0.321385
FBgn0035423	CG17737	3L:3223340-3224650	ENOG410I0AU	J	Translation initiation factor SUI1	442.87	-0.0554068	-0.159249	0.704471	0.296716
FBgn0039154	Npc2f	3R:24137894-24140936	ENOG410HYUT	I	Niemann-Pick type	442.513	-1.63683	0.945504	0.00017249	0.000318522
FBgn0040070	Trx-2	2L:9613165-9616404	ENOG410I10M	O	Participates in various redox reactions through the reversible oxidation of its active center dithiol to a disulfide and catalyzes dithiol-disulfide exchange reactions. As a reducing substrate of peroxiredoxin 1, thioredoxin 2 is preferred over thioredoxi	441.658	-0.434853	-0.0964342	0.00017249	0.616515
FBgn0035499	Chd64	3L:4114288-4122388	ENOG410HW1Y	Z	Calponin family repeat	441.226	-0.0586041	0.099412	0.737004	0.633601
FBgn0085330	CG34301	3R:8773434-8773810	ENOG410I1QA	S	NA	440.589	-1.22742	-0.247088	0.00017249	0.0562551
FBgn0041789	Pax	2L:19400752-19430270	ENOG410HWVI	TZ	LIM domain	440.294	0.145783	0.19673	0.404947	0.277439
FBgn0040309	Jafrac1	X:13329823-13331994	ENOG410HWQI	O	C-terminal domain of 1-Cys peroxiredoxin	439.789	-0.753591	-0.0484421	0.00017249	0.855509
FBgn0022893	Df31	2L:21626308-21629932	ENOG410I1MB	S	NA	439.273	-0.060109	-0.096962	0.731143	0.654324
FBgn0005585	Crc	3R:9628690-9630851	ENOG410HWIT	O	Calreticulin family	438.939	0.0652938	-0.125152	0.730135	0.520225
FBgn0035551	CG7465	3L:4480282-4481487	ENOG410HW2N	S	GYR motif	430.744	1.15032	0.210445	0.00017249	0.138152
FBgn0038774	CG5023	3R:20169434-20174872	ENOG410HVRW	Z	Calponin family repeat	429.821	-0.202883	-0.154251	0.100632	0.325032
FBgn0022097	Vha36-1	2R:15541434-15542498	ENOG410HUWT	C	V-type ATPase 116kDa subunit family	429.102	-0.952113	-0.109244	0.00017249	0.559929
FBgn0031558	CG16704	2L:3692122-3692587	ENOG410I1FK	O	Kunitz/Bovine pancreatic trypsin inhibitor domain	428.21	1.37331	0.344867	0.00017249	0.00370607
FBgn0031263	CG2789	2L:553741-560523	ENOG410HYJ1	T	TspO/MBR family	426.463	-0.664074	-0.0655917	0.00017249	0.781567
FBgn0040764	CG13230	2R:11135922-11217394	ENOG410I20B	S	NA	424.469	-4.94462	-1.18775	0.00017249	0.00693427
FBgn0029093	cathD	2R:7822110-7823569	ENOG410HUX2	O	Eukaryotic aspartyl protease	424.248	0.516461	0.155333	0.00017249	0.350785
FBgn0053113	Rtnl1	2L:4992807-5009720	ENOG410HYNF	U	Reticulon	424.01	0.0119409	-0.0813022	0.95099	0.750715
FBgn0266261	CG44956	3R:12341673-12342373				419.195	0.757682	-0.82119	0.00017249	0.000318522
FBgn0029971	CG18624	X:7893052-7893798	ENOG410I1IY	C	MNLL subunit	419.075	-0.74707	-0.229978	0.00017249	0.0865218
FBgn0038271	CG3731	3R:14890230-14892387	ENOG410HU0A	O	Insulinase (Peptidase family M16)	416.933	-0.812532	-0.147018	0.00017249	0.406275
FBgn0003372	Sgs1	2L:4937408-4941423			Salivary gland secretion	415.368	0.454589	-1.23879	0.0560775	0.000318522
FBgn0266666	Sem1	2L:7063985-7065837	ENOG410I1S0	O	DSS1/SEM1 family	413.889	0.0343916	-0.0593689	0.81987	0.800435
FBgn0026084	cib	X:4106112-4110981	ENOG410I06T	N	THY	413.825	0.720772	0.142019	0.00017249	0.418439
FBgn0030837	CG8661	X:17232941-17305475	ENOG410I0N7	S	NA	410.644	-1.72829	0.0223871	0.00017249	0.975352
FBgn0028920	CG8997	2L:13835563-13898712	ENOG410HTGX	S	JHBP	410.289	-3.30552	-0.0739792	0.00017249	0.884401
FBgn0032774	CG17549	2L:19387049-19390075	ENOG410I0SQ	S	NA	409.919	-0.621138	-0.157085	0.00017249	0.328205
FBgn0261341	verm	3L:19690032-19695260		W	Verm functions include cuticle development and tracheal tube size control	409.423	-0.852012	-0.10524	0.00017249	0.615057
FBgn0264922	smt3	2L:6966779-6967644	ENOG410I0TW	O	Ubiquitin-2 like Rad60 SUMO-like	407.537	-0.0812559	-0.105756	0.556346	0.562457
FBgn0014869	Pglym78	3R:29148247-29151794	ENOG410HU4Y	G	PGAM	404.362	0.736412	0.0575985	0.00017249	0.830488
FBgn0053128	CG33128	2L:1494069-1495456	ENOG410HTNS	O	Eukaryotic aspartyl protease	399.977	0.611565	1.19955	0.00017249	0.000318522
FBgn0035083	Tina-1	2R:24940624-24942413	ENOG410HY9U	S	AIG2-like family	396.461	-0.0431789	0.194677	0.783195	0.177405
FBgn0043575	PGRP-SC2	2R:8716949-8717695	ENOG410HTC4	M	Ami_2	394.778	-3.09452	-0.302315	0.00017249	0.0134232
FBgn0031037	CG14207	X:19605198-19611413	ENOG410HY5D	O	Hsp20/alpha crystallin family	394.327	0.0299941	-0.214451	0.870689	0.162572
FBgn0035089	Phk-3	2R:24969677-24973207	ENOG410I0T4	O	Insect pheromone-binding family, A10/OS-D	393.256	0.103793	0.45253	0.492352	0.000318522
FBgn0010638	Sec61beta	2R:14618770-14619681	ENOG410I196	O	Sec61beta family	390.994	-0.0687949	-0.346583	0.634052	0.0019688
FBgn0052672	Atg8a	X:10764877-10768338	ENOG410I05G	Z	Ubiquitin-like autophagy protein Apg12	389.187	0.192791	0.075446	0.143032	0.744025
FBgn0250753	kra	3R:5595363-5601136	ENOG410HXJV	J	eIF4-gamma/eIF5/eIF2-epsilon	387.516	0.015983	0.149735	0.936638	0.410476
FBgn0026879	CG13364	X:623467-625203				386.592	-0.34732	-0.222597	0.025103	0.281633
FBgn0085308	CG34279	3R:17395198-17403718	ENOG410I1G1	S	NA	385.928	-0.313776	-1.42837	0.0315357	0.000318522
FBgn0261534	l(2)34Fc	2L:14349019-14351513	ENOG410HTPV	S	Reeler domain	384.146	-0.303395	-0.0999437	0.00566118	0.589077
FBgn0264489	CG43897	3L:9813846-9834345	ENOG410HW87	I	ZM	381.341	-0.567092	0.0672141	0.000952271	0.819031
FBgn0033906	CG8331	2R:14168785-14173596	ENOG410HWMH	U	TB2/DP1, HVA22 family	376.65	-0.030378	-0.0710122	0.859636	0.785382
FBgn0039299	CG11854	3R:25242019-25245057				374.182	-1.48716	-1.03429	0.00017249	0.000318522
FBgn0035742	CG8629	3L:7125904-7128264	ENOG410I1B8	I	Acyl CoA binding protein	374.019	-2.12659	0.104205	0.00017249	0.556152
FBgn0085468	CG34439	2R:13152884-13163948				373.47	-0.396067	-0.0308652	0.182055	0.972879
FBgn0264750	CG44008	2L:11814155-11928572				373.061	-1.57023	0.53969	0.00017249	0.000318522
FBgn0051997	CG31997	4:154653-156060	ENOG410I0XK	S	NA	373.06	-0.706355	-0.366647	0.00017249	0.00144304
FBgn0011695	PebIII	2R:24026171-24027518	ENOG410I0MT	S	Insect pheromone-binding family, A10/OS-D	372.993	-1.36256	-0.138241	0.00017249	0.392869
FBgn0085320	CG34291	3R:26425289-26428400	ENOG410I1YB	S	NA	370.84	1.99861	0.629225	0.00017249	0.000318522
FBgn0003076	Pgm	3L:16122001-16128531	ENOG410HYYK	G	Phosphoglucomutase/phosphomannomutase, C-terminal domain	370.576	-0.499173	0.259967	0.00017249	0.0775756
FBgn0036589	CG13067	3L:16271281-16271918				369.859	-1.83559	0.40799	0.00017249	0.000318522
FBgn0010348	Arf79F	3L:22868379-22878984	ENOG410HUN8	U	ARF	369.547	-0.0361709	-0.0543565	0.859578	0.862367
FBgn0013770	Cp1	2R:13960674-13967981	ENOG410HTWA	O	Papain family cysteine protease	365.195	0.0524798	0.144618	0.766603	0.429594
FBgn0000253	Cam	2R:12259397-12278809	ENOG410I08A	T	Pfam:efhand_Ca_insen	364.526	0.31312	0.0575474	0.0389097	0.840794
FBgn0004507	GlyP	2L:2130812-2137296	ENOG410HWNR	G	Phosphorylase is an important allosteric enzyme in carbohydrate metabolism. Enzymes from different sources differ in their regulatory mechanisms and in their natural substrates. However, all known phosphorylases share catalytic and structural properties (	363.53	0.749686	0.462266	0.00017249	0.00117068
FBgn0033624	CG12384	2R:11357901-11359176	ENOG410I1AP	S	Inherit from meNOG: death-associated protein	363.52	-0.252185	-0.0361042	0.0229165	0.898055
FBgn0037782	Npc2d	3R:10055355-10056083	ENOG410I0II	I	Niemann-Pick type	363.039	-2.14801	0.39264	0.00017249	0.000318522
FBgn0031505	CG12400	2L:3144952-3145848	ENOG410I0KY	C	Accessory subunit of the mitochondrial membrane respiratory chain NADH dehydrogenase (Complex I), that is believed not to be involved in catalysis. Complex I functions in the transfer of electrons from NADH to the respiratory chain. The immediate electron	361.537	-0.524882	-0.147937	0.00017249	0.341467
FBgn0040609	CG3348	3R:27288768-27292209	ENOG410I10T	S	NA	361.319	-1.06122	-0.507471	0.00017249	0.14911
FBgn0001224	Hsp23	3L:9381881-9382765	ENOG410HVM6	O	Hsp20/alpha crystallin family	360.588	1.34385	0.994568	0.00017249	0.000318522
FBgn0030776	CG4653	X:16696130-16711145	ENOG410I0J4	E	Tryp_SPc	359.644	-2.19048	0.2704	0.00017249	0.481094
FBgn0004921	Ggamma1	2R:8901403-8904791	ENOG410I1NP	Z	Guanine nucleotide-binding proteins (G proteins) are involved as a modulator or transducer in various transmembrane signaling systems. The beta and gamma chains are required for the GTPase activity, for replacement of GDP by GTP, and for G protein- effect	359.198	-0.131849	0.0552972	0.356769	0.839431
FBgn0037873	SdhC	3R:11208886-11209849	ENOG410HW7P	C	Succinate dehydrogenase/Fumarate reductase transmembrane subunit	352.245	-0.68366	-0.111789	0.00017249	0.528586
FBgn0261508	CG42656	3R:7486582-7493845				351.908	-1.0761	-0.656074	0.00017249	0.0626326
FBgn0032949	Lamp1	2L:21573388-21577103	ENOG410HY7C	U	Lysosome-associated membrane glycoprotein (Lamp)	350.103	-0.185261	0.0500953	0.166347	0.857826
FBgn0038509	CG14332	3R:17421689-17422202				348.551	-0.879911	-0.174961	0.00017249	0.216505
FBgn0033787	CG13321	2R:12953111-12955712	ENOG410HXNG	S	Protein of unknown function (DUF3421)	347.495	-1.03954	0.528404	0.00017249	0.000318522
FBgn0034010	CG8157	2R:15325502-15326386				345.139	2.23069	0.200672	0.00017249	0.143211
FBgn0000083	AnxB9	3R:21065240-21073319	ENOG410HW7N	U	Annexin	342.744	0.0437256	-0.0824131	0.809775	0.729658
FBgn0028665	VhaAC39-1	X:3880747-3882967		C	V-type ATPase 116kDa subunit family	342.582	-0.87497	-0.145759	0.00017249	0.39795
FBgn0039428	CG14237	3R:26456876-26457242				342.208	-3.18022	-1.05923	0.00017249	0.000318522
FBgn0069923	CG41128	3R:3750362-3752353				342.086	-0.348873	-0.104887	0.000952271	0.558335
FBgn0031178	CG10918	X:21422114-21457738				341.937	-2.72825	-0.682774	0.00017249	0.000318522
FBgn0011455	l(3)neo18	3L:12136966-12138584	ENOG410HTUT	C	NADH:ubiquinone oxidoreductase, NDUFB5/SGDH subunit	335.502	-0.715307	-0.037853	0.00017249	0.892183
FBgn0027590	GstE12	2R:24763166-24768172	ENOG410HTTM	O	Glutathione S-transferase, N-terminal domain	335.038	-0.364576	-0.0307642	0.00251282	0.924015
FBgn0001258	ImpL3	3L:6259104-6262694	ENOG410HXZ7	C	lactate/malate dehydrogenase, NAD binding domain	334.883	0.683034	0.0791515	0.00017249	0.726748
FBgn0000416	Sap-r	3R:30881791-30889062	ENOG410HV4H	GI	SAPA	331.829	0.0923024	0.194947	0.649703	0.264158
FBgn0011361	mtacp1	3L:1329948-1331631	ENOG410HSMW	C	Carrier of the growing fatty acid chain in fatty acid biosynthesis (By similarity)	331.764	-0.494044	-0.188101	0.00017249	0.184102
FBgn0000043	Act42A	2R:6013909-6015689	ENOG410HZY1	Z	ACTIN	331.579	1.01796	0.139411	0.00017249	0.42329
FBgn0000409	Cyt-c-p	2L:16719931-16722644		C	Electron carrier protein. The oxidized form of the cytochrome c heme group can accept an electron from the heme group of the cytochrome c1 subunit of cytochrome reductase. Cytochrome c then transfers this electron to the cytochrome oxidase complex, the fi	329.302	-0.834438	-0.0408042	0.00017249	0.873337
FBgn0264294	Cyt-b5	2R:7533505-7539696	ENOG410I09E	C	Cyt-b5	329.162	-0.70862	0.014144	0.00017249	0.972787
FBgn0031459	CG2862	2L:2770134-2771776	ENOG410HTZS	T	HIT domain	328.931	-0.273897	-0.0988155	0.0103172	0.589567
FBgn0026415	Idgf4	X:9927972-9930948	ENOG410HYV1	G	Glyco_18	328.647	-0.0062867	-0.0951474	0.973402	0.646516
FBgn0034289	CG10910	2R:18020267-18022406	ENOG410I1XI	S	Inherit from NOG: diffuse panbronchiolitis critical region 1	328.641	-0.678737	0.771964	0.00017249	0.000318522
FBgn0037678	CG16749	3R:9330884-9331885	ENOG410HXWX	E	Tryp_SPc	327.328	-2.52166	0.801389	0.00017249	0.000318522
FBgn0004828	His3.3B	X:9152522-9156669		B	Histones	324.749	-0.0181637	-0.0732495	0.929968	0.789054
FBgn0034295	CG10911	2R:18052549-18054066	ENOG410I0SH	S	Protein of unknown function (DUF725)	324.301	-1.04352	0.304488	0.00017249	0.0159189
FBgn0030519	CG11151	X:13736569-13744683	ENOG410I0GA	I	SCP-2 sterol transfer family	323.705	-0.527759	0.0391516	0.00017249	0.912382
FBgn0250906	Pgk	2L:2745097-2758176	ENOG410HZ27	G	Phosphoglycerate kinase	322.914	0.101127	0.0137318	0.708018	0.979907
FBgn0013763	CG5210	2R:16673234-16732916	ENOG410HWU4	G	Glyco_18	322.619	0.258612	-0.0571765	0.103307	0.854197
FBgn0250814	CG4169	3L:16584123-16587057	ENOG410HSN0	C	Insulinase (Peptidase family M16)	321.775	-0.820878	-0.144392	0.00017249	0.408174
FBgn0034899	CG13560	2R:23747559-23748477				320.958	-8.69515	-1.08251	0.00017249	0.000318522
FBgn0035743	CG15829	3L:7128902-7129673	ENOG410I1GI	I	Acyl CoA binding protein	319.891	0.238017	2.4735	0.0277363	0.000318522
FBgn0058198	CG40198	3R:4160609-4162235	ENOG410I144	S	NA	319.299	-2.43773	-0.450194	0.00017249	0.00144304
FBgn0035438	PHGPx	3L:3319554-3328871	ENOG410HUJT	O	Glutathione peroxidase	318.988	-0.219116	-0.0469895	0.1705	0.896929
FBgn0036996	mag	3L:20453292-20466041	ENOG410HSUM	I	Partial alpha/beta-hydrolase lipase region	317.445	-1.61444	-0.96335	0.00017249	0.000318522
FBgn0030309	CG1572	X:11555049-11558654	ENOG410I0I5	S	Membrane-associating domain	316.309	-0.203782	0.0715134	0.0886759	0.748071
FBgn0012036	Aldh	2L:9370308-9415156	ENOG410HXW0	C	Aldehyde dehydrogenase family	314.517	-0.142738	0.124356	0.332639	0.499066
FBgn0043841	vir-1	2L:12403269-12423439	ENOG410I0FB	S	NA	312.732	0.340716	0.0386474	0.00655637	0.894246
FBgn0004362	HmgD	2R:21697487-21716727	ENOG410I0ZH	K	HMG (high mobility group) box	312.491	-0.177182	-0.164046	0.338975	0.497172
FBgn0021795	Tapdelta	2R:11370299-11371335	ENOG410HTBN	U	Translocon-associated protein, delta subunit precursor (TRAP-delta)	312.171	-0.297326	-0.218606	0.00629746	0.100043
FBgn0001128	Gpdh	2L:5943642-5948968	ENOG410HZDZ	C	Glycerol 3 phosphate dehydrogenase	311.096	-1.53636	-0.255014	0.00017249	0.0809912
FBgn0036106	CG6409	3L:10880698-10882386	ENOG410I1WY	S	Inherit from euNOG: microtubule-associated protein	311.094	0.018981	0.0768692	0.907445	0.727821
FBgn0031228	CG11455	2L:114725-157666	ENOG410I0QB	C	NADH:ubiquinone oxidoreductase, NDUFS5-15kDa	310.627	-0.370713	-0.137132	0.481513	0.891346
FBgn0040985	CG6115	2L:16887108-16887966	ENOG410I19B	S	Complex 1 protein (LYR family)	310.185	-0.364515	-0.0127859	0.000648364	0.972066
FBgn0039470	CG6296	3R:26996979-27064199	ENOG410HVA6	S	Lipase	308.487	-3.39723	0.296961	0.00017249	0.0402912
FBgn0037270	CG9769	3R:4712881-4714182	ENOG410HUYB	J	Component of the eukaryotic translation initiation factor 3 (eIF-3) complex, which is involved in protein synthesis and, together with other initiation factors, stimulates binding of mRNA and methionyl-tRNAi to the 40S ribosome (By similarity)	307.99	-0.342177	-0.0564175	0.00371924	0.826424
FBgn0034229	CG4847	2R:17511512-17513855	ENOG410HUHP	O	Papain family cysteine protease	307.406	-0.365122	-0.272603	0.00237228	0.0322882
FBgn0032069	CG9468	2L:8777660-8781252				306.691	-2.20415	-0.0625769	0.00017249	0.826332
FBgn0010100	Acon	2L:21163640-21173185	ENOG410HXV4	C	Aconitase family (aconitate hydratase)	305.632	-0.530067	-0.0425543	0.00017249	0.903195
FBgn0032074	Tsp29Fa	2L:8933961-8936096	ENOG410HVGY	S	Tetraspanin family	300.579	-1.12569	0.5319	0.00017249	0.000318522
FBgn0035582	CG13705	3L:4896863-4898470				299.202	-1.30624	-0.174401	0.00017249	0.244135
FBgn0031692	TpnC25D	2L:5216700-5271384	ENOG410HWSK	T	Pfam:efhand	299.035	-1.00531	-0.28115	0.00017249	0.217595
FBgn0003046	Pcp	2L:7013395-7023898	ENOG410I0B2	S	structural constituent of cuticle	298.545	-0.125638	-0.815311	0.481046	0.000318522
FBgn0021765	scu	X:18091258-18092853	ENOG410HU4V	Q	NAD dependent epimerase/dehydratase family	298.09	-0.292994	-0.329615	0.00948352	0.00394273
FBgn0031940	CG7214	2L:7743681-7744839	ENOG410I13V	S	NA	297.825	-2.57618	-0.40195	0.00017249	0.000318522
FBgn0022023	eIF-3p40	2L:5051192-5054575	ENOG410HX2T	J	Component of the eukaryotic translation initiation factor 3 (eIF-3) complex, which is involved in protein synthesis and, together with other initiation factors, stimulates binding of mRNA and methionyl-tRNAi to the 40S ribosome (By similarity)	296.851	-0.256505	-0.00202508	0.0405894	0.993283
FBgn0035985	Cpr67B	3L:9404796-9406174	ENOG410HWBY	W	Insect cuticle protein	295.263	-0.573094	0.00518042	0.00017249	0.986992
FBgn0086611	Lcp65Ag3	3L:6130385-6130989		W	Insect cuticle protein	294.402	-2.43741	0.172852	0.00017249	0.218948
FBgn0011556	zetaTry	2R:11339185-11340132	ENOG410HVFN	E	Tryp_SPc	291.681	-1.52303	-0.0268901	0.00017249	0.929703
FBgn0003261	Rm62	3R:6000425-6008579	ENOG410HX6N	A	DEAD/DEAH box helicase	291.185	-0.0568957	0.299545	0.776188	0.0419389
FBgn0034052	CG8299	2R:15940609-15941483	ENOG410HVGU	E	Tryp_SPc	290.83	-1.34701	-0.276251	0.00017249	0.0265954
FBgn0015834	Trip1	2L:4965672-4967775	ENOG410HZ3V	J	Component of the eukaryotic translation initiation factor 3 (eIF-3) complex, which is involved in protein synthesis and, together with other initiation factors, stimulates binding of mRNA and methionyl-tRNAi to the 40S ribosome	290.534	-0.235031	-0.045974	0.0598479	0.869191
FBgn0040532	CG8369	3R:8822007-8822838	ENOG410I1GP	S	KAZAL	288.776	0.495032	-0.125765	0.00017249	0.452081
FBgn0033902	Tango7	2R:14163065-14164825	ENOG410HYMF	K	Component of the eukaryotic translation initiation factor 3 (eIF-3) complex, which is involved in protein synthesis and, together with other initiation factors, stimulates binding of mRNA and methionyl-tRNAi to the 40S ribosome (By similarity). Required f	288.622	-0.255719	-0.0800266	0.0326459	0.718621
FBgn0034517	Cpr57A	2R:20548367-20550117	ENOG410HSVJ	W	Insect cuticle protein	288.199	0.0356582	0.325589	0.812725	0.00533338
FBgn0265180	CG44245	2R:21200482-21214972				286.333	0.20679	0.0977057	0.368141	0.789054
FBgn0034828	CG13545	2R:23153853-23162077				286.292	-2.22689	-0.959887	0.00017249	0.000318522
FBgn0086134	Prosalpha2	3R:12431320-12433822	ENOG410HVIY	O	The proteasome is a multicatalytic proteinase complex which is characterized by its ability to cleave peptides with Arg, Phe, Tyr, Leu, and Glu adjacent to the leaving group at neutral or slightly basic pH. The proteasome has an ATP-dependent proteolytic	283.536	-0.0473198	-0.0362644	0.787562	0.917242
FBgn0031277	CG13947	2L:779172-779655				280.867	-1.05012	-1.2385	0.00017249	0.000318522
FBgn0036227	CG17826	3L:11949838-11952225	ENOG410HYMX	S	Chitin binding Peritrophin-A domain	280.076	-0.474931	0.508865	0.00017249	0.000318522
FBgn0039049	CG6726	3R:23070515-23112730	ENOG410I01F	E	Peptidase dimerisation domain	279.958	-0.886102	-0.22254	0.00017249	0.242661
FBgn0035545	CG12607	3L:4446572-4448072	ENOG410I1ZK	S	NA	278.38	-0.518799	-0.186837	0.00017249	0.183815
FBgn0035600	CG4769	3L:5360210-5362798	ENOG410HUFY	C	Cytochrome C1 family	276.906	-0.748803	-0.124192	0.00017249	0.498989
FBgn0261955	kdn	X:6350628-6361323	ENOG410HXQK	C	Citrate synthase	276.801	-0.326638	-0.101379	0.0140548	0.622537
FBgn0035612	CG10625	3L:5538410-5551159	ENOG410HV5I	W	Inherit from KOG: collagen, type	275.814	-0.71063	-0.289921	0.00017249	0.0480046
FBgn0029506	Tsp42Ee	2R:7012253-7018362	ENOG410HW6H	S	Tetraspanin family	275.803	-0.419356	-0.14128	0.00017249	0.392413
FBgn0028473	Non1	2R:9396264-9398734	ENOG410HTQ3	S	Involved in the biogenesis of the 60S ribosomal subunit (By similarity)	274.321	-0.421368	0.0278971	0.00109916	0.933224
FBgn0029990	CG2233	X:8035740-8037517				273.567	0.822177	0.0691897	0.00017249	0.765921
FBgn0039737	CG7920	3R:30010475-30015284	ENOG410HTGH	C	Acetyl-CoA hydrolase/transferase N-terminal domain	272.734	-0.281917	-0.0832947	0.0265693	0.704277
FBgn0030836	CG8664	X:17232941-17305475				272.157	-2.44282	-2.52457	0.00017249	0.000318522
FBgn0003074	Pgi	2R:8910899-8914069	ENOG410HXSV	G	isomerase	272.091	0.587592	0.256613	0.00017249	0.060802
FBgn0031453	Bacc	2L:2745097-2758176		T	Bacchus	272.03	-0.0228253	0.0285432	0.951534	0.966267
FBgn0000667	Actn	X:2010859-2061915	ENOG410HSUW	Z	efhand_Ca_insen	270.431	-0.291325	0.0158256	0.12226	0.972511
FBgn0085229	CG34200	2R:5757661-5760407	ENOG410I1TK	S	NA	269.882	-0.516013	-0.168366	0.000952271	0.51623
FBgn0014141	cher	3R:17088279-17125389		Z	F-actin crosslinking protein of the filamin protein family	269.602	0.344426	-0.078852	0.0560775	0.778405
FBgn0020255	Ran	X:11144851-11148716	ENOG410HTXV	U	RAN	269.094	0.0388509	-0.0928847	0.813572	0.65487
FBgn0030544	CG13403	X:14191219-14192018	ENOG410I1RD	S	NA	267.945	-0.0492912	-0.677998	0.732628	0.000318522
FBgn0010019	Cyp4g1	X:268508-470726	ENOG410HYNT	Q	Cytochrome P450	267.003	-0.608693	-0.39266	0.000802363	0.0363404
FBgn0033679	CG8888	2R:12064564-12079543	ENOG410HVWB	Q	Fungal family of unknown function (DUF1776)	266.077	-0.0921276	-0.119489	0.534255	0.503999
FBgn0027779	VhaSFD	2L:16722882-16727826	ENOG410HYIT	C	V-type ATPase 116kDa subunit family	265.524	-0.843138	-0.127225	0.00017249	0.483021
FBgn0038481	CG17475	3R:17129338-17130426	ENOG410HXCY	E	Tryp_SPc	265.404	-0.848581	0.272521	0.00017249	0.0340701
FBgn0262146	MtnE	3R:20534020-20534704		P	Metallothionein family 5	265.311	-1.84953	0.0939077	0.00017249	0.622129
FBgn0085205	CG34176	2L:4004079-4004480				263.631	-1.5399	0.605774	0.00017249	0.000318522
FBgn0026088	CG14818	X:1877316-1879774	ENOG410I1KU	S	Uncharacterised protein family (UPF0184)	263.346	-0.338844	-0.0680511	0.00617459	0.798177
FBgn0086254	CG6084	3L:11620534-11624381	ENOG410HX3Q	C	Aldo/keto reductase family	263.248	-1.23523	-0.453657	0.00017249	0.000318522
FBgn0032773	fon	2L:19383137-19386205	ENOG410I1QY	S	NA	262.616	0.521671	0.0823226	0.00017249	0.712198
FBgn0033188	Drat	2R:7526117-7532981	ENOG410HY6F	C	Inherit from biNOG: oxidoreductase activity	262.442	-0.488922	0.116288	0.00017249	0.53492
FBgn0033788	CG13323	2R:13044694-13047256	ENOG410I1G6	S	NA	261.587	0.160386	1.12786	0.172258	0.000318522
FBgn0052302	CG32302	3L:2268824-2272769	ENOG410HW7A	S	Chitin binding Peritrophin-A domain	261.442	0.34881	1.36562	0.00167525	0.000318522
FBgn0261113	Xrp1	3R:18914967-18926989	ENOG410HVSA	S	AT_hook	260.7	-0.408353	0.257449	0.00292577	0.111195
FBgn0028670	Vha100-2	3R:18390322-18400339	ENOG410HUTR	C	V-type ATPase 116kDa subunit family	259.209	-0.939138	-0.268068	0.00017249	0.0650441
FBgn0036131	CG12522	3L:11108234-11108732				258.84	-6.93193	-1.61947	0.00017249	0.000318522
FBgn0033777	CG17574	2R:12849357-12869783	ENOG410I1DJ	S	Inherit from KOG: cysteine-rich secretory protein	258.374	-1.55954	0.16087	0.00017249	0.292217
FBgn0029868	CG3446	X:6347102-6350401	ENOG410HYBR	C	GRIM-19 protein	258.075	-0.545052	-0.207359	0.00017249	0.230236
FBgn0086357	Sec61alpha	2L:6477181-6480575	ENOG410HZG4	OU	Plug domain of Sec61p	256.233	-0.171888	-0.185778	0.195411	0.212422
FBgn0021967	Pdsw	2L:3466156-3467334	ENOG410HZ9V	C	NADH-ubiquinone oxidoreductase subunit 10	256.208	-0.585768	-0.188522	0.00017249	0.176552
FBgn0021906	RFeSP	2L:1611409-1614160		C	MITOCHONDRIAL COMPLEX III - UBIQUINOL-CYTOCHROME C OXIDOREDUCTASE SUBUNITS	256.052	-0.221933	0.138601	0.0659492	0.403516
FBgn0262857	CG43221	2L:17485779-17486005				255.054	-2.87968	-0.123808	0.0163327	0.93859
FBgn0011217	eff	3R:14732413-14741319	ENOG410HTPQ	O	Ubiquitin-conjugating enzyme	253.82	0.0371785	-0.0274428	0.822854	0.933224
FBgn0003514	sqh	X:6223060-6225140	ENOG410HZEQ	Z	Pfam:efhand	253.335	-0.0683364	-0.0236987	0.640316	0.943201
FBgn0037728	CG16817	3R:9677926-9679658	ENOG410HZXA	O	CS domain	253.081	0.0673401	-0.0573078	0.662343	0.820104
FBgn0036334	CG11267	3L:13016049-13016903	ENOG410I0VD	O	Cpn10	252.661	-0.705084	-0.424191	0.00017249	0.000318522
FBgn0032897	CG9336	2L:20858694-20861014	ENOG410HZEB	S	NA	251.406	0.164028	0.0980939	0.162442	0.593924
FBgn0040843	CG15213	3L:5132795-5133220	ENOG410I1TG	S	NA	250.527	-1.18513	-0.116944	0.00017249	0.49652
FBgn0033691	CG8860	2R:12179013-12179902				249.399	-0.0531808	-0.0749865	0.697175	0.72906
FBgn0040551	CG11686	3R:13260355-13262227	ENOG410I1T1	S	NA	249.28	-0.084781	0.405256	0.511535	0.000318522
FBgn0015010	Ag5r	X:14784663-14826073	ENOG410HWP9	S	SCP	248.674	-1.53634	0.829551	0.00017249	0.000318522
FBgn0038400	CG5903	3R:16116160-16146855	ENOG410HVRX	S	Apolipoprotein O	248.066	-0.724108	-0.116285	0.00017249	0.514676
FBgn0001248	Idh	3L:8356403-8360906	ENOG410HSMI	C	Isocitrate dehydrogenase NADP	247.918	0.127114	0.00813498	0.371447	0.981507
FBgn0003660	Syb	2R:10247813-10255495	ENOG410I0CU	U	Synaptobrevin	247.677	0.44092	0.194006	0.00017249	0.175845
FBgn0037001	CG6020	3L:20484292-20497084	ENOG410HUH4	C	NmrA-like family	247.633	-0.861905	-0.311966	0.00017249	0.0206911
FBgn0038149	GILT1	3R:13397834-13401862	ENOG410HT36	O	Gamma interferon inducible lysosomal thiol reductase (GILT)	244.847	-0.263057	-0.12905	0.0196036	0.435626
FBgn0026077	Gasp	3R:6088798-6100887	ENOG410HZRP	S	Chitin binding Peritrophin-A domain	244.792	-0.376517	-0.0108042	0.000952271	0.977191
FBgn0052633	CG32633	X:13561670-13563359	ENOG410HYMJ	S	Protein of unknown function (DUF3421)	243.47	-1.48739	0.532276	0.00017249	0.000318522
FBgn0011016	SsRbeta	3L:16129616-16130983	ENOG410HSYI	U	Translocon-associated protein beta (TRAPB)	243.049	-0.167413	-0.197025	0.154497	0.154593
FBgn0015039	Cyp9b2	2R:7130276-7132139	ENOG410HVW5	Q	Cytochrome P450	243.031	-2.27496	-0.886434	0.00017249	0.000318522
FBgn0031034	CG14205	X:19592608-19595548				242.436	-2.53813	0.66906	0.00017249	0.000318522
FBgn0086706	pix	3L:8972055-8974765	ENOG410HU30	A	4Fe-4S binding domain	242.215	-0.092554	-0.00882822	0.552102	0.980132
FBgn0034237	eIF3-S9	2R:17536212-17539142	ENOG410HWYI	J	Component of the eukaryotic translation initiation factor 3 (eIF-3) complex, which is involved in protein synthesis and, together with other initiation factors, stimulates binding of mRNA and methionyl-tRNAi to the 40S ribosome (By similarity)	241.941	-0.132111	-0.0421603	0.373491	0.886542
FBgn0031248	CG11912	2L:305934-358174	ENOG410HUPX	E	Tryp_SPc	241.397	-1.13975	0.123442	0.206606	0.966175
FBgn0050423	CG30423	2R:24874975-24875865				241.125	-0.159104	0.0159862	0.165879	0.960643
FBgn0010228	HmgZ	2R:21697487-21716727	ENOG410I17D	K	HMG (high mobility group) box	241.094	-0.220383	-0.107601	0.448585	0.838644
FBgn0045866	bai	3R:25039373-25045151	ENOG410HXPU	U	Eca and bai are essential, though not redundant, for dorsoventral patterning of the embryo. Specifically required during early embryogenesis for the activity of maternal tkv, while the zygotic tkv is not affected	240.944	-0.280591	-0.359977	0.0149655	0.00346732
FBgn0034802	CG3800	2R:22934568-22937077				240.351	0.0466974	-0.00356219	0.798126	0.991804
FBgn0038701	CG18493	3R:19368994-19403153	ENOG410HTEN	O	Serine carboxypeptidase S28	239.286	-2.87259	0.164215	0.00017249	0.409306
FBgn0030929	CG15043	X:18493192-18494168	ENOG410I0R4	S	NA	239.234	-1.02625	1.06682	0.00017249	0.000318522
FBgn0010590	Prosbeta1	2R:16008338-16014787	ENOG410HZIB	O	The proteasome is a multicatalytic proteinase complex which is characterized by its ability to cleave peptides with Arg, Phe, Tyr, Leu, and Glu adjacent to the leaving group at neutral or slightly basic pH. The proteasome has an ATP-dependent proteolytic	237.47	-0.0556332	-0.139601	0.737476	0.476713
FBgn0028950	CG15255	2L:15610170-15611719	ENOG410HV9W	O	Astacin (Peptidase family M12A)	237.022	-1.85942	0.393272	0.00017249	0.000318522
FBgn0014020	Rho1	2R:16102686-16107229	ENOG410HWK6	Z	RHO	236.31	0.0737664	0.0840598	0.651164	0.719004
FBgn0039858	CycG	3R:31596641-31616160	ENOG410HWZS	D	Cyclin, N-terminal domain	235.739	-0.227012	-0.0557084	0.194128	0.860052
FBgn0033663	ERp60	2R:11886066-11890979	ENOG410HSNZ	O	Thioredoxin	235.633	0.263077	-0.161994	0.0496061	0.318259
FBgn0040623	Spase12	3R:29489467-29491383	ENOG410I11J	U	Microsomal signal peptidase 12 kDa subunit (SPC12)	235.466	-0.214814	-0.294128	0.0695174	0.0264145
FBgn0045823	vsg	3L:9714323-9717716	ENOG410I1K5	U	Multi-glycosylated core protein 24 (MGC-24)	235.03	0.211541	0.212895	0.121608	0.153839
FBgn0039313	CG11892	3R:25281547-25283237	ENOG410HW07	S	Choline/ethanolamine kinase	234.785	-1.0826	0.12969	0.00017249	0.446108
FBgn0036563	CG13075	3L:16083992-16087525	ENOG410I18W	S	NA	232.065	-2.16831	0.417056	0.00017249	0.000895817
FBgn0031580	CG15423	2L:4006040-4006606	ENOG410I1I3	S	NA	230.692	-0.654398	0.855522	0.00017249	0.000318522
FBgn0250746	Prosbeta7	3R:5357011-5358364	ENOG410HXJQ	O	The proteasome is a multicatalytic proteinase complex which is characterized by its ability to cleave peptides with Arg, Phe, Tyr, Leu, and Glu adjacent to the leaving group at neutral or slightly basic pH. The proteasome has an ATP-dependent proteolytic	229.412	0.00480909	-0.0441401	0.976004	0.862367
FBgn0032088	CG13102	2L:9012187-9014149	ENOG410I0WQ	S	NA	229.087	-3.20843	0.250191	0.00017249	0.0523128
FBgn0010358	deltaTry	2R:11355318-11356600		O	δTrypsin	228.983	-2.78817	-0.0866542	0.00017249	0.660208
FBgn0262801	twr	3R:6657881-6660100	ENOG410HTE1	U	Peptidase S24-like	226.455	-0.0160671	-0.237665	0.917959	0.0691972
FBgn0265191	Glycogenin	2R:21200482-21214972		G	glycogenin glucosyltransferase activity	225.741	-0.608214	0.0941811	0.0357552	0.843049
FBgn0037899	RpL24-like	3R:11430060-11431582	ENOG410HVBK	J	Ribosomal protein L24e	223.851	-0.539318	0.0168342	0.00017249	0.958968
FBgn0027785	NP15.6	3R:19025098-19028857	ENOG410HW2I	C	ESSS subunit of NADH:ubiquinone oxidoreductase (complex I)	222.862	-0.568574	-0.129714	0.00017249	0.530076
FBgn0032899	CG9338	2L:20865214-20867709				222.698	-0.238306	-0.0128122	0.0258304	0.971161
FBgn0062412	Ctr1B	3R:8316983-8333792	ENOG410HWXN	P	Ctr copper transporter family	222.454	0.664456	-1.0486	0.00017249	0.000318522
FBgn0010516	wal	2R:11688568-11690863	ENOG410HSQ0	C	Electron transfer flavoprotein FAD-binding domain	221.656	-0.393939	-0.163339	0.00017249	0.282073
FBgn0250843	Prosalpha6	2L:10221350-10222546	ENOG410HWCQ	O	The proteasome is a multicatalytic proteinase complex which is characterized by its ability to cleave peptides with Arg, Phe, Tyr, Leu, and Glu adjacent to the leaving group at neutral or slightly basic pH. The proteasome has an ATP-dependent proteolytic	221.459	0.104734	0.0104779	0.418766	0.977527
FBgn0030763	CG9782	X:16615027-16621589	ENOG410I0NQ	S	NA	221.055	-1.84931	-0.569049	0.00017249	0.000318522
FBgn0263594	lost	3R:4403075-4407182	ENOG410HVPG	H	5-formyltetrahydrofolate cyclo-ligase family	220.85	-0.271964	0.0945935	0.0419034	0.662115
FBgn0028533	CG7953	2L:13835563-13898712	ENOG410HUZC	S	JHBP	220.273	-3.41827	-0.677779	0.00017249	0.039613
FBgn0263762	CG43679	3L:15014694-15064977				220.101	-2.20359	-0.466557	0.538018	0.826644
FBgn0015218	eIF-4E	3L:9399617-9402460	ENOG410HTUP	D	Eukaryotic initiation factor 4E	219.776	-0.0757789	-0.108668	0.616202	0.574473
FBgn0260653	serp	3L:19700976-19708015	ENOG410HVN3	S	Polysaccharide deacetylase	219.487	-0.574321	-0.111905	0.00017249	0.553189
FBgn0052564	CG32564	X:17206406-17207854	ENOG410I1PA	S	NA	219.216	-2.0531	-0.366663	0.00017249	0.00144304
FBgn0014028	SdhB	2R:6807625-6809766	ENOG410HZQ0	C	Inherit from inNOG: succinate dehydrogenase	218.905	-0.803607	-0.157716	0.00017249	0.335739
FBgn0262811	CG43182	X:268508-470726				218.374	-0.969783	0.212652	0.675646	0.948925
FBgn0034576	CG9350	2R:21025077-21026086	ENOG410HX29	C	Inherit from artNOG: Mitochondrial NADH ubiquinone oxidoreductase B14.7 subunit	218.072	-0.607509	-0.149954	0.00017249	0.32271
FBgn0261394	Prosalpha3	2R:20994899-20996118	ENOG410HWVZ	O	The proteasome is a multicatalytic proteinase complex which is characterized by its ability to cleave peptides with Arg, Phe, Tyr, Leu, and Glu adjacent to the leaving group at neutral or slightly basic pH. The proteasome has an ATP-dependent proteolytic	217.924	0.0536782	-0.0370745	0.716914	0.890037
FBgn0004888	Scsalpha	3L:3814210-3818383	ENOG410HW1B	C	CoA_binding	217.804	-0.550781	-0.214653	0.00017249	0.13334
FBgn0025700	CG5885	2L:9917220-9918176	ENOG410HZEY	U	Translocon-associated protein, gamma subunit (TRAP-gamma)	217.687	-0.179647	-0.325583	0.119217	0.00713691
FBgn0039678	Obp99a	3R:29671656-29672334	ENOG410I06W		Odorant-binding protein	217.65	-0.373849	-0.19519	0.00017249	0.149622
FBgn0035859	CG13678	3L:8222140-8222953				216.965	-1.28691	0.630397	0.00017249	0.000318522
FBgn0032669	CG15155	2L:18154850-18155942				216.67	-1.15017	0.0146948	0.00017249	0.965978
FBgn0038484	CG5246	3R:17136110-17137195	ENOG410HY8C	E	Tryp_SPc	216.245	-2.06222	-0.14795	0.00017249	0.340798
FBgn0002719	Men	3R:12713102-12722442	ENOG410I04W	C	Malic enzyme	215.9	-0.158268	0.233413	0.263951	0.103206
FBgn0026250	eIF-1A	3R:18274664-18283528	ENOG410HUHM	J	Seems to be required for maximal rate of protein biosynthesis. Enhances ribosome dissociation into subunits and stabilizes the binding of the initiator Met-tRNA(I) to 40 S ribosomal subunits (By similarity)	215.485	0.0488739	-0.09152	0.758421	0.660202
FBgn0050197	CG30197	2R:14512558-14515211	ENOG410I11Y	W	WAP-type (Whey Acidic Protein) 'four-disulfide core'	215.349	-0.85056	-0.0790287	0.00017249	0.779361
FBgn0259238	CG42336	2R:11293775-11297520	ENOG410I1AM	S	NA	215.262	0.217565	0.0035761	0.0613513	0.990934
FBgn0001197	His2Av	3R:26866928-26869220	ENOG410HWPB	B	Histones	214.989	0.00772327	-0.101303	0.961586	0.577717
FBgn0051698	CG31698	2L:3173204-3173840				214.975	3.66751	0.679731	0.00017249	0.000318522
FBgn0025366	Ip259	2L:10408351-10410456	ENOG410HWVE	J	Ribosomal protein S8e	214.778	-0.120577	0.127151	0.890673	0.91525
FBgn0030105	CG15369	X:9216871-9217466	ENOG410I18I	S	Cystatin domain	214.718	-3.41534	-0.394035	0.00017249	0.000612744
FBgn0036597	CG4962	3L:16294710-16295547	ENOG410I1GN	S	NA	214.314	-0.562221	0.51817	0.00017249	0.000318522
FBgn0036762	CG7430	3L:17846915-17849601	ENOG410HYZV	C	Dihydrolipoyl dehydrogenase	213.795	-0.555298	-0.130693	0.00017249	0.454612
FBgn0053127	CG33127	2L:305934-358174				213.661	-2.59167	0.830056	0.0111689	0.449956
FBgn0000318	cl	2L:5520134-5523898	ENOG410I0D9	O	Eukaryotic protein of unknown function (DUF953)	213.597	0.279063	0.166811	0.0184974	0.314925
FBgn0034443	cer	2R:19396214-19396849	ENOG410I1HP	O	Cathepsin propeptide inhibitor domain (I29)	213.084	1.59167	0.325134	0.00017249	0.00671013
FBgn0031049	Sec61gamma	X:19643326-19644518	ENOG410I1NS	U	SecE/Sec61-gamma subunits of protein translocation complex	210.714	-0.03586	-0.180283	0.802514	0.224141
FBgn0035165	CG13887	3L:837860-839931	ENOG410HWKS	U	B-cell receptor-associated protein 31-like	210.681	-0.0622413	0.160564	0.6717	0.296716
FBgn0025637	SkpA	X:656113-657899	ENOG410HV6P	D	Skp1	210.426	0.166684	0.185409	0.171045	0.198245
FBgn0020645	Lcp65Aa	3L:6151303-6151803		W	Insect cuticle protein	210.361	-1.14051	-0.167137	0.00017249	0.244047
FBgn0040732	CG16926	2R:19497751-19501418	ENOG410I1I5	S	NA	210.184	1.5667	0.172294	0.00017249	0.241088
FBgn0030394	Cpr11A	X:12486969-12489448	ENOG410HW82	W	Insect cuticle protein	209.784	-0.15382	0.176117	0.226697	0.247238
FBgn0029507	Tsp42Ed	2R:7009497-7011739	ENOG410HUZ1	S	Tetraspanin family	209.613	-0.129299	0.489933	0.284192	0.000318522
FBgn0016697	Prosalpha5	2R:17412766-17413769	ENOG410HUSF	O	The proteasome is a multicatalytic proteinase complex which is characterized by its ability to cleave peptides with Arg, Phe, Tyr, Leu, and Glu adjacent to the leaving group at neutral or slightly basic pH. The proteasome has an ATP-dependent proteolytic	209.512	0.111172	-0.0736379	0.372783	0.723555
FBgn0040931	CG9034	X:9159513-9160052	ENOG410I1NU	S	NA	209.432	-0.530688	-0.18118	0.00017249	0.211247
FBgn0033961	CG12859	2R:14756515-14757846	ENOG410I0Y7	C	NADH-ubiquinone oxidoreductase B15 subunit (NDUFB4)	209.041	-0.533066	-0.118402	0.00017249	0.561794
FBgn0264488	CG43896	3L:11976110-11983764	ENOG410HT9X	S	Chitin binding Peritrophin-A domain	208.741	-1.13349	0.725744	0.00017249	0.000318522
FBgn0001124	Got1	2R:16138351-16141928	ENOG410HWR9	E	Aminotransferase class I and II	208.66	0.0446112	0.0321016	0.772754	0.916283
FBgn0023175	Prosalpha7	2R:9846635-9847836	ENOG410HSYC	O	The proteasome is a multicatalytic proteinase complex which is characterized by its ability to cleave peptides with Arg, Phe, Tyr, Leu, and Glu adjacent to the leaving group at neutral or slightly basic pH. The proteasome has an ATP-dependent proteolytic	208.574	0.0481324	-0.0400174	0.743682	0.879069
FBgn0030292	CG11752	X:11349997-11350474	ENOG410I1GA	S	NA	208.021	-0.613812	-0.162071	0.00017249	0.274642
FBgn0265413	CG44325	X:9069598-9078499				207.855	0.280352	0.1893	0.00839439	0.179362
FBgn0034162	CG6426	2R:16869401-16871851	ENOG410HWDP	S	Destabilase	207.717	-0.321786	-0.276442	0.00181797	0.024142
FBgn0032068	CG9466	2L:8772945-8776263				207.653	-2.39596	-0.195147	0.00017249	0.223908
FBgn0031512	CG15404	2L:3173971-3174504				207.114	3.8801	0.660661	0.00017249	0.000318522
FBgn0032704	Jwa	2L:18704569-18705703			Jwa	206.577	-0.190315	0.0642989	0.103966	0.781567
FBgn0011661	Moe	X:8873011-8898332	ENOG410HY80	Z	establishment or maintenance of epithelial cell apical/basal polarity	206.555	-0.252988	-0.0325786	0.0682429	0.923587
FBgn0030160	CG9691	X:9884441-9885044	ENOG410I11E	S	NA	206.504	0.63652	0.198563	0.00017249	0.147819
FBgn0030539	CG1368	X:14174755-14175670	ENOG410I1UR	S	NA	206.425	-1.28498	-0.0517615	0.00017249	0.833022
FBgn0039311	CG10513	3R:25275789-25277212	ENOG410HUZG	S	Phosphotransferase enzyme family	205.164	-2.25929	-0.0625671	0.00017249	0.787852
FBgn0028491	CG2930	X:3862965-3880379	ENOG410HU11	E	POT family	205.002	-2.12911	0.250328	0.00017249	0.0837163
FBgn0027291	l(1)G0156	X:19518427-19521810	ENOG410HW8P	C	Isocitrate/isopropylmalate dehydrogenase	203.533	-0.523238	0.040487	0.00017249	0.889021
FBgn0036109	Cpr67Fa2	3L:10891713-10892516	ENOG410I14Y	W	Insect cuticle protein	203.281	2.15142	0.966597	0.00017249	0.000318522
FBgn0037890	CG17734	3R:11242207-11243999				203.128	-0.269932	0.262867	0.0121975	0.0359944
FBgn0040941	CG15308	X:10217626-10219303				202.488	-1.21647	-0.451507	0.00017249	0.0674105
FBgn0000261	Cat	3L:18822603-18828188	ENOG410HW0J	P	Occurs in almost all aerobically respiring organisms and serves to protect cells from the toxic effects of hydrogen peroxide	202.099	-0.124724	-0.111206	0.370522	0.555799
FBgn0025582	Int6	3L:16783009-16786941	ENOG410HY6A	J	Component of the eukaryotic translation initiation factor 3 (eIF-3) complex, which is involved in protein synthesis and, together with other initiation factors, stimulates binding of mRNA and methionyl-tRNAi to the 40S ribosome (By similarity)	202.043	-0.224074	-0.122221	0.0831403	0.514045
FBgn0033631	Sod3	2R:11380346-11384114	ENOG410HW04	P	Destroys radicals which are normally produced within the cells and which are toxic to biological systems (By similarity)	201.712	-0.341293	-0.0348856	0.00139116	0.906414
FBgn0032198	eEF1delta	2L:10232506-10234450	ENOG410I07C	K	EF-1 guanine nucleotide exchange domain	201.463	-0.0252185	-0.153075	0.864902	0.310731
FBgn0015001	iotaTry	2R:11356719-11357537	ENOG410HZ3S	E	Tryp_SPc	201.462	-1.98144	0.666202	0.00017249	0.000318522
FBgn0039312	CG10514	3R:25278426-25279846	ENOG410HZZC	S	Phosphotransferase enzyme family	201.46	-1.2291	0.0219222	0.00017249	0.945101
FBgn0016685	Nlp	3R:30003680-30010352	ENOG410I0ND	S	Nucleoplasmin	201.033	-0.122217	-0.0891244	0.48772	0.759365
FBgn0031285	CG3662	2L:821288-825861	ENOG410HUQQ	S	BRICHOS	201.002	-0.425695	0.185117	0.00017249	0.227131
FBgn0262511	Vha44	2R:16324812-16341242	ENOG410HVNN	C	V-type ATPase 116kDa subunit family	200.652	-0.79133	-0.136113	0.00017249	0.541373
FBgn0038845	CG10827	3R:20978182-21015613	ENOG410HTX1	P	Alkaline phosphatase	200.169	-2.27145	0.21101	0.00017249	0.16759
FBgn0052473	CG32473	3R:13302647-13312785	ENOG410HSWY	EO	Peptidase family M1	200.025	-0.763584	0.285103	0.00017249	0.0406
FBgn0010357	betaTry	2R:11346324-11347395		O	βTrypsin	199.937	1.02272	0.690056	0.00017249	0.000318522
FBgn0035770	pst	3L:7357274-7360263	ENOG410HUCK	S	NA	199.428	-1.35343	0.4854	0.00017249	0.000318522
FBgn0030306	Spase25	X:11485249-11491573	ENOG410HTQB	U	Microsomal signal peptidase 25 kDa subunit (SPC25)	199.28	0.0316066	-0.176572	0.832124	0.215076
FBgn0265185	CG44250	2R:12948347-12952293				198.92	-1.36658	0.310188	0.00017249	0.0409074
FBgn0002284	Prosbeta6	3L:16609399-16610418	ENOG410HSX6	O	The proteasome is a multicatalytic proteinase complex which is characterized by its ability to cleave peptides with Arg, Phe, Tyr, Leu, and Glu adjacent to the leaving group at neutral or slightly basic pH. The proteasome has an ATP-dependent proteolytic	198.847	0.054944	-0.0916238	0.697175	0.631448
FBgn0004687	Mlc-c	X:5619135-5622539	ENOG410HW4F	Z	EFh	198.789	0.145984	0.320351	0.258103	0.00780455
FBgn0033423	CG1809	2R:9559254-9565190	ENOG410HW7D	P	Alkaline phosphatase	198.654	-2.63027	0.362101	0.00017249	0.00394273
FBgn0025638	Roc1a	X:647303-656033	ENOG410I0JT	O	RING	198.382	-0.0607791	0.0377347	0.786176	0.93888
FBgn0016687	Nurf-38	2R:24558966-24561087	ENOG410HWIV	C	Inorganic pyrophosphatase	198.14	-0.401413	-0.0986054	0.00017249	0.595718
FBgn0034197	Cda9	2R:17128479-17130334	ENOG410HTJN	S	Polysaccharide deacetylase	197.75	-1.15715	0.694572	0.00017249	0.000318522
FBgn0012037	Ance	2L:13905644-13909212	ENOG410HWU1	E	Angiotensin-converting enzyme	197.541	-0.745911	0.109785	0.00017249	0.556498
FBgn0039112	CG10219	3R:23752875-23760600	ENOG410HUKF	C	CybS	196.795	-0.516695	-0.253057	0.023531	0.403306
FBgn0265991	Zasp52	2R:15762564-15855645	ENOG410HWMB	TZ	ZM	196.715	-0.0138097	0.154081	0.944924	0.414668
FBgn0023174	Prosbeta2	3L:14999950-15014062	ENOG410HVEB	O	The proteasome is a multicatalytic proteinase complex which is characterized by its ability to cleave peptides with Arg, Phe, Tyr, Leu, and Glu adjacent to the leaving group at neutral or slightly basic pH. The proteasome has an ATP-dependent proteolytic	196.713	-0.0394939	-0.0961442	0.793456	0.628002
FBgn0034583	CG10527	2R:21070367-21072789	ENOG410HWHN	S	Farnesoic acid 0-methyl transferase	195.302	-0.090603	-0.32267	0.691148	0.102745
FBgn0030040	CG15347	X:8458493-8460898	ENOG410HVEV	S	Protein of unknown function (DUF753)	194.004	1.90129	0.795944	0.00017249	0.000318522
FBgn0035359	CG1143	3L:2645367-2647192	ENOG410I092	S	NA	193.784	-1.1496	-0.249579	0.00017249	0.0483149
FBgn0037135	CG7414	3L:21824739-21828480	ENOG410HV5B	J	Eukaryotic translation initiation factor eIF2A	192.481	-0.278314	-0.0656739	0.0269957	0.797232
FBgn0004868	Gdi	2L:9491175-9494876	ENOG410HXE6	O	GDP dissociation inhibitor	191.996	0.0761829	-0.0692684	0.636272	0.778813
FBgn0014857	His3.3A	2L:5055057-5058248		B	Histones	191.86	-0.215098	-0.158202	0.0760993	0.353104
FBgn0058045	CG40045	3L:24028514-24035859	ENOG410HSNM	O	Ubiquitin-conjugating enzyme	191.719	0.126062	0.0612254	0.295405	0.790601
FBgn0034654	CG10306	2R:21685282-21687642	ENOG410HSSH	J	Component of the eukaryotic translation initiation factor 3 (eIF-3) complex, which is involved in protein synthesis and, together with other initiation factors, stimulates binding of mRNA and methionyl-tRNAi to the 40S ribosome (By similarity)	191.381	-0.146201	-0.153385	0.245323	0.340798
FBgn0011768	Fdh	3R:10870905-10872381	ENOG410HUB0	Q	Alcohol dehydrogenase GroES-like domain	191.332	-0.389744	-0.106859	0.000648364	0.56606
FBgn0028949	CG15254	2L:15613904-15614828	ENOG410HYBW	O	Astacin (Peptidase family M12A)	191.306	-2.1545	-0.330921	0.00017249	0.00417453
FBgn0267330	KdelR	2L:10426886-10428632	ENOG410HSXT	U	Required for the retention of luminal endoplasmic reticulum proteins. Determines the specificity of the luminal ER protein retention system. Also required for normal vesicular traffic through the Golgi (By similarity)	191.265	-0.118924	-0.387517	0.371447	0.000612744
FBgn0036667	CG9669	3L:16842293-16844991	ENOG410I112	S	Uncharacterised protein family (UPF0197)	191.111	0.00604162	-0.126652	0.981896	0.777204
FBgn0025839	CG3621	X:2172525-2180998	ENOG410I1AU	C	NADH:ubiquinone oxidoreductase subunit B14.5a (Complex I-B14.5a)	191.072	-0.622497	-0.0757341	0.00017249	0.833022
FBgn0263977	Tim17b	3R:3734854-3745306	ENOG410HTJ9	U	Tim17/Tim22/Tim23/Pmp24 family	191.041	0.0537806	-0.0363097	0.702367	0.895771
FBgn0038947	Sar1	3R:22356684-22360711	ENOG410HWJW	U	SAR	190.915	-0.233095	-0.071327	0.0501595	0.752136
FBgn0266582	NDUFS3	3L:3158484-3159578	ENOG410HT61	C	Respiratory-chain NADH dehydrogenase, 30 Kd subunit	190.659	-0.457686	-0.162598	0.00017249	0.273659
FBgn0039453	CG6403	3R:26735416-26736307	ENOG410I1C6	S	NA	190.437	-0.81122	1.08795	0.00017249	0.000318522
FBgn0038570	Prx5	3R:18165441-18167273	ENOG410HVGB	O	Redoxin	190.191	-0.408571	-0.120714	0.000493013	0.515548
FBgn0032596	Prosbeta4	2L:16729776-16732133	ENOG410HTK6	O	The proteasome is a multicatalytic proteinase complex which is characterized by its ability to cleave peptides with Arg, Phe, Tyr, Leu, and Glu adjacent to the leaving group at neutral or slightly basic pH. The proteasome has an ATP-dependent proteolytic	190.127	0.18229	-0.00641915	0.144669	0.984695
FBgn0033162	CG1707	2R:7393545-7396194				189.877	-0.457974	-0.149128	0.00017249	0.373452
FBgn0032511	CG9306	2L:13369203-13371110	ENOG410HT5M	C	Inherit from artNOG: NADH dehydrogenase (ubiquinone) 1 beta subcomplex	189.784	-0.532382	-0.284263	0.00017249	0.0412366
FBgn0260462	CG12163	3R:5237650-5252132	ENOG410HUQ4	O	CY	189.364	-0.281763	0.06894	0.0213362	0.770801
FBgn0035630	CG10576	3L:5761962-5765702	ENOG410HZBF	J	Metallopeptidase family M24	189.204	-0.135774	-0.0996846	0.307213	0.608124
FBgn0039993	CG17691	2R:1590483-1596457	ENOG410HYWR	C	Transketolase, C-terminal domain	189.004	-0.143206	0.0503012	0.280904	0.854674
FBgn0023537	CG17896	X:490786-493495	ENOG410HXYX	C	methylmalonate-semialdehyde dehydrogenase (acylating) activity	188.968	-0.461956	-0.200265	0.00017249	0.167634
FBgn0036622	CG4753	3L:16378973-16381570				188.932	-1.86376	0.18418	0.00017249	0.203989
FBgn0001218	Hsc70-3	X:11801695-11807117	ENOG410HZE1	O	MreB/Mbl protein	188.491	0.363174	-0.389485	0.0070614	0.00171138
FBgn0031436	CG3214	2L:2579200-2580172	ENOG410HVY3	C	NADH ubiquinone oxidoreductase subunit NDUFA12	188.076	-0.578591	-0.24454	0.00017249	0.0560802
FBgn0039172	Spase22-23	3R:24227022-24250248	ENOG410HWED	U	Signal peptidase subunit	187.729	0.182899	-0.0716372	0.548238	0.921624
FBgn0010497	dmGlut	2L:12027437-12034122	ENOG410I233	P	Sugar (and other) transporter	187.386	-1.20502	-0.0381405	0.00017249	0.896929
FBgn0035904	GstO3	3L:8518884-8520295	ENOG410HXM3	O	Glutathione S-transferase, C-terminal domain	186.937	-0.345323	-0.217169	0.00139116	0.100581
FBgn0040340	TRAM	X:930930-940805	ENOG410HX5A	U	TRAM1-like protein	186.201	-0.256268	-0.448448	0.0481876	0.000612744
FBgn0033446	CG1648	2R:9810973-9820053	ENOG410HY27	S	Inherit from NOG: perilipin 4	185.794	-0.468406	0.05576	0.00017249	0.82986
FBgn0025643	CG3588	X:2739088-3134532	ENOG410HVJN	S	NA	185.458	-0.250592	-0.232006	0.226957	0.396221
FBgn0002869	MtnB	3R:20503101-20503746	ENOG410I20M	P	Metallothionein B	185.409	-0.725951	0.23243	0.00017249	0.0888759
FBgn0039735	CG7911	3R:30003680-30010352	ENOG410I09T	S	Nucleoplasmin	185.252	-0.0770238	-0.0936752	0.765118	0.820399
FBgn0029134	Prosbeta5	2R:10819977-10821640	ENOG410HYV2	O	The proteasome is a multicatalytic proteinase complex which is characterized by its ability to cleave peptides with Arg, Phe, Tyr, Leu, and Glu adjacent to the leaving group at neutral or slightly basic pH. The proteasome has an ATP-dependent proteolytic	185.022	0.0854956	0.0162954	0.532685	0.961671
FBgn0263852	l(2)k12914	2L:8382860-8384137	ENOG410I0G1	O	DAD family	184.896	-0.293532	-0.212897	0.0112805	0.149623
FBgn0039697	CG7834	3R:29801598-29802945	ENOG410HXCX	C	ETF	183.418	-0.315986	-0.148563	0.00345777	0.331393
FBgn0053178	CG33178	X:15082615-15084017	ENOG410HUZQ	S	MAPEG family	183.305	-1.21493	-0.301753	0.00017249	0.0125798
FBgn0026380	Prosbeta3	3R:9004016-9006226	ENOG410HTRW	O	The proteasome is a multicatalytic proteinase complex which is characterized by its ability to cleave peptides with Arg, Phe, Tyr, Leu, and Glu adjacent to the leaving group at neutral or slightly basic pH. The proteasome has an ATP-dependent proteolytic	183.293	-0.00984865	-0.0850838	0.955701	0.733537
FBgn0027341	Gfat1	3R:4126441-4137882	ENOG410HTNF	M	SIS domain	183.254	-0.81323	-0.265396	0.00017249	0.0483149
FBgn0034291	CG5770	2R:18044045-18045073				182.89	-0.858193	0.547653	0.00017249	0.000318522
FBgn0036945	Ssk	3L:20149613-20198317	ENOG410HZ90	S	NA	182.591	-1.19344	0.435548	0.00017249	0.00322617
FBgn0037643	skap	3R:8938682-8945020	ENOG410I04H	C	ATP-grasp domain	182.207	-0.182071	-0.0803845	0.182055	0.730205
FBgn0027493	AdSS	3R:20824666-20830580		F	Adenylosuccinate lyase	182.149	-0.587027	0.00198534	0.00017249	0.993351
FBgn0036921	RhoGDI	3L:19928742-19932930	ENOG410HTAQ	T	RHO protein GDP dissociation inhibitor	182.019	0.283791	0.086175	0.0117319	0.672273
FBgn0020906	Jon25Bi	2L:4954278-4955144	ENOG410HUUN	E	Tryp_SPc	181.197	-2.90969	-0.309754	0.00017249	0.0104958
FBgn0051267	CG31267	3R:17134196-17135283	ENOG410HTWG	E	Tryp_SPc	181.05	-1.17837	0.218583	0.00017249	0.095635
FBgn0031771	CG9140	2L:6060509-6062757	ENOG410HT2T	C	NADH-ubiquinone oxidoreductase-F iron-sulfur binding region	180.991	-0.816429	-0.094541	0.00017249	0.618439
FBgn0039635	CG11876	3R:29113070-29116197	ENOG410HU08	C	Transketolase, C-terminal domain	180.458	-0.389716	-0.0713918	0.00017249	0.755264
FBgn0033570	CG7712	2R:10894458-10897885	ENOG410I06F	C	Complex 1 protein (LYR family)	180.436	-0.469506	-0.123283	0.00017249	0.548904
FBgn0030718	CG9172	X:15985472-15986808	ENOG410HVKV	C	NADH ubiquinone oxidoreductase, 20 Kd subunit	179.853	-0.619718	-0.127679	0.00017249	0.456109
FBgn0046302	CG10650	2L:18993359-18995934	ENOG410I0EM	S	Protein of unknown function (DUF753)	179.667	-1.12364	0.44705	0.00017249	0.000318522
FBgn0004587	B52	3R:13661310-13666891	ENOG410HZHX	A	RNA recognition motif. (a.k.a. RRM, RBD, or RNP domain)	179.613	-0.195975	-0.0590352	0.142957	0.82986
FBgn0034140	CG8317	2R:16574578-16576586	ENOG410I1DX	S	NA	179.461	0.405884	-0.31335	0.00017249	0.00713691
FBgn0023477	Tal	2R:23940409-23942114	ENOG410HUNZ	G	Transaldolase is important for the balance of metabolites in the pentose-phosphate pathway (By similarity)	179.271	-0.582309	-0.287747	0.00017249	0.0181518
FBgn0028583	lcs	X:21396726-21397316			la costa	179.086	0.983961	0.670801	0.00017249	0.000318522
FBgn0043576	PGRP-SC1a	2R:8709732-8710320	ENOG410I007	MV	N-acetylmuramyl-L-alanine amidase involved in innate immunity by degrading bacterial peptidoglycans (PGN). Plays a scavenger role by digesting biologically active PGN into biologically inactive fragments. Has no direct bacteriolytic activity	179.056	-4.45342	-0.914514	0.00017249	0.000318522
FBgn0033124	Tsp42Ec	2R:7006441-7008622	ENOG410HYUP	S	Tetraspanin family	178.806	-1.58521	0.711787	0.00017249	0.000318522
FBgn0039970	CG17508	2R:5608634-5611586	ENOG410HXDC	S	Protein of unknown function (DUF1279)	177.614	-0.0528604	0.177329	0.713516	0.222177
FBgn0037891	CG5214	3R:11244301-11246862	ENOG410HXX1	C	2-oxoacid dehydrogenases acyltransferase (catalytic domain)	177.228	-0.700617	-0.255465	0.00017249	0.0544133
FBgn0040723	CG5011	2L:1200670-1201220				177.011	-2.11274	0.560426	0.00017249	0.000318522
FBgn0023507	CG3835	X:2141488-2144937	ENOG410HVHV	C	FAD binding domain	176.96	-0.255742	0.332963	0.0349319	0.00780455
FBgn0001125	Got2	2L:1982216-1987758	ENOG410HYME	E	Aspartate aminotransferase	176.036	-0.30503	-0.0490263	0.013833	0.868046
FBgn0259950	CG42460	2L:3387881-3388496				175.981	0.4164	-0.569185	0.00017249	0.000318522
FBgn0000454	Dip-B	3R:13782287-13785676	ENOG410HUWS	E	Cytosol aminopeptidase family, catalytic domain	175.047	-0.348437	0.222772	0.00167525	0.108182
FBgn0262613	CG43139	3R:27501365-27502025				174.89	-0.257676	-2.1575	0.0198251	0.000318522
FBgn0051266	CG31266	3R:17132661-17133719	ENOG410HUJV	E	Domain of unknown function (DUF1986)	173.757	-1.05156	-0.154693	0.00017249	0.302191
FBgn0051233	CG31233	3R:21749852-21753237	ENOG410HZ6R	G	Peptidase family M1	173.098	-2.17811	0.668139	0.00017249	0.000318522
FBgn0013272	Gp150	2R:22317661-22329720	ENOG410HTYX	T	LRR_TYP	172.435	-0.427983	0.0952452	0.00265035	0.682901
FBgn0087002	Rfabg	4:1057364-1077273	ENOG410I29X	W	Domain of Unknown Function (DUF1081)	172.226	0.9536	0.278039	0.00017249	0.108726
FBgn0031562	CG3604	2L:3697241-3697872	ENOG410I113	O	Kunitz/Bovine pancreatic trypsin inhibitor domain	171.832	-0.672749	-0.225578	0.00017249	0.0828184
FBgn0040383	CG5254	X:686833-758719	ENOG410HVUP	C	Mitochondrial carrier protein	171.729	-0.00745411	0.133521	0.968515	0.555901
FBgn0051496	CG31496	3R:7345068-7346354	ENOG410I1VV	A	Inherit from KOG: Nuclear RNA export factor	171.534	-0.479825	-0.586086	0.00017249	0.000318522
FBgn0260747	CG5010	X:17149000-17150647	ENOG410I0NZ	S	Inherit from inNOG: Coiled-coil-helix-coiled-coil-helix domain-containing protein	170.443	-0.423984	0.0318987	0.00017249	0.914575
FBgn0265177	CG44242	2R:16196383-16196928				170.186	-0.352565	-0.184589	0.000493013	0.198702
FBgn0037468	CG1943	3R:7074775-7080387	ENOG410I0WV	S	NA	169.271	0.317922	0.0243572	0.0441679	0.958547
FBgn0004228	mex1	3L:15517423-15519592	ENOG410I1MX	S	NA	168.834	-1.58919	0.841407	0.00017249	0.000318522
FBgn0040064	yip2	2L:9915252-9917220	ENOG410HZMV	I	Thiolase, C-terminal domain	168.806	-0.145526	-0.137086	0.238892	0.39795
FBgn0022708	Adk2	2R:24024097-24025877		F	Adenylate kinase	168.354	-0.488884	-0.0174876	0.00017249	0.957323
FBgn0034390	CG15093	2R:18775410-18777166	ENOG410HT33	E	NADP oxidoreductase coenzyme F420-dependent	168.193	-0.266052	-0.248145	0.01748	0.056544
FBgn0019957	ND42	3R:22027708-22029393	ENOG410HVFQ	C	Deoxynucleoside kinase	167.49	-0.626433	-0.204034	0.00017249	0.135769
FBgn0004177	mts	2L:7827649-7833576	ENOG410HVC0	T	serine threonine-protein phosphatase	167.444	-0.0774856	0.0685162	0.605026	0.783502
FBgn0037607	CG8036	3R:8667867-8673702	ENOG410HVJP	G	Transketolase, thiamine diphosphate binding domain	167.124	-0.362141	0.0510628	0.00223593	0.843239
FBgn0259979	CG17337	2R:5697871-5700212	ENOG410HYTN	E	Peptidase dimerisation domain	167.082	-0.600393	0.104773	0.00017249	0.563194
FBgn0036361	CG10154	3L:13435679-13437136	ENOG410HWPT	S	Chitin binding Peritrophin-A domain	167.024	0.13743	1.59088	0.259355	0.000318522
FBgn0030098	CG12057	X:9191656-9192548	ENOG410HVKX	S	NA	166.917	0.67325	2.27993	0.00017249	0.000318522
FBgn0013749	Arf102F	4:1124166-1125325	ENOG410HTRD	U	ARF	166.72	0.16195	-0.147311	0.159453	0.351916
FBgn0010213	Sod2	2R:16772784-16773915	ENOG410HTCN	P	radicals which are normally produced within the cells and which are toxic to biological systems	166.684	-0.522394	-0.175998	0.00017249	0.214126
FBgn0039897	CG1674	4:230729-245903	ENOG410HWC6	S	NA	166.584	0.334023	-0.0596083	0.00766696	0.813803
FBgn0036953	CG17145	3L:20221813-20223197	ENOG410HWKX	S	Chitin binding Peritrophin-A domain	166.042	-3.10272	0.512545	0.00017249	0.000318522
FBgn0039091	CG10182	3R:23587119-23589819				165.953	-1.70995	0.426164	0.00017249	0.000318522
FBgn0261458	capt	2L:1150765-1158262	ENOG410HUFS	TZ	Adenylyl cyclase-associated protein	165.479	0.192173	0.141985	0.155696	0.419135
FBgn0011760	ctp	X:4687799-4702034	ENOG410I0P3	Z	Dynein light chain type 1	165.227	-0.0130074	-0.0680318	0.936638	0.775265
FBgn0036824	CG3902	3L:18892382-18898293	ENOG410HTV8	I	Acyl-CoA dehydrogenase, C-terminal domain	165.201	-0.272819	-0.141018	0.0196036	0.389134
FBgn0022770	Peritrophin-A	X:20244646-20248203	ENOG410HYRB	W	Chitin binding Peritrophin-A domain	163.745	-0.410449	-0.507381	0.00017249	0.000318522
FBgn0250757	CG42235	3R:25907021-25922634	ENOG410HU1K	P	Sodium:solute symporter family	162.792	-1.35924	-0.209419	0.00017249	0.140507
FBgn0026562	BM-40-SPARC	3R:26869237-26871995	ENOG410HT68	W	Secreted protein acidic and rich in cysteine Ca binding region	162.731	0.0413963	0.105764	0.780893	0.554301
FBgn0029896	CG3168	X:6720003-6739986				162.512	-0.65132	0.211246	0.00017249	0.149232
FBgn0086691	UK114	2L:15274180-15275091	ENOG410I05Q	J	Endoribonuclease L-PSP	162.219	-0.0271206	0.0316255	0.853936	0.916357
FBgn0015790	Rab11	3R:21111407-21116146	ENOG410HYC1	U	RAB	161.967	0.321103	0.0871067	0.00332363	0.666847
FBgn0028327	l(1)G0320	X:9551139-9553750	ENOG410HY38	O	Translocon-associated protein (TRAP), alpha subunit	161.697	-0.258913	-0.336591	0.0264647	0.00487448
FBgn0034258	eIF3-S8	2R:17665677-17669275	ENOG410HW4M	J	Component of the eukaryotic translation initiation factor 3 (eIF-3) complex, which is involved in protein synthesis and, together with other initiation factors, stimulates binding of mRNA and methionyl-tRNAi to the 40S ribosome	161.645	-0.237979	-0.143261	0.0734671	0.413552
FBgn0028694	Rpn11	2L:5058403-5059790	ENOG410HTPN	O	JAB_MPN	161.475	0.00967924	-0.0881526	0.95139	0.650304
FBgn0036820	CG6852	3L:18869229-18872553				161.416	-0.279748	0.170656	0.0236348	0.305889
FBgn0053170	CG33170	3L:22864599-22868243	ENOG410I1EE	S	NA	161.196	0.237366	0.128916	0.208476	0.722856
FBgn0032285	CG17108	2L:10692939-10694103				160.871	-0.535046	0.012258	0.00017249	0.973282
FBgn0028336	l(1)G0255	X:6677261-6683696	ENOG410HWBE	C	Fumarase C C-terminus	160.677	-0.514675	0.0275564	0.00017249	0.941001
FBgn0004926	eIF-2beta	3L:12521128-12526731	ENOG410HUKX	J	eIF2B_5	160.267	-0.258718	-0.207767	0.0497933	0.222922
FBgn0040923	CG11368	X:7452208-7452643				160.261	-1.02063	-0.278876	0.00017249	0.0327779
FBgn0266711	EloC	2R:19445084-19446286	ENOG410I0A8	K	Skp1	159.748	-0.128318	-0.0292797	0.279502	0.92285
FBgn0029629	CG8636	X:2609246-2610336	ENOG410HZ7N	J	Component of the eukaryotic translation initiation factor 3 (eIF-3) complex, which is involved in protein synthesis and, together with other initiation factors, stimulates binding of mRNA and methionyl-tRNAi to the 40S ribosome. This subunit can bind 18S	159.684	-0.0171683	-0.0302449	0.911906	0.918599
FBgn0002921	Atpalpha	3R:20948713-20976239	ENOG410HXAV	P	Cation transporter/ATPase, N-terminus	158.95	-0.131048	-0.0352383	0.416932	0.914729
FBgn0033598	Cpr47Eb	2R:11255166-11255983	ENOG410I0S9	W	Insect cuticle protein	158.71	-0.906148	0.640825	0.00017249	0.000318522
FBgn0028940	Cyp28a5	2L:13977301-13979569	ENOG410HYDI	Q	Cytochrome P450	158.339	-1.78343	-0.626924	0.00017249	0.000318522
FBgn0051075	CG31075	3R:26978540-26988517	ENOG410HZ7T	C	Aldehyde dehydrogenase family	158.177	0.15379	-0.4931	0.298744	0.000318522
FBgn0086558	Ubi-p5E	X:6276875-6279647	ENOG410HVRD	O	Ubiquitin-2 like Rad60 SUMO-like	156.949	-1.46731	-0.455198	0.00017249	0.000318522
FBgn0027547	CG1927	3L:1950305-1970079	ENOG410HY69	S	NA	156.918	-0.431515	0.227015	0.0354545	0.407761
FBgn0035046	NDUFA8	2R:24664397-24666022	ENOG410HVDW	C	Cytochrome c oxidase biogenesis protein Cmc1 like	156.774	-0.549728	-0.192272	0.00017249	0.159757
FBgn0001142	Gs1	2L:114725-157666	ENOG410HTJV	E	Glutamine synthetase	156.6	-0.368184	-0.0332027	0.152021	0.959706
FBgn0001989	l(2)35Di	2L:15749318-15751078	ENOG410HTPB	C	NADH:ubiquinone oxidoreductase, NDUFB6/B17 subunit	156.308	-0.423158	-0.197174	0.00017249	0.142272
FBgn0021872	Xbp1	2R:21143544-21145750	ENOG410HZ7M	K	Inherit from biNOG: X-box binding protein 1	156.179	0.26128	0.253171	0.0368901	0.0615744
FBgn0033730	Cpr49Ag	2R:12407792-12408523	ENOG410I07M	W	Insect cuticle protein	155.655	-0.538518	0.205256	0.00017249	0.126348
FBgn0039969	Fis1	2R:5603586-5604834	ENOG410I08M	M	Inherit from biNOG: fission 1 (mitochondrial outer membrane) homolog (S. cerevisiae)	155.28	0.0284635	0.00565184	0.843635	0.985785
FBgn0001961	Arpc1	2L:13827940-13829741	ENOG410HZMN	Z	WD domain, G-beta repeat	155.075	-0.0928992	0.258894	0.500722	0.0490131
FBgn0004066	Prosalpha4	X:16276269-16277587	ENOG410HXBQ	O	The proteasome is a multicatalytic proteinase complex which is characterized by its ability to cleave peptides with Arg, Phe, Tyr, Leu, and Glu adjacent to the leaving group at neutral or slightly basic pH. The proteasome has an ATP-dependent proteolytic	154.47	0.0734592	-0.0827806	0.590882	0.680996
FBgn0036108	Cpr67Fa1	3L:10889989-10890700		W	Insect cuticle protein	154.345	1.09151	0.272283	0.00017249	0.027152
FBgn0085484	Pdxk	3L:9360315-9362042	ENOG410HVYZ	H	Phosphomethylpyrimidine kinase	154.181	-1.56363	0.381012	0.00017249	0.000318522
FBgn0039682	Obp99c	3R:29682502-29689311	ENOG410I0JD		Odorant-binding protein	153.921	1.41517	0.772441	0.00017249	0.000318522
FBgn0039297	CG11852	3R:25237613-25238895	ENOG410I03B	S	JHBP	153.644	-1.51187	-0.574326	0.00017249	0.000318522
FBgn0024814	Clc	3L:20231668-20245312	ENOG410HUGC	U	Clathrin light chain	152.399	-0.0977625	0.0167469	0.561796	0.96722
FBgn0039438	TwdlO	3R:26625931-26626738	ENOG410HYB4	S	DM5	152.345	-11.18	-3.32537	0.00017249	0.000318522
FBgn0010225	Gel	3R:4235216-4242717	ENOG410HU6C	Z	Gelsolin repeat	152.171	0.406825	0.0486202	0.00139116	0.861736
FBgn0028686	Rpt3	X:11125100-11126785	ENOG410HUS0	O	Protein of unknown function (DUF815)	151.978	-0.0191308	-0.0242489	0.902121	0.937752
FBgn0010341	Cdc42	X:19697090-19701755	ENOG410HTHZ	Z	Regulates mbt kinase activity and is also required to recruit mbt to adheren junctions. Together with mbt, regulates photoreceptor cell morphogenesis	151.848	0.0181931	0.180465	0.920605	0.315616
FBgn0034582	Cht9	2R:21067991-21069445	ENOG410HWQ0	G	Glyco_18	151.606	-7.1959	-3.08912	0.00017249	0.000318522
FBgn0039909	CG1970	4:568295-571554	ENOG410HUQH	C	Respiratory-chain NADH dehydrogenase, 49 Kd subunit	151.23	-0.480806	-0.0842736	0.00017249	0.675803
FBgn0038181	CG9297	3R:13771494-13779317	ENOG410I0FS	TU	Dynamin family	150.943	0.23557	0.00499343	0.114558	0.98748
FBgn0266439	CG45069	2R:24411869-24415295				150.808	-1.45456	-0.664977	0.00017249	0.000318522
FBgn0025456	CREG	3R:17393271-17394640	ENOG410I003	K	Inherit from biNOG: Cellular repressor of E1A-stimulated genes 1	150.608	0.563078	0.101978	0.00017249	0.565572
FBgn0020369	Rpt6	X:21307585-21317663	ENOG410HVWA	O	AAA domain (Cdc48 subfamily)	150.408	0.0513416	-0.0448551	0.730433	0.862418
FBgn0010551	Phb2	2R:18819466-18829699	ENOG410HUQC	O	SPFH domain / Band 7 family	150.378	-0.339889	-0.172574	0.00385011	0.271584
FBgn0036394	CG9040	3L:13977904-13993400				149.977	-3.73736	-0.10403	0.00017249	0.636322
FBgn0015795	Rab7	3R:23993007-23995452	ENOG410HT9W	U	RAB	149.687	0.290612	0.126896	0.0113898	0.441495
FBgn0035542	DOR	3L:4406942-4420648	ENOG410HSMM	K	Inherit from biNOG: tumor protein p53 inducible nuclear protein 2	149.648	0.0633815	-0.236763	0.726369	0.138887
FBgn0036551	CG17029	3L:15970081-15982869	ENOG410HVGD	G	Inositol monophosphatase family	149.558	-1.37371	-0.163369	0.00017249	0.649151
FBgn0032726	CG10621	2L:18952205-18954431	ENOG410I2E4	E	Homocysteine S-methyltransferase	149.2	-0.405823	-0.255597	0.00017249	0.0407424
FBgn0027556	CG4928	X:16913179-16938209	ENOG410HVDJ	S	Ion channel regulatory protein UNC-93	148.768	-1.11991	-0.12406	0.00017249	0.497624
FBgn0027610	Dic1	3R:13361815-13369278	ENOG410HZ4M	C	Mitochondrial carrier protein	148.68	-0.981772	-0.310059	0.00017249	0.0210723
FBgn0040729	CG15126	2R:19690797-19691078				148.526	-1.46275	0.468957	0.00017249	0.000318522
FBgn0035147	Gale	3L:648554-651311	ENOG410HYZH	M	RmlD substrate binding domain	148.159	-0.318551	-0.474074	0.00385011	0.000318522
FBgn0264296	CG43774	2L:4008652-4009090				148.13	-0.297113	1.05346	0.00437137	0.000318522
FBgn0261014	TER94	2R:9988124-9993559	ENOG410HYPE	O	CDC48_2	147.706	0.187544	0.0125363	0.172232	0.972832
FBgn0030928	CG15044	X:18491184-18492006	ENOG410I166	S	NA	147.657	-0.895097	0.116064	0.00017249	0.494831
FBgn0030688	CG8952	X:15762955-15769514	ENOG410HXCE	E	Tryp_SPc	147.483	-0.302331	0.816076	0.0119662	0.000318522
FBgn0034885	CG4019	2R:23603721-23616754	ENOG410HUMA	G	Major intrinsic protein	147.304	0.153007	0.0220068	0.227015	0.952274
FBgn0030608	Lsd-2	X:15069126-15076220		I	Lipid storage droplet-2	147.187	-0.283741	0.135627	0.0145206	0.423004
FBgn0035517	CG1265	3L:4254775-4259152	ENOG410HZZV	S	PQ loop repeat	147.027	-0.195458	0.193104	0.116694	0.218036
FBgn0003358	Jon99Ci	3R:29925225-29926189		E	Tryp_SPc	146.786	-0.874119	1.00039	0.00017249	0.000318522
FBgn0000173	ben	X:13996344-13999805	ENOG410HWNJ	O	Ubiquitin-conjugating enzyme	146.764	0.167253	0.104946	0.281426	0.680489
FBgn0030774	spheroide	X:16696130-16711145	ENOG410HSUI	E	Tryp_SPc	146.45	-2.34458	0.0765275	0.00017249	0.930507
FBgn0036258	CG5642	3L:12143445-12146097	ENOG410HYJT	J	Component of the eukaryotic translation initiation factor 3 (eIF-3) complex, which is involved in protein synthesis and, together with other initiation factors, stimulates binding of mRNA and methionyl-tRNAi to the 40S ribosome (By similarity)	146.446	-0.110692	-0.0622594	0.413411	0.790738
FBgn0030263	CG2076	X:11089230-11095143	ENOG410HSXZ	T	Pfam:UPF0005	146.396	-0.41337	-0.107786	0.00398171	0.670067
FBgn0010352	Nc73EF	3L:16939099-16968724	ENOG410HV76	C	Transketolase, pyrimidine binding domain	145.521	-0.334297	0.0974272	0.00960125	0.655715
FBgn0033340	CG13751	2R:8900240-8901375				145.418	-0.209751	0.064223	0.193983	0.858901
FBgn0031971	Sirup	2L:7998868-8004286	ENOG410I0Q6	S	Protein of unknown function (DUF1674)	145.172	0.101728	0.229132	0.462852	0.117662
FBgn0027360	Tim10	2R:21688772-21691139	ENOG410I0MR	U	Tim10/DDP family zinc finger	145.066	-0.365144	-0.0952539	0.000493013	0.61778
FBgn0017567	ND23	3R:15836047-15837117	ENOG410HSVE	C	4Fe-4S binding domain	144.889	-0.608502	-0.190555	0.00017249	0.158205
FBgn0033221	CG12825	2R:7789205-7789988				144.877	-0.145868	0.892283	0.207845	0.000318522
FBgn0259740	CG42394	3R:10849824-10851788				144.751	0.401834	0.174501	0.000334606	0.240181
FBgn0040754	CG17059	2R:13220282-13228202	ENOG410I1K3	S	Inherit from biNOG: myeloma overexpressed 2	144.69	-0.334911	-0.195693	0.299025	0.738316
FBgn0040512	zetaCOP	3L:16671663-16673555	ENOG410HT99	U	Clathrin adaptor complex small chain	144.632	-0.101406	-0.20309	0.407569	0.137738
FBgn0031021	CG12203	X:19492420-19494401	ENOG410I04K	C	ETC complex I subunit conserved region	144.546	-0.671664	-0.225338	0.00017249	0.12848
FBgn0030478	CG1640	X:13370605-13380160	ENOG410HY3S	E	Aminotransferase class I and II	144.477	-0.476936	-0.202353	0.00017249	0.160477
FBgn0032889	CG9331	2L:20822827-20827744				144.196	0.0833301	0.213516	0.536247	0.12904
FBgn0040907	mRpL33	X:4321763-4322231	ENOG410I1F0	J	Inherit from inNOG: ribosomal protein L33	144.03	-1.14792	-0.315842	0.00017249	0.0161204
FBgn0062442	Cisd2	3R:29222216-29223428	ENOG410I0GV	S	CDGSH iron-sulfur domain-containing protein 2 homolog	144.01	0.0735297	0.0731573	0.565927	0.727888
FBgn0032422	atilla	2L:12175003-12313438	ENOG410I0HZ	S	NA	143.919	1.42032	-0.051683	0.00017249	0.876486
FBgn0030724	Nipsnap	X:16070364-16073568	ENOG410HXN8	S	NIPSNAP	143.684	-0.330667	-0.111428	0.00209421	0.527705
FBgn0030679	CG8206	X:15739229-15740417	ENOG410HVHP	S	DNL zinc finger	143.42	-0.617645	0.506154	0.00017249	0.000318522
FBgn0002031	l(2)37Cc	2L:19121344-19123869	ENOG410HWZH	O	SPFH domain / Band 7 family	143.19	-0.377584	-0.187166	0.00017249	0.180425
FBgn0262720	CG43164	2R:17502353-17508645				143.014	-0.0946234	-0.160143	0.508704	0.328345
FBgn0037083	CG5656	3L:21442226-21444819				142.962	-0.766985	-0.782817	0.00017249	0.000318522
FBgn0035252	CG7970	3L:1648627-1654238	ENOG410HX4A	U	Mpv17 / PMP22 family	142.523	-0.680344	0.0956926	0.00017249	0.756946
FBgn0032304	CG17134	2L:10804273-10837511				142.476	-0.411963	-1.52413	0.00017249	0.000318522
FBgn0038038	CG5167	3R:12406531-12408107				142.035	-0.753154	-0.0259583	0.00017249	0.933224
FBgn0250868	CG42239	2R:17572828-17573330				141.926	-0.260641	0.229517	0.0148501	0.0850352
FBgn0035871	BI-1	3L:8307144-8308941	ENOG410HWPM	T	Pfam:UPF0005	141.481	0.089529	-0.0366661	0.486306	0.892156
FBgn0033548	CG7637	2R:10809396-10810936	ENOG410I1I8	A	Nucleolar RNA-binding protein, Nop10p family	141.025	-0.0462681	-0.053374	0.805838	0.875609
FBgn0034497	CG9090	2R:20279065-20281127	ENOG410HZV2	C	Mitochondrial carrier protein	140.69	-0.393992	0.0486973	0.00017249	0.844763
FBgn0038135	CG8773	3R:13294747-13298288	ENOG410HY3G	EO	Peptidase family M1	140.265	-2.11943	0.877919	0.00017249	0.000318522
FBgn0052571	TwdlX	X:16727303-16751910	ENOG410HUVF	S	DM5	140.226	-1.50619	-0.0635336	0.00017249	0.841684
FBgn0028325	l(1)G0334	X:4702283-4705265	ENOG410HXUR	C	Dehydrogenase E1 component	139.173	-0.495857	-0.0207482	0.00017249	0.949703
FBgn0030703	MSBP	X:15887566-15890109	ENOG410HTQZ	S	Cyt-b5	138.517	0.0502737	0.0233211	0.731796	0.93971
FBgn0038136	CG8774	3R:13298767-13302334	ENOG410HVCB	EO	Peptidase family M1	138.338	-1.11476	0.514231	0.00017249	0.000318522
FBgn0025352	Thiolase	2R:23865413-23868603	ENOG410HXVE	I	Thiolase, C-terminal domain	138.307	-0.160737	-0.0715786	0.210202	0.751848
FBgn0030955	CG6891	X:18775227-18783494	ENOG410I252	Z	ADF	137.758	0.939582	0.796572	0.00017249	0.000318522
FBgn0031977	baf	2L:8026913-8040826	ENOG410I14Q	BL	Barrier to autointegration factor	137.644	0.115513	0.0309106	0.69198	0.965956
FBgn0031781	Arpc4	2L:6125131-6127775		Z	Actin-related protein 2/3 complex, subunit 4	137.407	-0.268916	0.0453407	0.0205704	0.874035
FBgn0047038	CG6463	3L:10693183-10694108	ENOG410I0EP	C	ETC complex I subunit conserved region	137.29	-0.629978	-0.304132	0.00017249	0.0100323
FBgn0004838	Hrb27C	2L:6920703-6932057	ENOG410HVGK	K	RNA recognition motif. (a.k.a. RRM, RBD, or RNP domain)	137.033	0.014675	0.0737846	0.941949	0.783113
FBgn0021979	l(2)k09913	2R:23067195-23071875	ENOG410HWXB	S	Eukaryotic protein of unknown function (DUF829)	136.79	-0.299987	0.0942518	0.00730146	0.636637
FBgn0005278	Sam-S	2L:106902-114432	ENOG410HXUB	H	Catalyzes the formation of S-adenosylmethionine from methionine and ATP (By similarity)	136.679	0.154333	0.0302824	0.250657	0.923587
FBgn0016926	Pino	2L:1114653-1128953	ENOG410HXFR	S	NA	136.517	-0.404924	0.299399	0.00017249	0.0163317
FBgn0032202	CG18619	2L:10264124-10265229	ENOG410I19J	K	bZIP transcription factor	136.299	0.0226213	0.264124	0.87846	0.0377122
FBgn0003231	ref(2)P	2L:19542467-19546959			refractory to sigma P	136.155	-0.263626	0.489489	0.0350399	0.000318522
FBgn0039872	salt	3R:31747642-31754705		G	SOLUTE CARRIER FAMILY 5	135.639	-0.112211	0.044275	0.522252	0.903322
FBgn0035779	CG8562	3L:7398284-7399912	ENOG410HVH8	E	Carboxypeptidase activation peptide	135.173	-2.20707	0.175301	0.00017249	0.216948
FBgn0020653	Trxr-1	X:8241500-8248033	ENOG410HVVQ	O	Pyridine nucleotide-disulphide oxidoreductase, dimerisation domain	135.135	-0.387631	-0.0129768	0.000802363	0.973529
FBgn0036726	CG7603	3L:17465944-17466768	ENOG410I0NB	S	NA	134.551	-0.404997	-0.0614948	0.00017249	0.783502
FBgn0015268	Nap1	2R:23903749-23907294	ENOG410I03Y	BD	Nucleosome assembly protein (NAP)	133.888	-0.370657	-0.0189056	0.0349319	0.971857
FBgn0024432	Dlc90F	3R:18299228-18300044	ENOG410I0F6	N	Tctex-1 family	133.289	-0.144101	0.0371946	0.21445	0.886322
FBgn0038924	CG6028	3R:22023526-22025506	ENOG410HZ0T	Q	Fumarylacetoacetate (FAA) hydrolase family	133.13	-0.241924	-0.107585	0.0410963	0.580288
FBgn0030605	CG5548	X:15063732-15066432	ENOG410I0XH	C	NADH-ubiquinone oxidoreductase B18 subunit (NDUFB7)	133.116	-0.565282	-0.22887	0.00017249	0.250194
FBgn0031145	Ntf-2	X:21035468-21041467	ENOG410HYJ6	U	Nuclear transport factor 2 (NTF2) domain	132.699	0.108312	-0.0247692	0.434266	0.943049
FBgn0031684	CG8680	2L:5096226-5100288	ENOG410I0JJ	C	Zinc-finger domain	132.546	-0.184109	-0.129504	0.209451	0.626737
FBgn0035601	Uev1A	3L:5362883-5366225	ENOG410I045	O	Ubiquitin-conjugating enzyme	132.24	0.13534	-0.1306	0.272732	0.438804
FBgn0038718	CG17752	3R:19610224-19612437				132.176	-1.45898	0.0946625	0.00017249	0.620728
FBgn0262954	Rpb12	2R:15144967-15145519	ENOG410I1HD	K	DNA directed RNA polymerase, 7 kDa subunit	132.153	-0.00533729	0.0723095	0.972257	0.75319
FBgn0035964	Dhpr	3L:9134559-9137181	ENOG410HZ1Y	E	short chain dehydrogenase	131.862	0.467816	-0.317306	0.00017249	0.0195408
FBgn0031097	obst-A	X:20239854-20243209	ENOG410HU29	W	Chitin binding Peritrophin-A domain	131.723	-0.492229	0.00932328	0.00017249	0.97807
FBgn0040069	vanin-like	X:6200187-6202559	ENOG410HU6M	E	pantetheine hydrolase activity	131.323	-0.21366	0.306987	0.0679152	0.0113466
FBgn0037683	CG18473	3R:9363304-9364838	ENOG410HSNN	S	Parathion hydrolase-related protein	131.299	-1.40147	-0.560946	0.00017249	0.000318522
FBgn0015245	Hsp60	X:11108481-11112308	ENOG410HZZI	O	TCP-1/cpn60 chaperonin family	131.256	-0.357661	-0.254828	0.0012486	0.0524909
FBgn0033683	CG18343	2R:12138694-12140229				130.494	0.101876	0.011003	0.480438	0.977717
FBgn0038037	Cyp9f2	3R:12403339-12406028	ENOG410HZCT	Q	Cytochrome P450	130.442	-0.933548	0.0291903	0.00017249	0.924268
FBgn0035528	CG15012	3L:4288640-4292246	ENOG410I05I	S	Uncharacterised protein family (UPF0220)	130.441	0.0502565	0.0756359	0.843736	0.872634
FBgn0261791	SmG	X:16639809-16640419	ENOG410I13A	A	Sm	130.38	0.00337098	-0.0797786	0.981972	0.712675
FBgn0033717	CG8839	2R:12339609-12344617	ENOG410HYA8	IJT	Amidase	130.338	-0.426521	-0.055687	0.00017249	0.819618
FBgn0262026	CG42837	2R:16197041-16202884	ENOG410I1X3	S	NA	130.214	-0.0189815	0.0812766	0.949505	0.82986
FBgn0032200	CG5676	2L:10251842-10255891	ENOG410I0DE	S	FUN14 family	130.161	-0.0965295	-0.2387	0.448754	0.0770957
FBgn0058042	CG40042	2L:23312464-23313578				130.044	-0.162191	-0.0171085	0.156718	0.958094
FBgn0022359	Sodh-2	3R:10876383-10879319	ENOG410HUN9	Q	L-iditol 2-dehydrogenase activity	129.924	-3.71815	-1.09509	0.00017249	0.000318522
FBgn0027611	LM408	2L:10457657-10462472	ENOG410HSY9	G	Alpha-mann_mid	129.551	-1.10262	0.351807	0.00017249	0.00533338
FBgn0085220	CG34191	2R:16948295-16955266	ENOG410I14W	O	Ubiquitin-like modifier protein which binds to a number of as yet unidentified target proteins (By similarity)	129.406	-0.215391	-0.113585	0.219	0.712127
FBgn0031913	CG5958	2L:7430529-7433516	ENOG410HVW2	I	CRAL_TRIO_N	129.275	0.188941	0.0728916	0.104077	0.72706
FBgn0052667	ssp7	X:11137858-11141835	ENOG410I1NM	S	NA	128.928	0.741604	0.0838781	0.00017249	0.877319
FBgn0263396	sqd	3R:13634861-13646304	ENOG410HUUH	K	RNA recognition motif. (a.k.a. RRM, RBD, or RNP domain)	128.778	-0.0611346	0.063887	0.744026	0.826332
FBgn0015393	hoip	2L:9699790-9700459	ENOG410I0I7	A	Ribosomal protein L7Ae/L30e/S12e/Gadd45 family	128.522	-0.17959	-0.15462	0.108405	0.317258
FBgn0028691	Rpn9	3R:23723330-23752834	ENOG410HV41	O	PINT	128.36	0.210937	-0.0742083	0.311735	0.853329
FBgn0034399	CG15083	2R:18835262-18846619	ENOG410I0WW	S	NA	128.294	-0.0559359	0.0612992	0.866671	0.929582
FBgn0030151	CG1354	X:9778741-9782094	ENOG410HTKZ	J	Protein of unknown function (DUF933)	128.139	-0.0799391	-0.0956872	0.571658	0.617669
FBgn0032281	CG17107	2L:10681901-10682528				127.817	-1.52302	-1.5287	0.00017249	0.000318522
FBgn0030148	CG3106	X:9626293-9662903	ENOG410I035	S	NRF	127.722	-6.45557	-0.431569	0.00017249	0.00509957
FBgn0036947	obst-F	3L:20200092-20201638		W	Chitin binding Peritrophin-A domain	127.54	-1.66036	0.421747	0.00017249	0.000318522
FBgn0039358	CG5028	3R:25680844-25685051	ENOG410HT8F	E	Isocitrate/isopropylmalate dehydrogenase	127.385	-0.584871	-0.0853848	0.273874	0.936268
FBgn0028687	Rpt1	2R:7623241-7656770			Protein of unknown function (DUF815)	127.015	0.0398467	-0.0185852	0.862099	0.971857
FBgn0037007	CG5059	3L:20514597-20519393	ENOG410HYN6	U	BNIP3	126.977	0.422291	0.378953	0.00017249	0.00171138
FBgn0035906	GstO2	3L:8520551-8523501	ENOG410HYBI	O	Glutathione S-transferase, C-terminal domain	126.931	-0.228425	0.0392657	0.0347378	0.882088
FBgn0003607	Su(var)205	2L:8206170-8211122	ENOG410HWM3	B	chromatin modification	126.725	-0.064871	-0.102406	0.637297	0.573399
FBgn0046875	Obp83g	3R:6111670-6112302	ENOG410I0HI		Odorant-binding protein	126.559	-0.384402	-0.335762	0.00017249	0.00533338
FBgn0034345	CG5174	2R:18421412-18426221	ENOG410HZAB	S	Tumour protein D52 family	126.518	-0.0544495	-0.0428396	0.717097	0.878347
FBgn0004103	Pp1-87B	3R:12423620-12425917	ENOG410HVWK	T	serine threonine-protein phosphatase	126.377	0.0193	0.0957957	0.907722	0.622129
FBgn0039239	CG13641	3R:24862930-24864732				126.118	1.47322	0.500033	0.00017249	0.00298113
FBgn0261439	SdhA	2R:19390127-19395971	ENOG410HWHI	C	Fumarate reductase flavoprotein C-term	126.061	-0.466705	-0.0339439	0.00017249	0.911842
FBgn0029888	CG3192	X:6677261-6683696	ENOG410HTGA	C	NADH-ubiquinone oxidoreductase ASHI subunit (CI-ASHI or NDUFB8)	126.057	-0.689694	-0.152304	0.0195009	0.804608
FBgn0033391	CG8026	2R:9186669-9192096	ENOG410HVVU	C	Mitochondrial carrier protein	125.702	-1.0172	0.0184112	0.00017249	0.958825
FBgn0053199	CG33199	2R:8947680-8951086	ENOG410I1EI	S	NA	125.694	-0.647474	0.122912	0.00017249	0.54564
FBgn0030443	CG12715	X:12988614-13079070	ENOG410HZGD	S	Pfam:DUF23	125.686	-0.266887	-2.16865	0.044921	0.000318522
FBgn0264776	CG44014	3R:15507939-15508886				125.51	-1.46488	1.0481	0.00017249	0.000318522
FBgn0017566	ND75	X:8248650-8251687	ENOG410HTU1	C	NADH-G_4Fe-4S_3	125.337	-0.665488	-0.153714	0.00017249	0.336364
FBgn0028534	CG7916	2L:13835563-13898712	ENOG410HTIU	S	JHBP	125.261	-2.24202	0.923121	0.00017249	0.0121822
FBgn0016700	Rab1	3R:21266028-21269060		U	RAB	125.208	0.0681116	-0.0179128	0.689881	0.965146
FBgn0032138	CG4364	2L:9708920-9711271	ENOG410HX54	A	Required for maturation of ribosomal RNAs and formation of the large ribosomal subunit (By similarity)	125.177	-0.708862	-0.103132	0.00017249	0.582675
FBgn0052073	CG32073	3L:11107007-11107582				125.063	-3.96579	-1.74712	0.00017249	0.000318522
FBgn0031143	CG1532	X:21026124-21028361	ENOG410HVME	G	Inherit from biNOG: glyoxalase domain containing 4	124.452	-0.147962	-0.00382896	0.21205	0.989296
FBgn0039114	Lsd-1	3R:23763856-23767488	ENOG410HW43	S	Perilipin family	124.341	0.274368	0.147149	0.0219899	0.401352
FBgn0036875	CG9449	3L:19492052-19497723	ENOG410HYCN	I	Pfam:Acid_phosphat_A	123.942	-0.160471	0.0866539	0.195691	0.677399
FBgn0020503	CLIP-190	2L:17384699-17410406	ENOG410I2CC	Z	CAP-Gly domain	123.863	-0.0562933	-0.0443341	0.751801	0.896687
FBgn0035154	CG3344	3L:685941-687958	ENOG410HXM0	O	Serine carboxypeptidase	123.342	-0.447678	0.964129	0.00017249	0.000318522
FBgn0031381	Npc2a	2L:1988289-1988940	ENOG410I08N	I	Niemann-Pick type	123.248	0.578612	0.37491	0.00017249	0.000318522
FBgn0028693	Rpn12	3L:16583027-16584022	ENOG410HWSZ	O	SAC3/GANP/Nin1/mts3/eIF-3 p25 family	123.183	0.0815985	-0.0337976	0.531873	0.904134
FBgn0030853	CG5703	X:17632088-17633509	ENOG410HYHC	C	Pfam:Complex1_24kDa	122.457	-0.734956	-0.234185	0.00017249	0.0651777
FBgn0032725	Nedd8	2L:18951005-18951837	ENOG410I137	O	Ubiquitin-2 like Rad60 SUMO-like	122.456	0.108744	-0.056387	0.380959	0.819031
FBgn0031307	MFS3	2L:1142868-1147395	ENOG410I232	P	Major Facilitator Superfamily	122.454	0.242041	0.0133126	0.0376751	0.970046
FBgn0015283	Rpn10	3L:21536999-21538582	ENOG410HXQB	O	Ssl1-like	122.403	0.160819	-0.0872685	0.180701	0.659208
FBgn0040227	eIF-3p66	3R:23680038-23682317	ENOG410HY8G	J	Component of the eukaryotic translation initiation factor 3 (eIF-3) complex, which is involved in protein synthesis and, together with other initiation factors, stimulates binding of mRNA and methionyl-tRNAi to the 40S ribosome (By similarity)	121.888	0.116839	0.000213243	0.389351	0.999674
FBgn0022959	yps	3L:12121273-12125150	ENOG410HXJP	K	'Cold-shock' DNA-binding domain	121.879	-0.355584	0.0313697	0.00305845	0.921767
FBgn0040398	CG14629	X:1047241-1134896	ENOG410HT3R	S	Protein of unknown function (DUF1397)	121.8	1.28293	0.443873	0.00017249	0.000895817
FBgn0024361	Tsp2A	X:1344871-1349357	ENOG410HTHU	S	Tetraspanin family	121.775	-1.32602	0.51671	0.00017249	0.000318522
FBgn0010808	l(3)03670	3R:31052615-31053915	ENOG410HZ7D	K	Inherit from KOG: coiled-coil-helix-coiled-coil-helix domain containing	121.602	-0.541852	-0.0675367	0.00017249	0.757236
FBgn0262021	CG42832	3L:11610134-11610386				121.602	-4.1697	-0.993708	0.00017249	0.000318522
FBgn0035281	Cpr62Bc	3L:1840280-1842084	ENOG410I0I3	W	Insect cuticle protein	121.587	-1.98659	0.0989585	0.00017249	0.594406
FBgn0025393	CG14795	X:1483478-1517615	ENOG410I1ET	S	NA	121.231	-0.899445	-0.459454	0.000493013	0.148776
FBgn0015282	Rpt2	3R:23929242-23931558	ENOG410HW3Z	O	Protein of unknown function (DUF815)	120.744	0.12711	-0.037696	0.332365	0.896221
FBgn0014455	Ahcy13	X:15450260-15453167	ENOG410HT1V	H	adenosylhomocysteinase	120.62	0.0632294	0.00259431	0.662859	0.992799
FBgn0034914	CG5554	2R:23845000-23847024	ENOG410HX4F	O	Thioredoxin	120.384	-0.0142836	-0.273426	0.925296	0.029415
FBgn0053129	CG33129	2L:10964904-10970275	ENOG410HYP5	S	Uncharacterised conserved protein (DUF2359)	120.367	0.400761	-0.0859553	0.000802363	0.676763
FBgn0030350	SelG	X:11887283-11888240	ENOG410I20D	S	Protein of unknown function (DUF2763)	120.333	-0.872435	-0.120997	0.00017249	0.468285
FBgn0052267	CG32267	3L:3471554-3472113	ENOG410I1XC	S	NA	120.319	-1.10654	-0.342339	0.00017249	0.00370607
FBgn0029766	CG15784	X:5429570-5432526				120.296	1.26467	1.07874	0.00017249	0.000318522
FBgn0036928	Tom20	3L:19997713-20002446	ENOG410I07F	U	MAS20 protein import receptor	120.278	-0.192594	-0.0794678	0.320879	0.838644
FBgn0037358	elm	3R:5652639-5654861	ENOG410HTNI	T	Pfam:efhand	120.26	-0.569796	-0.117442	0.00017249	0.497744
FBgn0031992	CG8498	2L:8159831-8162452	ENOG410I14K	I	Acyl CoA binding protein	120.058	0.0560945	-0.0639149	0.750775	0.836594
FBgn0027338	Kap-alpha3	3R:9574483-9577733	ENOG410HXRU	U	Importin subunit alpha	119.499	-0.0073469	0.0027439	0.963703	0.991955
FBgn0010470	Fkbp14	2R:21487166-21497929	ENOG410HZQA	O	FKBP-type peptidyl-prolyl cis-trans isomerase	119.351	-0.17976	0.0857222	0.12747	0.656858
FBgn0038783	CG4367	3R:20303954-20304954	ENOG410HWZ2	S	Chitin binding domain	119.303	-0.0787417	0.643012	0.536367	0.000318522
FBgn0267398	Yeti	2R:1343402-1345119	ENOG410I1FA	S	Bucentaur or craniofacial development	119.271	0.171216	-0.0106195	0.13083	0.976655
FBgn0031560	CG16713	2L:3695031-3695411	ENOG410I1I1	O	Kunitz/Bovine pancreatic trypsin inhibitor domain	119.116	2.10121	0.621739	0.00017249	0.000318522
FBgn0261822	Bsg	2L:8083419-8116531	ENOG410HXT6	W	IG	119.084	-0.157771	0.0514235	0.231975	0.849702
FBgn0040777	CG14767	2R:8718016-8723839	ENOG410HZJT	U	Golgi 4-transmembrane spanning transporter	118.901	-0.120636	0.0186979	0.35848	0.954722
FBgn0038771	CG4390	3R:20056417-20059750	ENOG410HZTW	S	Putative esterase	118.741	-0.265374	-0.12634	0.0180503	0.463559
FBgn0051265	CG31265	3R:17128211-17129120	ENOG410HU3S	E	Tryp_SPc	118.702	-1.53919	-0.258291	0.00017249	0.0345785
FBgn0039218	Rpb10	3R:24717510-24719364	ENOG410I1GQ	K	RNA polymerases N / 8 kDa subunit	118.637	-0.182747	-0.250418	0.471024	0.476472
FBgn0030326	CG2444	X:11695136-11705300	ENOG410I1G9	S	NA	118.578	2.20179	-0.835924	0.00017249	0.000318522
FBgn0028689	Rpn6	2R:14750165-14753269	ENOG410HT5I	O	PAM	118.417	0.176558	-0.0542921	0.156953	0.826458
FBgn0052068	CG32068	3L:10663375-10664435	ENOG410HXUK	E	Catalyzes the formation of formate and 2-keto-4- methylthiobutyrate (KMTB) from 1,2-dihydroxy-3-keto-5- methylthiopentene (DHK-MTPene) (By similarity)	118.384	-0.225054	0.126566	0.0336847	0.441159
FBgn0034335	GstE1	2R:18396637-18399223	ENOG410HTDY	O	Glutathione S-transferase, N-terminal domain	118.374	-0.711496	-0.370243	0.00017249	0.00916669
FBgn0260049	flr	3L:13412842-13416453	ENOG410HX7C	Z	Eukaryotic translation initiation factor eIF2A	118	-0.12582	0.0402519	0.324162	0.881022
FBgn0250848	26-29-p	3L:13994230-13996571	ENOG410HYFX	O	Papain family cysteine protease	117.879	-0.321033	-0.162171	0.00358897	0.283391
FBgn0032025	CG7778	2L:8346619-8351112	ENOG410I074	S	NA	117.787	-0.859705	-0.130225	0.00017249	0.427975
FBgn0034160	CG5550	2R:16816588-16819240	ENOG410I0IE	S	Fibrinogen beta and gamma chains, C-terminal globular domain	117.745	-2.63456	1.75852	0.00017249	0.000318522
FBgn0036837	CG18135	3L:18990025-19000608	ENOG410HWMS	C	CBM_2	117.229	-0.476615	-0.369	0.00017249	0.00370607
FBgn0035720	CG10077	3L:6949490-6955904	ENOG410HW3V	A	DEAD/DEAH box helicase	117.01	0.0992036	-0.0702869	0.503028	0.756946
FBgn0010226	GstS1	2R:17093245-17099501	ENOG410I247	O	Glutathione S-transferase, N-terminal domain	116.975	0.386813	0.0272717	0.00017249	0.928494
FBgn0036623	CG4729	3L:16381771-16385957	ENOG410HXX4	I	Acyltransferase	116.699	-0.530835	-0.29073	0.00017249	0.0340701
FBgn0013347	TfIIA-S	3R:23890387-23891060	ENOG410I0R3	K	TFIIA is a component of the transcription machinery of RNA polymerase II and plays an important role in transcriptional activation	116.643	-0.0278487	-0.0107475	0.842908	0.976655
FBgn0038922	CG6439	3R:22016390-22019382	ENOG410HT0K	E	Isocitrate/isopropylmalate dehydrogenase	116.427	-0.467664	-0.077169	0.00017249	0.714496
FBgn0001226	Hsp27	3L:9384062-9386463	ENOG410HSRQ	O	Hsp20/alpha crystallin family	116.262	0.734932	0.112176	0.00017249	0.523941
FBgn0038145	Droj2	3R:13382105-13385283	ENOG410HXU7	O	DnaJ central domain	116.102	0.0595904	-0.00764013	0.680073	0.981507
FBgn0034406	Jheh3	2R:18860374-18862078	ENOG410HT0V	I	Epoxide hydrolase N terminus	115.891	-0.917697	0.120893	0.00017249	0.478257
FBgn0035121	Tudor-SN	3L:258175-264380	ENOG410HZB5	K	Staphylococcal nuclease homologue	115.877	-0.112935	-0.0376085	0.438242	0.897049
FBgn0034902	CG5532	2R:23752753-23798395	ENOG410I0TE	S	Transmembrane proteins 14C	115.811	0.0897334	0.0958008	0.752382	0.802721
FBgn0052248	CG32248	3L:4471748-4472438	ENOG410I1UN	S	NA	115.763	-3.44664	-1.13394	0.00017249	0.000318522
FBgn0034971	CG3209	2R:24068756-24073552	ENOG410HW9G	I	Acyltransferase	115.102	-0.576405	-0.00420776	0.00017249	0.988109
FBgn0010621	Cct5	2R:12174801-12178553	ENOG410HYQ7	O	TCP-1/cpn60 chaperonin family	115.026	0.133032	-0.0514967	0.313432	0.844002
FBgn0001215	Hrb98DE	3R:28599833-28605777	ENOG410HZ1F	K	RNA recognition motif. (a.k.a. RRM, RBD, or RNP domain)	115.012	-0.0635728	-0.110733	0.675976	0.540755
FBgn0029709	CHOp24	X:4387675-4611385	ENOG410HY6R	U	emp24/gp25L/p24 family/GOLD	114.823	-0.0546343	-0.227078	0.834861	0.429853
FBgn0024196	robl	2R:17456471-17457129	ENOG410I0KJ	DN	DYNEIN LIGHT CHAINS	114.68	0.0682431	0.0445187	0.6026	0.866614
FBgn0036226	CG7252	3L:11947674-11949248	ENOG410HZW2	S	Chitin binding Peritrophin-A domain	114.396	-1.29574	0.71239	0.00017249	0.000318522
FBgn0036318	Wbp2	3L:12850164-12853169	ENOG410HY8W	T	WW-domain ligand protein	114.349	-0.187253	0.228557	0.116451	0.0927207
FBgn0027843	CAH2	3L:12177600-12183347	ENOG410HTC8	P	Carb_anhydrase	114.279	-1.0398	0.00213304	0.00017249	0.992821
FBgn0087013	Karybeta3	3R:4649175-4654624	ENOG410HSWF	UY	HEAT repeat	114.102	-0.0566685	0.0622396	0.72625	0.804124
FBgn0015623	Cpr	2L:6338835-6346280	ENOG410HTNZ	C	This enzyme is required for electron transfer from NADP to cytochrome p450	114.063	-0.825935	0.00169958	0.00017249	0.993492
FBgn0260745	mfas	3R:11984861-11993315	ENOG410HYU0	MW	FAS1	114.039	-0.251177	0.0424048	0.0360551	0.876717
FBgn0029161	slmo	2L:6046515-6050474	ENOG410HWWH	U	PRELI-like family	113.462	-0.124336	0.10938	0.374927	0.600934
FBgn0022355	Tsf1	X:18387083-18390344	ENOG410HSU6	O	TR_FER	113.458	0.741211	0.675605	0.00017249	0.000318522
FBgn0040364	CG11378	X:1170827-1173797	ENOG410HSTC	S	Protein of unknown function (DUF1397)	113.375	-1.72168	0.304403	0.00017249	0.0107055
FBgn0037912	sea	3R:11559895-11567054	ENOG410HWXU	C	Mitochondrial carrier protein	113.316	-0.329136	0.119622	0.474415	0.884323
FBgn0014010	Rab5	2L:2359141-2365273	ENOG410HU67	U	RAB	113.285	-0.00782781	0.0448932	0.960679	0.868526
FBgn0261609	eIF-2alpha	X:16441432-16446993	ENOG410HWDS	J	Eukaryotic translation initiation factor 2 alpha subunit	113.188	-0.162439	-0.126669	0.438929	0.681858
FBgn0250837	dUTPase	2L:11011161-11012135	ENOG410HXM7	F	dUTPase	112.851	-0.0807914	-0.179184	0.534529	0.205232
FBgn0010288	Uch	2L:2212737-2214211	ENOG410HYZZ	O	Ubiquitin carboxyl-terminal hydrolase, family 1	112.649	0.039726	-0.0939331	0.778827	0.613134
FBgn0024315	Picot	2R:16655322-16667675	ENOG410HZX2	P	phosphate ion transmembrane transporter activity	112.294	-0.461446	0.343188	0.00017249	0.00370607
FBgn0031260	Spp	2L:542785-544653	ENOG410HYM3	U	Protein of unknown function (DUF1119)	112.269	-0.0220779	-0.301339	0.885556	0.0127917
FBgn0004401	Pep	3L:17638102-17645036	ENOG410HVZ8	K	ZnF_C2H2	112.177	-0.204072	-0.00682948	0.103714	0.983957
FBgn0051715	CG31715	2L:10341615-10342523	ENOG410I0UF	K	Ankyrin repeat	111.956	-0.0614566	0.20708	0.649502	0.128907
FBgn0036974	eRF1	3L:20348354-20356632	ENOG410HUMR	J	eRF1_1	111.947	0.12834	-0.00211426	0.381984	0.993552
FBgn0052656	Muc11A	X:12043697-12335214		W	Musin, chitin-binding	111.899	-0.833083	0.244573	0.00017249	0.12133
FBgn0033608	CG13220	2R:11284282-11285098	ENOG410I01C	S	NA	111.773	-0.363157	-0.100113	0.00017249	0.589092
FBgn0037204	CG11131	3L:22898743-22900262	ENOG410HSSM	S	GYR motif	111.727	-2.81634	-1.5042	0.00017249	0.000318522
FBgn0040382	CG5273	X:759593-761939	ENOG410HVN6	S	NA	111.446	-0.598171	-0.242238	0.00017249	0.0615744
FBgn0025814	Mgstl	X:21042124-21044107	ENOG410HY40	S	MAPEG family	111.288	-0.698459	0.0136039	0.00017249	0.977759
FBgn0019925	Surf4	3R:15343652-15346176	ENOG410HUVK	U	SURF4 family	111.115	-0.143552	-0.18802	0.235143	0.1727
FBgn0031912	CG5261	2L:7426865-7430329				111.068	-0.418228	-0.0221818	0.00017249	0.944323
FBgn0032453	CG6180	2L:12706798-12708680	ENOG410HWW4	S	Phosphatidylethanolamine-binding protein	110.688	0.264504	0.0625441	0.0132473	0.785431
FBgn0063670	CG40228	3L:27082090-27083906	ENOG410I19A	K	Transcription elongation factor Elf1 like	110.4	0.188552	0.112202	0.118095	0.561471
FBgn0003863	alphaTry	2R:11344259-11345119		O	αTrypsin	109.705	-0.507528	0.378316	0.00017249	0.000612744
FBgn0028399	TMS1	3L:16412721-16417177	ENOG410HTXJ	S	Serine incorporator (Serinc)	109.685	-0.0951267	0.0785406	0.474745	0.714022
FBgn0010246	Myo61F	3L:1318479-1329617	ENOG410HVUY	Z	Myosin tail	109.414	-0.917729	0.259237	0.00017249	0.054736
FBgn0040284	SF2	3R:16310541-16341988		A	SPLICEOSOME COMPLEX A	109.079	-0.0791058	-0.013796	0.654228	0.975719
FBgn0260439	Pp2A-29B	2L:8366037-8370090	ENOG410HXCI	T	HEAT repeat	109.061	0.0412074	0.121395	0.779782	0.48353
FBgn0035412	CG14957	3L:3187562-3189747				108.587	-0.519088	0.375669	0.00017249	0.00894684
FBgn0264492	CkIIalpha	3L:23097071-23103460	ENOG410HXRC	T	Phosphotransferase enzyme family	108.518	0.0339764	-0.0207878	0.819668	0.94797
FBgn0263740	eIF-2gamma	3R:15257843-15263458		J	Eukaryotic translation initiation factor 2	108.269	-0.10437	-0.0534182	0.441015	0.833022
FBgn0031418	CG3609	2L:2372454-2374627	ENOG410HYGG	GQ	Oxidoreductase family, C-terminal alpha/beta domain	108.255	-0.80625	-0.0454704	0.00017249	0.860458
FBgn0050052	Obp49a	2R:12690058-12690955	ENOG410I0YI		Odorant-binding protein	107.908	-1.27084	-0.267631	0.00017249	0.0309395
FBgn0027835	Dp1	2R:18409047-18421124		B	Dodeca-satellite-binding protein 1	107.733	-0.129319	-0.043446	0.429984	0.885331
FBgn0085300	Cpr65Ay	3L:6158074-6158630	ENOG410I1QE	W	Insect cuticle protein	107.642	-1.33499	-0.0228214	0.00017249	0.942801
FBgn0031942	CG7203	2L:7752169-7753186	ENOG410I17I	S	Inherit from dipNOG: cuticle protein	107.23	-2.51209	-1.43408	0.00017249	0.000318522
FBgn0027552	CG10863	3L:3940518-3942465	ENOG410HV32	C	Aldo/keto reductase family	107.168	0.0774951	0.331607	0.549654	0.00346732
FBgn0028983	Spn55B	2R:18126346-18128210	ENOG410HVH3	V	SERPIN	106.907	-0.348799	0.443496	0.00109916	0.000318522
FBgn0037065	CG12974	3L:21281751-21285962	ENOG410HZHA	S	NA	106.652	-1.22653	0.344006	0.00017249	0.00370607
FBgn0001233	Hsp83	3L:3192968-3197631	ENOG410I04P	O	Molecular chaperone that promotes the maturation, structural maintenance and proper regulation of specific target proteins involved for instance in cell cycle control and signal transduction. Undergoes a functional cycle that is linked to its ATPase activ	106.478	0.888929	0.625985	0.00017249	0.000318522
FBgn0034436	CG11961	2R:19357531-19363124	ENOG410HT0W	O	Peptidase family M20/M25/M40	105.927	-1.8954	0.252829	0.00017249	0.0563997
FBgn0010591	Sply	2R:17088440-17091958	ENOG410HVRC	E	DegT/DnrJ/EryC1/StrS aminotransferase family	105.484	-0.533033	-0.181145	0.00017249	0.199261
FBgn0039081	Irk2	3R:23513616-23519445	ENOG410HXS3	P	Inward rectifier potassium channel	105.425	-0.46713	-0.569395	0.00017249	0.000318522
FBgn0036547	CG17032	3L:15958842-15960609	ENOG410I1KZ	S	NA	105.375	-0.580208	-0.166637	0.00017249	0.24449
FBgn0023197	Jon74E	3L:17546738-17549127		E	Tryp_SPc	105.326	-1.09027	-1.00115	0.00017249	0.000318522
FBgn0020249	stck	3R:8356977-8362554	ENOG410HT7C	T	LIM domain	105.303	-0.169484	0.0878018	0.184908	0.691433
FBgn0015776	nrv1	2L:6778554-6786861	ENOG410HYD9	P	Sodium / potassium ATPase beta chain	105.268	-0.537141	-0.0874496	0.00017249	0.65732
FBgn0038421	CG17931	3R:16357534-16360108	ENOG410I1R4	S	4F5 protein family	105.252	-0.158931	-0.271124	0.17662	0.0295723
FBgn0032167	CG5853	2L:9938862-9947648	ENOG410HW84	Q	ABC-2 type transporter	105.245	-1.53459	-0.169859	0.00017249	0.301176
FBgn0260635	Diap1	3L:16038409-16051034	ENOG410HXQS	D	Inhibitor of Apoptosis domain	105.037	-0.223728	0.113478	0.0551577	0.526455
FBgn0036321	CG14120	3L:12885038-12889244	ENOG410HWNY	F	NUC	104.848	-3.441	0.364276	0.00017249	0.00556535
FBgn0036661	CG9705	3L:16780099-16782419	ENOG410I0AZ	J	'Cold-shock' DNA-binding domain	104.722	0.160844	-0.0282678	0.187895	0.928229
FBgn0014189	Hel25E	2L:5539325-5542314	ENOG410HVTW	A	Type III restriction enzyme, res subunit	104.665	-0.0091262	-0.0161758	0.9542	0.961671
FBgn0037533	CD98hc	3R:7974408-7978428	ENOG410HZ88	G	Alpha amylase, catalytic domain	104.491	0.0607377	0.200164	0.682094	0.144459
FBgn0266449	Kr-h2	2L:6070989-6073961	ENOG410HX1F	S	Uncharacterised protein family (UPF0121)	104.28	-0.302837	-0.0271751	0.00292577	0.927557
FBgn0035631	Txl	3L:5765845-5768794	ENOG410HSJ5	O	PITH domain	104.253	0.0508088	-0.0842747	0.77376	0.763374
FBgn0004577	Pxd	3R:17014575-17027987	ENOG410HUU7	S	Animal haem peroxidase	104.162	-0.430879	-0.896014	0.000802363	0.000318522
FBgn0034031	CG12963	2R:15555445-15562436	ENOG410I1GH	S	NA	104.158	-1.04007	0.384514	0.00017249	0.000895817
FBgn0038984	AdipoR	3R:22543692-22547846	ENOG410HVCM	T	Haemolysin-III related	104.08	-0.377169	-0.216077	0.00017249	0.110798
FBgn0037313	CG1161	3R:5355091-5356748				104.001	-0.396348	-0.237297	0.00017249	0.060802
FBgn0039045	CG17119	3R:23049656-23061304	ENOG410HUYY	E	CTNS	103.916	-2.11723	0.187577	0.00017249	0.296494
FBgn0046114	Gclm	3R:22685005-22686510	ENOG410HW15	E	Aldo/keto reductase family	103.874	-0.760097	0.438403	0.00017249	0.000318522
FBgn0027786	Mtch	3L:184625-186310	ENOG410HVSX	C	Mitochondrial carrier protein	103.82	-0.188669	-0.0583939	0.0969222	0.8077
FBgn0030311	CG11699	X:11570454-11572442	ENOG410HTHY	S	Protein of unknown function (DUF1358)	103.622	-0.479861	-0.0420308	0.00017249	0.876766
FBgn0028685	Rpt4	X:6288099-6291245	ENOG410HW9U	K	AAA domain (Cdc48 subfamily)	103.583	0.228268	0.0734238	0.0603237	0.759263
FBgn0031245	CG3625	2L:283384-291795	ENOG410HXTX	W	FAR-17a/AIG1-like protein	103.503	-0.482501	0.0980762	0.00017249	0.613595
FBgn0046214	vig2	3R:25123372-25125619	ENOG410HXIJ	S	Hyaluronan / mRNA binding family	103.4	-0.0477746	-0.0225965	0.747175	0.942801
FBgn0028833	Dak1	3R:26054236-26055438	ENOG410HW7K	F	Adenylate kinase	103.21	-0.21198	-0.0477109	0.0509346	0.846446
FBgn0028658	adat	2L:13803625-13811474	ENOG410HZU8	A	Adenosine-deaminase (editase) domain	103.165	-0.576662	-0.496418	0.00017249	0.000318522
FBgn0050410	Rpi	2R:23354366-23357565	ENOG410HW4Q	G	Ribose 5-phosphate isomerase A (phosphoriboisomerase A)	103.118	-0.307257	-0.269929	0.00851508	0.0526688
FBgn0261396	Rpn3	2L:19051789-19053681	ENOG410HWK5	O	Proteasome regulatory subunit C-terminal	102.711	0.116394	-0.0725449	0.353819	0.734157
FBgn0085446	CG34417	X:6540770-6589173	ENOG410HVMU	Z	Smoothelin cytoskeleton protein	102.689	-0.231652	-0.114487	0.289397	0.744932
FBgn0033886	Rpn13	2R:13958544-13960404	ENOG410HSK7	O	Proteasome complex subunit Rpn13 ubiquitin receptor	102.657	0.0774943	-0.00326095	0.563841	0.991258
FBgn0061515	endos	3L:14029578-14036836	ENOG410I0RK	TU	cAMP-regulated phosphoprotein/endosulfine conserved region	102.484	0.0832933	-0.204618	0.627443	0.286575
FBgn0031813	CG9527	2L:6426723-6448403	ENOG410HTMQ	I	acyl-coenzyme A oxidase	102.21	-1.19381	0.618007	0.00017249	0.000318522
FBgn0032884	Pomp	2L:20787655-20797042	ENOG410I0BW	O	Proteasome maturation factor UMP1	101.954	0.213519	-0.164659	0.238075	0.524337
FBgn0028690	Rpn5	3R:5789492-5791569	ENOG410HU5I	O	PINT	101.525	0.0699934	-0.176543	0.608995	0.218336
FBgn0004430	LysS	3L:1200785-1232700		V	Lysozyme	101.506	-2.99948	-0.343393	0.00017249	0.378206
FBgn0039802	dj-1beta	3R:30807116-30807978			Class I glutamine amidotransferase-like	101.49	-0.0520408	-0.135446	0.701994	0.391321
FBgn0035370	Non2	3L:2766998-2768392	ENOG410HTR2	K	SWIB/MDM2 domain	101.324	-0.0152874	-0.157444	0.920926	0.296273
FBgn0031000	Muc18B	X:19215514-19216660	ENOG410I0JM	W	Musin, chitin-binding	101.313	-1.07759	1.0302	0.00017249	0.000318522
FBgn0262023	CG42834	3R:17418758-17419294				101.111	1.25656	0.58219	0.00017249	0.000318522
FBgn0025620	CG13360	X:784745-790089	ENOG410HYSG	S	Phosphotransferase enzyme family	101.085	-0.25377	0.470765	0.0395151	0.000318522
FBgn0259101	CG42249	X:11096272-11108148	ENOG410HW7H	F	5'-nucleotidase, C-terminal domain	100.927	-1.17577	0.342378	0.00017249	0.00417453
FBgn0010774	Ref1	3R:7074775-7080387	ENOG410HU9X	A	RNA recognition motif. (a.k.a. RRM, RBD, or RNP domain)	100.883	-0.0491157	0.0680413	0.843635	0.877987
FBgn0027571	CG3523	2L:3056597-3068177				100.797	-0.203335	0.584886	0.192123	0.000318522
FBgn0000117	arm	X:1890255-1900646	ENOG410HZ0M	W	Kinesin-associated protein (KAP)	100.743	-0.273007	-0.0485334	0.028262	0.859138
FBgn0033826	CG4734	2R:13297201-13298467	ENOG410HWS2	S	NA	100.637	0.470991	0.631196	0.00017249	0.000318522
FBgn0038877	CG3308	3R:21270125-21273817	ENOG410HYU8	L	TatD related DNase	100.491	-0.285088	0.0551354	0.0148501	0.829311
FBgn0037024	CG4365	3L:20798644-20800081	ENOG410HY6U	S	Metallo-beta-lactamase superfamily	100.259	-0.819116	-0.0727295	0.00017249	0.729521
FBgn0040899	CG17776	X:2184724-2185258	ENOG410I1GD	S	NA	100.188	-0.483168	-0.117173	0.00017249	0.529125
FBgn0028688	Rpn7	3R:22448098-22462054	ENOG410HXYZ	O	26S proteasome subunit RPN7	100.096	0.0244099	-0.135021	0.889861	0.510434
FBgn0035334	CG8993	3L:2372198-2373704	ENOG410I0BY	O	Thioredoxin	100.057	-0.293582	-0.123272	0.0388096	0.608124
FBgn0050196	CG30196	2R:22654804-22655392	ENOG410I0CE	S	LITAF-like zinc ribbon domain	100.048	-1.05395	-0.24965	0.00017249	0.0570214
FBgn0038976	CG7048	3R:22487038-22488955	ENOG410HYKQ	O	Prefoldin subunit	99.9923	0.00153865	-0.0377018	0.992894	0.911408
FBgn0082582	tmod	3R:30532606-30578905	ENOG410HTI4	Z	Tropomodulin	99.7792	-0.0590358	0.0874769	0.711803	0.682284
FBgn0020660	eIF-4B	3L:27842668-27858271	ENOG410I28P	K	RNA recognition motif. (a.k.a. RRM, RBD, or RNP domain)	99.6244	0.0612216	-0.0760767	0.663526	0.713863
FBgn0001285	Jon44E	2R:8691447-8696245	ENOG410HT5D	E	Tryp_SPc	99.6181	-1.09103	1.48694	0.00017249	0.000318522
FBgn0040890	ksh	X:19494419-19494992	ENOG410I1DR	S	Protein of unknown function (DUF1242)	99.408	-0.210665	-0.281334	0.068619	0.035821
FBgn0035772	Sh3beta	3L:7364583-7369260	ENOG410HVDY	O	SH3-binding, glutamic acid-rich protein	99.3361	0.22699	0.0582053	0.0601299	0.819677
FBgn0010548	Aldh-III	2R:7466878-7477162	ENOG410HZTI	C	Aldehyde dehydrogenase family	99.2206	-0.394847	-0.138614	0.00017249	0.391817
FBgn0039690	CG1969	3R:29738274-29741952	ENOG410HU9I	G	Acetyltransferase (GNAT) family	98.9101	-0.912249	-0.833216	0.00017249	0.000318522
FBgn0032665	CG15152	2L:18114546-18115220	ENOG410I11C	S	NA	98.8446	-0.78328	0.57822	0.00017249	0.000318522
FBgn0058002	CG40002	3L:24976253-24977118	ENOG410I1ID	C	Inherit from biNOG: NADH dehydrogenase (Ubiquinone) 1 beta subcomplex, 2, 8kDa	98.7744	-0.272135	0.115629	0.0210078	0.530733
FBgn0051901	Mur29B	2L:8352186-8355172	ENOG410I1MM	W	Musin-related, chitin-binding	98.2689	-0.910945	0.508981	0.00017249	0.000318522
FBgn0054003	NimB3	2L:13967463-13967985	ENOG410I17K	T	EGF	98.2567	1.12103	0.207515	0.00017249	0.128612
FBgn0032235	CG5096	2L:10380102-10384723	ENOG410HW9N	T	LRR_TYP	97.9577	-1.18271	0.583728	0.00017249	0.000318522
FBgn0260944	Rbp1	3R:10784382-10786465		A	splicing factor SR family	97.9359	0.155927	-0.0563775	0.201072	0.82986
FBgn0026777	Rad23	4:308092-310822	ENOG410HXXJ	L	XPC-binding domain	97.8471	0.0825344	-0.0767782	0.532357	0.719951
FBgn0014009	Rab2	2R:6696738-6699469	ENOG410HVV9	U	RAB	97.8046	0.0869854	-0.0420199	0.509555	0.877319
FBgn0031670	CG3887	2L:5010921-5012127	ENOG410HSV5	O	Rdx family	97.7862	-0.111382	-0.0515046	0.355205	0.834973
FBgn0265298	SC35	2L:12431074-12441279	ENOG410I0S1	A	RNA recognition motif. (a.k.a. RRM, RBD, or RNP domain)	97.7773	-0.359235	0.0448524	0.162977	0.953397
FBgn0010741	l(3)01239	3L:11070525-11074388	ENOG410I0HA	O	Prefoldin subunit	97.7332	-0.0215377	0.047952	0.89886	0.873857
FBgn0040759	CG13177	2R:12163674-12164896				97.6972	-0.465565	-0.464509	0.00017249	0.000318522
FBgn0024841	Pcd	3R:29723162-29724950	ENOG410I0SD	H	4-alpha-hydroxytetrahydrobiopterin dehydratase activity	97.6732	0.241146	-0.147793	0.0367888	0.393185
FBgn0030086	CG7033	X:9089512-9092826	ENOG410HYY6	O	TCP-1/cpn60 chaperonin family	97.6024	0.179241	0.0551784	0.139701	0.822102
FBgn0036918	CG7770	3L:19923670-19924688	ENOG410I075	O	Prefoldin subunit	97.541	-0.11163	-0.236736	0.355969	0.0691972
FBgn0002787	Rpn8	2R:24392128-24404527	ENOG410HX42	O	JAB_MPN	97.5013	0.274596	0.02202	0.122196	0.96722
FBgn0028684	Rpt5	3R:23752875-23760600	ENOG410HYPX	O	Holliday junction DNA helicase ruvB N-terminus	97.3494	0.0376967	-0.0834784	0.884002	0.82986
FBgn0030574	CG9413	X:14584732-14602580	ENOG410HXZF	P	Amino acid permease	97.2924	-0.627788	-0.156332	0.00017249	0.324889
FBgn0039562	Gp93	3R:27948710-27954112	ENOG410HWR8	O	Hsp90 protein	97.2737	0.587328	-0.143163	0.00017249	0.397851
FBgn0036805	Chmp1	3L:18682894-18684061	ENOG410HW6Z	U	Snf7	97.2618	0.0889048	0.187759	0.490352	0.180864
FBgn0050359	Mal-A5	2R:8462752-8465092	ENOG410HY25	G	Aamy	97.2251	0.477497	-0.0564402	0.00017249	0.816707
FBgn0030610	CG9065	X:15084028-15084699	ENOG410I1VP	O	Cytochrome C oxidase copper chaperone (COX17)	97.224	-0.411216	-0.0409279	0.00017249	0.877987
FBgn0020545	kraken	2L:852767-854539	ENOG410I25M	S	alpha/beta hydrolase fold	97.2138	-0.928301	0.0625858	0.00017249	0.781567
FBgn0024947	NTPase	2L:2879111-2885850	ENOG410HYHA	F	GDA1/CD39 (nucleoside phosphatase) family	97.0709	-0.820253	-0.284884	0.00017249	0.0349596
FBgn0029969	CG10932	X:7887129-7888785	ENOG410HUKM	I	Thiolase, C-terminal domain	97.0513	-0.256728	-0.147116	0.0200326	0.3363
FBgn0261995	CG42813	3R:27227069-27228561	ENOG410HTH9	L	NUDIX domain	97.051	-0.648009	-0.0782292	0.00017249	0.705743
FBgn0262530	CG43084	3L:15650851-15651392				96.9636	0.461497	-1.46491	0.00017249	0.000318522
FBgn0003676	T-cp1	3R:22489104-22491439	ENOG410HVJ0	O	T-complex protein 1 subunit alpha	96.9175	0.054991	0.0346034	0.697986	0.904428
FBgn0266448	CG45078	3R:10768000-10777374				96.714	-1.38769	-0.384932	0.0312601	0.57498
FBgn0030734	CG9911	X:16293852-16303308	ENOG410HW19	O	Calsequestrin	96.4408	-0.00025134	-0.155811	0.999014	0.462255
FBgn0017581	Lk6	3R:11750930-11764457	ENOG410HV8T	T	S_TKc	96.3429	-0.11687	0.038057	0.459561	0.906361
FBgn0033789	CG13324	2R:13049145-13049656				96.2147	0.693782	1.89345	0.00017249	0.000318522
FBgn0011554	etaTry	2R:11340512-11341423	ENOG410HUNQ	E	Tryp_SPc	95.99	-1.4804	0.205224	0.00017249	0.128347
FBgn0027588	CG14476	X:21600501-21605264	ENOG410HUJ6	G	Glycosyl hydrolases family 31	95.9358	-0.190641	-0.0564301	0.123956	0.814857
FBgn0038194	Cyp6d5	3R:13964884-14032057	ENOG410HV7U	Q	Cytochrome P450	95.867	-2.62596	-0.586953	0.00017249	0.000318522
FBgn0034490	CG9864	2R:20248129-20254670	ENOG410HWQX	G	Major Facilitator Superfamily	95.2936	-0.869411	0.000127998	0.00017249	0.999674
FBgn0010482	l(2)01289	2R:6721100-6740672	ENOG410HSWM	O	Thioredoxin	95.0912	0.0870001	0.0740156	0.58356	0.766924
FBgn0032820	fbp	2L:19761586-19764136		G	fructose-1,6-bisphosphatase	95.0822	0.896184	-0.0363571	0.00017249	0.897152
FBgn0023143	Uba1	2R:9688288-9693328	ENOG410HXQE	O	Ubiquitin-activating enzyme e1 C-terminal domain	94.9836	0.0269798	0.0651343	0.873738	0.791354
FBgn0064116	CG33713	X:21317935-21319296	ENOG410HVKQ	I	Acyl CoA binding protein	94.9711	-0.393661	-0.0979515	0.00017249	0.598321
FBgn0003961	Uro	2L:7780084-7781415	ENOG410HSN7	Q	Catalyzes the oxidation of uric acid to 5- hydroxyisourate, which is further processed to form (S)-allantoin	94.8048	-0.497882	0.646404	0.00017249	0.000318522
FBgn0024509	Sec13	3R:23356277-23358531	ENOG410HZPQ	U	WD domain, G-beta repeat	94.7951	-0.212391	-0.233725	0.0515141	0.0652942
FBgn0262579	Ect4	3L:8063873-8108897	ENOG410HUJE	T	SAM domain (Sterile alpha motif)	94.7338	-0.844208	0.207128	0.00017249	0.186699
FBgn0085194	CG34165	2L:14713749-14714526				94.7207	-0.448436	-0.291744	0.00017249	0.0212588
FBgn0034564	CG9344	2R:20977055-20978818	ENOG410I19T	A	Sm	94.673	-0.826146	-0.433144	0.00017249	0.000318522
FBgn0035603	CG10635	3L:5366454-5368008	ENOG410I0FW	O	Prefoldin subunit	94.6394	0.0823985	-0.141012	0.62154	0.501215
FBgn0031360	CG31937	2L:1729886-1732356	ENOG410HTTQ	Q	KR domain	94.4345	-0.743783	0.160126	0.00017249	0.317973
FBgn0032015	Ostgamma	2L:8305585-8308192	ENOG410HWEZ	O	OST3 / OST6 family	94.3952	0.0567495	-0.0505829	0.70021	0.851496
FBgn0015737	Hmu	3R:27288768-27292209	ENOG410HYPA	G	Strictosidine synthase	94.0591	-0.329051	-0.138363	0.0538682	0.651545
FBgn0035718	CG14820	3L:6932925-6934824	ENOG410HVXE	E	Carboxypeptidase activation peptide	93.7797	-3.1759	-0.188123	0.00017249	0.170136
FBgn0035611	CG13285	3L:5533967-5535759				93.7197	-2.93485	-0.305662	0.00017249	0.00916669
FBgn0005670	Cyp4d1	X:2159144-2162180	ENOG410HV1F	Q	Cytochrome P450	93.7194	0.0660128	0.795189	0.63601	0.000318522
FBgn0034225	veil	2R:17477564-17493169	ENOG410HUP6	F	5'-nucleotidase, C-terminal domain	93.2209	-1.11414	-0.0559752	0.00017249	0.868884
FBgn0003071	Pfk	2R:10109739-10117457	ENOG410HY28	G	Phosphohexokinase	93.167	0.489725	0.141885	0.00017249	0.393223
FBgn0004436	Ubc6	3R:4948754-4952682	ENOG410HURD	L	Ubiquitin-conjugating enzyme	93.0523	0.362043	0.0731862	0.0012486	0.76114
FBgn0031930	CG7025	2L:7691108-7692683	ENOG410HY8D	E	Carboxypeptidase activation peptide	93.025	-2.16578	0.421115	0.00017249	0.000318522
FBgn0035473	mge	3L:3907851-3909931	ENOG410I066	U	Mitochondrial import receptor subunit Tom22	92.8914	-0.258243	-0.204486	0.0181678	0.13738
FBgn0052446	Atox1	3L:21640994-21642599	ENOG410I1GB	P	Heavy-metal-associated domain	92.7382	-0.586447	-0.161569	0.00017249	0.2666
FBgn0036488	CG6878	3L:15159099-15163628	ENOG410I128	S	Reactive mitochondrial oxygen species modulator 1	92.7207	-0.279415	-0.358721	0.190579	0.166643
FBgn0040493	grsm	3R:12950041-12967712	ENOG410HUHY	E	Cytosol aminopeptidase family, catalytic domain	92.6979	0.477702	0.0683219	0.000648364	0.769841
FBgn0025117	und	2L:9763368-9765338			uninitiated	92.6235	-0.219034	-0.0451701	0.0553388	0.862102
FBgn0039265	CG11790	3R:25047705-25049455	ENOG410HVJG	O	Thioredoxin	92.5751	-0.12673	-0.0612617	0.2803	0.789385
FBgn0036211	CG5946	3L:11815443-11822275	ENOG410HX2E	G	Ferric reductase NAD binding domain	92.5079	-0.611045	0.0559789	0.00017249	0.830912
FBgn0085261	CG34232	2R:12164908-12165812				92.3634	-0.128657	0.543351	0.276489	0.000318522
FBgn0034501	CG13868	2R:20308776-20316917	ENOG410HVSK	S	NA	92.3337	-0.499858	0.190067	0.00017249	0.193186
FBgn0033134	Tsp42El	2R:7045768-7048538	ENOG410HVJ4	S	Tetraspanin family	92.189	-0.41327	0.00312155	0.00017249	0.990669
FBgn0262529	CG43083	3L:15648570-15649125				92.0854	-0.193928	-1.36368	0.105529	0.000318522
FBgn0032216	CG5384	2L:10312264-10314396	ENOG410HX03	O	Ubiquitin carboxyl-terminal hydrolase	92.0297	0.14128	-0.0266356	0.241532	0.928494
FBgn0038088	CG10126	3R:12855543-12859246	ENOG410HV3S	T	EFh	91.9476	0.432654	-0.185793	0.00017249	0.183087
FBgn0037632	Tcp-1eta	3R:8801563-8806234	ENOG410HT05	O	TCP-1/cpn60 chaperonin family	91.9382	0.0381072	-0.0568487	0.801485	0.821524
FBgn0027348	bgm	2L:14013003-14019328	ENOG410HSRZ	I	AMP-binding enzyme	91.8324	-1.19152	0.207382	0.00017249	0.131546
FBgn0030993	Mec2	X:19188034-19190193	ENOG410HV3U	C	SPFH domain / Band 7 family	91.7982	-1.0098	0.557196	0.00017249	0.000318522
FBgn0017558	Pdk	2R:9426438-9434638	ENOG410HSRE	T	Mitochondrial branched-chain alpha-ketoacid dehydrogenase kinase	91.5652	0.0253866	-0.240816	0.872918	0.0720259
FBgn0052626	AMPdeam	X:13830740-13845866	ENOG410HY9M	F	Adenosine/AMP deaminase	91.4158	-0.542573	-0.216181	0.00017249	0.119774
FBgn0027601	pdgy	X:14839375-14953697	ENOG410HV5C	I	AMP-binding enzyme	91.2845	-0.350445	-0.382403	0.0465025	0.0603366
FBgn0043471	kappaTry	2R:11337796-11338733	ENOG410HX8T	E	Tryp_SPc	91.1384	-2.30016	0.38344	0.00017249	0.000318522
FBgn0025678	CaBP1	2L:16354885-16356735	ENOG410HVZ2	O	Thioredoxin	90.8065	0.779254	-0.177805	0.00017249	0.208527
FBgn0036228	obst-G	3L:11952300-11953317	ENOG410HUE0	W	Chitin binding Peritrophin-A domain	90.7252	-1.18805	0.868876	0.00017249	0.000318522
FBgn0086656	shrb	2R:9142145-9143914	ENOG410HZF6	U	Snf7	90.6927	0.118919	0.201531	0.337681	0.136769
FBgn0037249	eIF3-S10	3R:4429797-4433895	ENOG410HT3G	J	Component of the eukaryotic translation initiation factor 3 (eIF-3) complex, which is involved in protein synthesis and, together with other initiation factors, stimulates binding of mRNA and methionyl-tRNAi to the 40S ribosome (By similarity)	90.5815	0.0629607	-0.0499629	0.692609	0.853253
FBgn0001114	Glt	2L:8672697-8679812			family of cholinesterase/carboxylesterase-like protein	90.4941	0.353246	0.20356	0.00292577	0.158442
FBgn0035427	ckd	3L:3257877-3268184	ENOG410I0H1	S	Chitin binding Peritrophin-A domain	90.404	-0.172678	-0.434575	0.131388	0.000318522
FBgn0031437	Arpc5	2L:2580291-2585430	ENOG410HYWD	Z	Functions as component of the Arp2 3 complex which is involved in regulation of actin polymerization and together with an activating nucleation-promoting factor (NPF) mediates the formation of branched actin networks (By similarity)	90.1691	-0.141568	0.0955838	0.573409	0.834162
FBgn0031092	CG9577	X:20166672-20169981	ENOG410HSY2	I	Enoyl-CoA hydratase/isomerase family	90.1126	-0.144897	-0.0994433	0.304865	0.661738
FBgn0000426	SmF	2R:12182638-12185506	ENOG410I1AY	A	Sm	89.8363	-0.0632957	-0.0938509	0.739778	0.799815
FBgn0010039	GstD3	3R:12373067-12373813		O	Glutathione S-transferase, N-terminal domain	89.8358	-0.466684	-0.895456	0.00017249	0.000318522
FBgn0053281	CG33281	2L:3324236-3326637	ENOG410HVEW	G	Sugar (and other) transporter	89.744	-1.53337	0.0986311	0.00017249	0.583191
FBgn0035321	CG1275	3L:2252743-2257423	ENOG410HTZK	C	B561	89.6882	-0.417239	0.04864	0.00017249	0.847406
FBgn0051041	CG31041	3R:29590069-29590906				89.6715	-2.79821	2.28496	0.00017249	0.000318522
FBgn0058196	Maf1	2R:1512809-1527095		K	Repressor of RNA polymerase III transcription Maf1	89.4281	-0.0182756	-0.16616	0.906345	0.266172
FBgn0033047	CG7882	2R:5957620-5960183	ENOG410HVKW	G	Sugar (and other) transporter	89.3966	-1.3199	-0.262854	0.00017249	0.0363404
FBgn0032213	CG5390	2L:10304068-10306594	ENOG410HWMJ	E	Tryp_SPc	89.2688	-0.0511981	-0.0872487	0.715823	0.65732
FBgn0002440	l(3)mbn	3L:6123933-6129890	ENOG410I0Q3	W	Insect cuticle protein	89.1462	-0.0459086	-0.218937	0.801485	0.20774
FBgn0035471	Sc2	3L:3903491-3905035	ENOG410HXN5	I	3-oxo-5-alpha-steroid 4-dehydrogenase	89.1255	-0.257818	-0.0498442	0.0162248	0.838073
FBgn0000565	Eip71CD	3L:15511051-15513202	ENOG410HT3S	O	Peptide methionine sulfoxide reductase	89.1082	0.543449	-0.441029	0.00017249	0.000318522
FBgn0040534	CG11985	3R:9014971-9015341	ENOG410I0SB	A	Splicing factor 3B subunit 10 (SF3b10)	88.9673	0.17939	-0.0736936	0.134263	0.756753
FBgn0261565	Lmpt	3L:16865294-16922487	ENOG410HXNS	S	Inherit from euNOG: Leo1, Paf1 RNA polymerase II complex component, homolog (S. cerevisiae)	88.9652	-0.177327	-0.167239	0.243403	0.364811
FBgn0262125	Sec23	3R:5649064-5652629	ENOG410HT0P	U	Sec23/Sec24 zinc finger	88.9568	-0.138171	-0.282579	0.273017	0.023963
FBgn0036181	Muc68Ca	3L:11610577-11620101	ENOG410I1JP	S	NA	88.9273	-2.12875	-0.227917	0.00017249	0.16572
FBgn0036382	CG13737	3L:13867413-13903236	ENOG410I1K7	S	NA	88.8096	-5.28445	-0.754654	0.00017249	0.000612744
FBgn0265137	Spn42Da	2R:6872995-6880770	ENOG410HVJR	V	SERPIN	88.6717	-0.459642	0.308893	0.00017249	0.0123795
FBgn0035480	CG14984	3L:3951192-3952550	ENOG410I1P2	S	NA	88.6207	-1.49808	-0.194494	0.00017249	0.161719
FBgn0035020	CG13585	2R:24531593-24558961	ENOG410I1D2	S	Protein of unknown function (DUF2615)	88.4359	0.160979	0.155561	0.392836	0.626717
FBgn0031579	CG15422	2L:4004983-4005670				88.3205	-0.6912	0.719749	0.00017249	0.000318522
FBgn0022343	CG3760	2R:24938180-24940483	ENOG410HYJ8	S	NA	88.2664	-0.20589	-0.24784	0.0983691	0.122986
FBgn0266064	GlyS	3R:15141842-15147531	ENOG410HX9K	G	Glycogen synthase	88.2082	0.183336	0.108213	0.13083	0.54404
FBgn0002780	mod	3R:32052059-32054974	ENOG410HTAP	S	RNA recognition motif. (a.k.a. RRM, RBD, or RNP domain)	88.1572	0.0408492	0.0717688	0.780535	0.744707
FBgn0259176	bun	2L:12455539-12546611	ENOG410HW4E	K	Inherit from KOG: TSC22 domain family, member	88.1365	-0.0789866	0.163359	0.637282	0.373452
FBgn0030041	CG12116	X:8465689-8483885	ENOG410HTW9	H	Inherit from KOG: sepiapterin reductase (7,8-dihydrobiopterin NADP oxidoreductase)	87.9315	0.798476	0.678601	0.00017249	0.000318522
FBgn0030484	GstT4	X:13404748-13409323	ENOG410HUSI	O	Glutathione S-transferase, N-terminal domain	87.9254	-0.0330291	0.332836	0.816868	0.00624823
FBgn0032509	CG6523	2L:13366446-13367410	ENOG410HY5I	O	Glutaredoxin	87.7514	-0.0842619	-0.126251	0.504867	0.435295
FBgn0032160	CG4598	2L:9918617-9920120	ENOG410I2BX	I	Enoyl-CoA hydratase/isomerase family	87.7184	-0.387834	-0.229224	0.00017249	0.0768144
FBgn0034420	CG10737	2R:19164142-19178223	ENOG410HUS1	S	Phorbol esters/diacylglycerol binding domain (C1 domain)	87.5851	-0.571123	-0.045743	0.00017249	0.864349
FBgn0028479	Mtpalpha	2L:9568889-9576769	ENOG410HY8R	I	3-hydroxyacyl-CoA dehydrogenase, C-terminal domain	87.4656	-0.077274	-0.000202566	0.603097	0.999674
FBgn0029118	Sucb	3L:5561700-5563691	ENOG410HYBA	C	ATP-grasp domain	87.4632	-0.733613	-0.273008	0.00017249	0.0279334
FBgn0000412	D1	3R:9238082-9240654	ENOG410I1E7	S	AT_hook	87.3891	-0.0724695	-0.154731	0.599437	0.318532
FBgn0037146	CG7470	3L:21972001-21984606	ENOG410HWDX	E	Amino acid kinase family	87.3078	-0.261433	0.135587	0.0244887	0.406275
FBgn0030237	CG15209	X:10832751-10847092	ENOG410I1WK	S	NA	87.3047	-0.936241	0.288958	0.00017249	0.373227
FBgn0016693	Past1	3R:12695128-12704875	ENOG410HWJ5	TU	EH	87.2505	-0.34363	-0.156139	0.00604425	0.369008
FBgn0020637	Lcp65Ag2	3L:6132989-6133593		W	Insect cuticle protein	87.2112	-2.60543	2.16855	0.00017249	0.000318522
FBgn0033544	CG7220	2R:10729577-10738370	ENOG410HZAZ	O	Ubiquitin-conjugating enzyme	87.1221	-0.052263	0.3104	0.781456	0.0626326
FBgn0036940	obst-J	3L:20129180-20139010	ENOG410I0EE	W	Chitin binding Peritrophin-A domain	87.0342	-0.409024	0.971829	0.00398171	0.000318522
FBgn0011745	Arp1	3R:12691732-12694842	ENOG410HY3E	Z	ACTIN	87.0103	-0.00285139	0.0973152	0.984725	0.592756
FBgn0034712	CG3264	2R:22208463-22210765	ENOG410HZA0	P	Alkaline phosphatase	87.0001	0.941502	0.606632	0.00017249	0.000318522
FBgn0036367	CG10116	3L:13450769-13465539	ENOG410HW9T	S	Lipase	86.9065	-2.30141	-0.0526303	0.00017249	0.839622
FBgn0003943	Ubi-p63E	3L:3899258-3903184	ENOG410HXWD	O	Ubiquitin-2 like Rad60 SUMO-like	86.9046	0.327551	-0.0399222	0.00579152	0.884149
FBgn0028490	CG31705	2L:11523020-11528205	ENOG410HUNV	S	NA	86.5557	0.615652	0.151955	0.00017249	0.331709
FBgn0030731	Mfe2	X:16267006-16276180	ENOG410HZRG	I	MaoC like domain	86.517	-0.636008	0.212537	0.00017249	0.15625
FBgn0041607	AsnS	3L:21172852-21183278		E	Asparagine synthetase	86.4459	-0.996618	-0.635771	0.00017249	0.000318522
FBgn0051076	CG31076	3R:26989034-26989852	ENOG410HURQ	C	Leucine Rich Repeat	86.1877	0.320687	-0.644245	0.00195148	0.000318522
FBgn0000279	CecC	3R:30216483-30216938	ENOG410I1DK	V	antibacterial humoral response	86.1136	-0.650142	0.273758	0.00017249	0.0486777
FBgn0262035	CG42846	3L:230970-231604				86.0872	0.319755	0.237862	0.00319188	0.069839
FBgn0031776	CG13993	2L:6069078-6070686	ENOG410I0ED	O	Prefoldin subunit	85.9416	0.333525	0.13374	0.00488777	0.488545
FBgn0015040	Cyp9c1	2R:24615422-24638588	ENOG410HUII	Q	Cytochrome P450	85.84	-3.5009	-0.694068	0.00017249	0.000318522
FBgn0025683	CG3164	2L:114725-157666	ENOG410HURH	Q	Protein of unknown function, DUF258	85.7849	-0.36113	0.00534607	0.253926	0.992812
FBgn0033448	hebe	2R:9828103-9836642	ENOG410HYUQ	S	NA	85.6374	-0.611303	0.184599	0.00017249	0.194899
FBgn0012034	AcCoAS	3L:21270721-21280243	ENOG410HVR6	I	Pfam:DUF3448	85.2826	0.170866	0.592885	0.168987	0.000318522
FBgn0039031	CG17244	3R:22977269-22978164	ENOG410I15C	S	NA	85.0277	0.934408	0.472794	0.00017249	0.000318522
FBgn0013305	Nmda1	2R:12875163-12883253	ENOG410HVG9	T	Pfam:UPF0005	85.0185	0.0264636	0.0759233	0.933692	0.891518
FBgn0032373	Vha100-5	2L:11738947-11744524	ENOG410HWQE	C	V-type ATPase 116kDa subunit family	84.9959	-1.27263	0.0753915	0.00017249	0.75762
FBgn0033529	CG17765	2R:10480162-10481886	ENOG410HTBG	T	EFh	84.8171	-0.158563	0.00838833	0.165529	0.980427
FBgn0020521	pio	2R:24581244-24597862	ENOG410HYIV	S	ZP	84.6767	-0.0501923	-0.157568	0.740186	0.321003
FBgn0030737	CG9914	X:16303869-16308687	ENOG410HU3R	I	UDP-glucose/GDP-mannose dehydrogenase family, NAD binding domain	84.5572	-1.27754	-0.291971	0.00017249	0.399653
FBgn0039800	Npc2g	3R:30744604-30745263		I	Niemann-Pick type	84.5482	0.997742	0.0438332	0.00017249	0.870287
FBgn0038808	Srp14	3R:20580114-20581522	ENOG410I15S	U	Signal recognition particle 14kD protein	84.517	0.139902	-0.212301	0.261561	0.159556
FBgn0034920	CG5597	2R:23886972-23890276	ENOG410HWK7	S	NA	84.4328	-0.00895393	0.225746	0.958896	0.160899
FBgn0027329	Tcp-1zeta	X:15746647-15748971	ENOG410HVMF	O	TCP-1/cpn60 chaperonin family	84.3619	0.0410519	-0.0335075	0.780535	0.905204
FBgn0028695	Rpn1	3L:19915050-19918160	ENOG410HVKP	O	Proteasome/cyclosome repeat	84.3586	0.110951	-0.00528985	0.398735	0.9867
FBgn0039756	CG9743	3R:30196359-30202998	ENOG410HT0M	I	Fatty acid desaturase	84.3508	-1.73777	0.468378	0.00017249	0.000318522
FBgn0038829	CG17271	3R:20819128-20821848	ENOG410I0CJ	S	Inherit from biNOG: multiple coagulation factor deficiency 2	84.315	-0.180729	-0.152557	0.119089	0.310535
FBgn0027108	Inx2	X:6991611-7011145	ENOG410HSR4	U	Innexin	84.2704	0.0205896	0.0171899	0.913053	0.970046
FBgn0035550	CG11349	3L:4473067-4475095	ENOG410HVA2	W	Inherit from KOG: collagen, type	84.2519	0.0339424	-0.458691	0.817626	0.000318522
FBgn0038292	CG3987	3R:15135137-15141715	ENOG410HSP6	S	NA	84.2208	-1.22824	0.479492	0.00017249	0.000318522
FBgn0029854	CG3566	X:6267796-6276724	ENOG410I134	C	Cytochrome b5-like Heme/Steroid binding domain	84.137	-0.037581	0.0162232	0.91644	0.982723
FBgn0037537	CG2767	3R:8001561-8008110				84.1123	0.106092	-0.101636	0.610633	0.781633
FBgn0033919	CG8547	2R:14261205-14267919	ENOG410HWQD	S	NA	84.1008	-0.314659	-0.103191	0.00476283	0.575659
FBgn0004419	me31B	2L:10239340-10242172	ENOG410HXWE	A	DEAD/DEAH box helicase	83.9993	-0.00171509	-0.0200315	0.990441	0.949498
FBgn0050269	CG30269	2R:22667154-22668848	ENOG410I090	S	LITAF-like zinc ribbon domain	83.8135	-1.02496	0.286205	0.00017249	0.175695
FBgn0033342	CG8258	2R:8904843-8906990				83.8012	0.0015761	-0.119847	0.992006	0.475305
FBgn0000319	Chc	X:15827985-15835490	ENOG410HYQ6	U	Clathrin propeller repeat	83.7935	0.0412913	0.0897484	0.804122	0.672361
FBgn0013269	FK506-bp1	3R:15330737-15333133	ENOG410HT2K	O	Peptidyl-prolyl cis-trans isomerase	83.7744	-0.0304757	-0.13681	0.850869	0.459404
FBgn0010620	Sip1	2R:17394592-17405171	ENOG410I2DH	K	PDZ domain (Also known as DHR or GLGF)	83.6455	-0.525886	-0.127731	0.00017249	0.427975
FBgn0053307	CG33307	2L:13835563-13898712	ENOG410I10V	S	NA	83.2875	0.197274	0.307938	0.685629	0.791354
FBgn0050016	CG30016	2R:10874891-10875392	ENOG410I0WY	F	HIUase/Transthyretin family	83.2292	-0.762787	-0.134359	0.00017249	0.445726
FBgn0262732	mbf1	3L:16574435-16580306	ENOG410HW65	K	Multiprotein bridging factor 1	83.2147	0.203366	-0.0799496	0.0947693	0.725494
FBgn0259214	PMCA	4:314922-358917	ENOG410HWSA	P	Plasma membrane calcium transporter ATPase C terminal	83.1877	-0.18093	0.0937858	0.188267	0.662816
FBgn0029994	CG2254	X:8078349-8081605	ENOG410HZXF	Q	KR domain	82.9686	-1.01119	0.362721	0.00017249	0.00144304
FBgn0053303	CG33303	2L:10368024-10375757	ENOG410HXWM	O	Ribophorin I	82.9665	-0.0473122	-0.14484	0.747175	0.383596
FBgn0262574	CG43114	2R:11310334-11318676				82.8781	0.70712	-0.135615	0.00017249	0.727279
FBgn0032799	CG10166	2L:19518823-19526368	ENOG410HT4X	G	Glycosyl transferase family 2	82.7959	-0.175012	-0.129751	0.260621	0.578046
FBgn0022709	Adk1	3L:12200321-12204082	ENOG410HY29	F	Adenylate kinase	82.7512	0.0959302	0.101231	0.4445	0.582974
FBgn0027619	Adam	2R:9968928-9970897	ENOG410HX12	J	Component of the eukaryotic translation initiation factor 3 (eIF-3) complex, which is involved in protein synthesis and, together with other initiation factors, stimulates binding of mRNA and methionyl-tRNAi to the 40S ribosome	82.6495	0.164732	0.103333	0.154549	0.564894
FBgn0024556	EfTuM	2R:13506429-13513112	ENOG410HVCE	J	This protein promotes the GTP-dependent binding of aminoacyl-tRNA to the A-site of ribosomes during protein biosynthesis (By similarity)	82.6181	-0.527241	-0.168915	0.00017249	0.311905
FBgn0016675	Lectin-galC1	2L:19400752-19430270		TV	Lectin C-type domain	82.5331	-0.417798	-0.210127	0.609412	0.87484
FBgn0032444	CG5525	2L:12690335-12692934	ENOG410HU6J	O	T-complex protein 1 subunit delta	82.4312	0.488565	0.228402	0.00017249	0.0844548
FBgn0037955	CG6950	3R:11820380-11822493	ENOG410HX0Z	E	Cys/Met metabolism PLP-dependent enzyme	82.1171	-0.573218	0.021342	0.00017249	0.944133
FBgn0015298	Srp19	3L:7347309-7348034	ENOG410I0H7	U	SRP19 protein	82.0443	-0.222316	-0.0994279	0.038497	0.593924
FBgn0033222	CG12824	2R:7790367-7791170				82.0037	-0.146003	0.980209	0.224174	0.000318522
FBgn0037637	CG9836	3R:8822848-8824177	ENOG410HV3Z	C	NifU-like N terminal domain	81.9929	-0.106299	0.13197	0.375223	0.404866
FBgn0033133	Tsp42Ek	2R:7040135-7044710	ENOG410HUZV	S	Tetraspanin family	81.9076	0.278764	-0.51843	0.0150703	0.000318522
FBgn0083983	mRpL34	2R:16098947-16102608	ENOG410I129	J	ribosomal protein L34	81.8418	-0.256517	-0.0963056	0.213436	0.842065
FBgn0062440	CG17680	2R:18147296-18147997	ENOG410I1Q1	S	Putative mitochondrial precursor protein	81.8066	-0.131144	-0.21597	0.260568	0.10932
FBgn0263234	Phae1	2L:12109416-12110664	ENOG410HXEW	E	Tryp_SPc	81.6838	-2.32874	-0.199392	0.00017249	0.155379
FBgn0027095	Manf	3R:16349403-16357015	ENOG410HTA2	W	Required during the maturation of the embryonic nervous system for maintenance of neuronal and cuticular connectivity. Essential for maintenance of dopaminergic neurons and dopamine levels	81.6541	0.545811	-0.014217	0.00017249	0.977717
FBgn0038519	Prx3	3R:17545221-17546531	ENOG410HSZX	O	C-terminal domain of 1-Cys peroxiredoxin	81.5009	-0.438232	-0.187202	0.00017249	0.178144
FBgn0029823	CG3011	X:5908134-5916797	ENOG410HU12	E	Interconversion of serine and glycine (By similarity)	81.4918	0.278822	0.258568	0.0185986	0.0592606
FBgn0028692	Rpn2	3R:29153523-29157255	ENOG410HUXH	O	Proteasome/cyclosome repeat	81.4767	0.112998	-0.0441987	0.411774	0.870278
FBgn0030745	CG4239	X:16385277-16388702	ENOG410HX33	P	TRIC channel	81.4766	-0.00271347	0.0599664	0.983487	0.79901
FBgn0030719	eIF5	X:15987007-15991974	ENOG410HYAF	J	eIF2B_5	81.3573	0.186081	0.0417935	0.117691	0.876717
FBgn0019661	roX1	X:3811697-3862697			MALE SPECIFIC LETHAL COMPLEX	81.2619	-0.0728331	-0.966203	0.665153	0.000318522
FBgn0016126	CaMKI	4:445503-453947	ENOG410HTAT	T	Lipopolysaccharide kinase (Kdo/WaaP) family	81.2615	0.602734	0.171945	0.00017249	0.246718
FBgn0014868	Ost48	X:9156928-9158515	ENOG410HXJ4	O	Oligosaccharyltransferase 48 kDa subunit beta	81.1979	0.021517	-0.0933088	0.887278	0.618316
FBgn0042135	CG18812	2R:7716806-7735622	ENOG410HSME	BK	Macro domain	81.1352	0.0587856	0.160477	0.69173	0.317905
FBgn0033127	Tsp42Ef	2R:7025009-7028082	ENOG410HX10	S	Tetraspanin family	81.1203	-0.512958	0.0777242	0.00017249	0.697876
FBgn0033367	PPO2	2R:9042260-9044709	ENOG410HY6V	V	Prophenoloxidase	81.1135	0.0306502	0.363972	0.839541	0.00144304
FBgn0039537	CG5590	3R:27677521-27679013	ENOG410I01R	Q	SCP-2 sterol transfer family	81.0733	-0.273364	-0.0616887	0.0116216	0.785987
FBgn0011770	Gip	X:10326463-10329872	ENOG410HY7Q	G	Catalyzes the reversible isomerization between hydroxypyruvate and 2-hydroxy-3-oxopropanoate (also termed tartronate semialdehyde) (By similarity)	81.0408	-0.560327	-0.0667007	0.00017249	0.791342
FBgn0052521	CG32521	X:21205309-21281171	ENOG410I0ZY	S	NA	81.0263	0.141189	0.428725	0.27315	0.000318522
FBgn0041191	Rheb	3R:5568920-5570491	ENOG410HUSJ	S	RAS	80.8234	-0.0584245	-0.00611919	0.666522	0.984695
FBgn0038830	CG17272	3R:20822180-20824239	ENOG410HZUE	T	Inherit from biNOG: calmodulin-like 4	80.7599	-0.884561	-0.0490314	0.464926	0.982421
FBgn0036538	CG15715	3L:15835692-15837482				80.6662	-0.653312	-0.241504	0.00017249	0.0648932
FBgn0000566	Eip55E	2R:18627917-18629395	ENOG410HWUP	EX	Pfam:Alum_res	80.5998	0.172626	-0.0462573	0.127549	0.857241
FBgn0052190	NUCB1	3L:17797737-17802279	ENOG410HV5H	U	Inherit from biNOG: Nucleobindin	80.5097	0.0323345	0.0177925	0.82932	0.957724
FBgn0030272	CG15201	X:11144119-11144809	ENOG410I13G	S	NA	80.4506	-0.614025	-0.211626	0.00017249	0.13341
FBgn0061198	HSPC300	2R:24027716-24028789	ENOG410I12S	Z	Inherit from biNOG: BRICK1, SCAR WAVE actin-nucleating complex subunit	80.447	0.402004	0.0694194	0.000334606	0.786696
FBgn0040396	CG3939	X:3175017-3176223	ENOG410I0Z9	O	Eukaryotic protein of unknown function (DUF953)	80.4464	-0.330668	-0.012577	0.000648364	0.971857
FBgn0039521	CG5402	3R:27502089-27502956				80.3281	-1.70936	-0.25824	0.00017249	0.0473024
FBgn0038662	Mpc1	3R:18926995-18928659	ENOG410I0VU	S	Pfam:UPF0041	80.3275	-0.205671	0.0797121	0.0566336	0.693618
FBgn0015019	Cctgamma	3R:16647604-16649978	ENOG410HVAT	O	TCP-1/cpn60 chaperonin family	80.3155	0.141776	0.00492776	0.248675	0.987098
FBgn0000339	cni	2L:16309291-16310726	ENOG410HUIS	U	Acts as cargo receptor necessary for the transportation of gurken (grk) to a transitional endoplasmic reticulum (tER) site and promotes its incorporation into coat protein complex II (COPII) vesicles. Associated with gurken, produces a signal received by	80.0328	0.25683	0.150545	0.0172468	0.33132
FBgn0027081	Aats-thr	2L:12103750-12107170	ENOG410HSM1	J	Threonyl and Alanyl tRNA synthetase second additional domain	80.0242	-0.261945	-0.071456	0.0203509	0.742693
FBgn0037199	CG11137	3L:22864599-22868243	ENOG410HWXH	S	Protein of unknown function (DUF1077)	79.962	-0.432504	-0.120719	0.00766696	0.703542
FBgn0032156	CG13124	2L:9903278-9908633	ENOG410HWTN	J	MIF4G	79.8214	-0.532876	0.109237	0.00017249	0.557129
FBgn0030584	CG14407	X:14837470-14838198	ENOG410I07X	O	Glutaredoxin	79.683	-0.26768	-0.057529	0.0124235	0.810929
FBgn0044511	mRpS21	3R:13379841-13381809	ENOG410I0ZC	J	Ribosomal protein S21	79.4962	-0.256337	-0.177745	0.0342401	0.285372
FBgn0032246	CG5168	2L:10423290-10425482	ENOG410HUS8	S	FYVE	79.4826	0.135138	0.123027	0.265474	0.452026
FBgn0030398	Cpr11B	X:12516633-12568452	ENOG410I0DT	W	Insect cuticle protein	79.3021	-0.45873	-0.55348	0.00017249	0.000612744
FBgn0036537	CG18081	3L:15832463-15835388	ENOG410I0ZV	S	4F5 protein family	79.2877	-0.494629	-0.349984	0.00017249	0.00533338
FBgn0028546	ics	2L:13639446-13642602	ENOG410HVU9	T	Leucine Rich Repeat	79.187	0.10378	-0.0267947	0.413317	0.932174
FBgn0038719	CG16727	3R:19613380-19615784	ENOG410HYAV	P	Sugar (and other) transporter	79.1673	-0.275506	-0.204036	0.0106859	0.13194
FBgn0037563	CG11672	3R:8289394-8290578	ENOG410I0S7	S	NA	78.9998	-0.693792	0.494095	0.00017249	0.000318522
FBgn0082598	akirin	3L:7369842-7373711	ENOG410HW1D	K	Inherit from biNOG: Akirin 2	78.9727	0.174604	-0.137976	0.161077	0.415386
FBgn0265935	coro	2R:6862000-6872718	ENOG410HTES	Z	Domain of unknown function (DUF1899)	78.8824	-0.0676285	0.108008	0.640097	0.549574
FBgn0005666	bt	4:724399-776474	ENOG410HVAE	Z	IG_like	78.7531	-0.22358	0.104297	0.329125	0.710601
FBgn0027932	Akap200	2L:8415689-8433598	ENOG410HYP4	T	NA	78.6969	0.279191	0.275037	0.0325417	0.0588214
FBgn0015011	Ahcy89E	3R:16978438-16982158	ENOG410HSPJ	H	Adenosylhomocysteinase	78.693	-0.259492	-0.297087	0.0211186	0.0117722
FBgn0028381	Decay	3R:16499057-16501050	ENOG410HSVV	D	CASc	78.6423	-0.866587	0.548457	0.00017249	0.000318522
FBgn0039869	CG1890	3R:31743489-31744248	ENOG410I1AK	O	Tubulin binding cofactor A	78.6331	0.375884	0.358312	0.00017249	0.00248679
FBgn0035189	CG9119	3L:1200785-1232700	ENOG410HT6B	S	Domain of Unknown Function (DUF1907)	78.5845	-2.00257	-0.274424	0.00017249	0.118653
FBgn0027580	CG1516	2R:9850702-9861545	ENOG410I2F0	C	Catalyzes a 2-step reaction, involving the ATP-dependent carboxylation of the covalently attached biotin in the first step and the transfer of the carboxyl group to pyruvate in the second (By similarity)	78.485	0.633125	0.123894	0.00017249	0.485585
FBgn0050000	GstT1	2R:9605987-9607184	ENOG410HXSC	O	Glutathione S-transferase, N-terminal domain	78.4834	-0.210096	-0.249951	0.0510351	0.0508587
FBgn0036659	CG9701	3L:16733545-16739364	ENOG410HTRU	G	Glycosyl hydrolase family 1	78.4024	-1.58099	-0.566604	0.00017249	0.000318522
FBgn0042138	CG18815	3L:11628036-11630749	ENOG410HTDP	I	Phospholipase/Carboxylesterase	78.3664	-0.259408	0.0577418	0.0143993	0.801841
FBgn0037447	Neurochondrin	3R:6468436-6471016	ENOG410HWQ2	S	Neurochondrin	78.3083	-0.173864	0.150405	0.151472	0.33327
FBgn0032721	CG10602	2L:18855125-18859248				78.249	-0.204761	-0.0231752	0.0894288	0.943296
FBgn0267376	SelR	3R:10863354-10868642	ENOG410HVBC	O	SelR domain	78.228	-0.772605	-0.054257	0.00017249	0.827709
FBgn0083968	CG34132	2L:7883281-7887513	ENOG410I19Z	U	Tim10/DDP family zinc finger	78.2262	-0.184183	-0.100169	0.448235	0.799656
FBgn0030097	CG12115	X:9189325-9190605				78.0823	-2.57866	-1.11292	0.00017249	0.000318522
FBgn0022160	Gpo-1	2R:15857751-15862755	ENOG410HU3W	C	FAD dependent oxidoreductase	78.0818	-1.23743	0.204491	0.00017249	0.141108
FBgn0010602	lwr	2L:540598-542580	ENOG410HVGQ	D	Ubiquitin-conjugating enzyme	78.0126	-0.0438847	-0.125826	0.750544	0.442807
FBgn0264303	CG43781	3L:7333543-7335226				77.8105	-0.303755	-0.188348	0.00488777	0.171418
FBgn0034405	Jheh2	2R:18855766-18858245	ENOG410HWAG	S	Epoxide hydrolase N terminus	77.7976	-0.536605	-0.1067	0.00017249	0.533399
FBgn0035639	CG5537	3L:5810972-5813093	ENOG410HVYJ	F	Inherit from inNOG: Uracil phosphoribosyltransferase	77.6	-0.421372	-0.161955	0.000334606	0.32828
FBgn0036580	PDCD-5	3L:16229099-16232038	ENOG410I0HP	D	Double-stranded DNA-binding domain	77.551	-0.0570551	-0.0958527	0.748275	0.729211
FBgn0034709	Swim	2R:22185971-22203045	ENOG410HTV6	O	SO	77.5195	-0.425685	-0.226888	0.00319188	0.237872
FBgn0263199	Galk	3L:8981794-8986091	ENOG410HXGW	G	Galactokinase galactose-binding signature	77.4704	-1.54288	-0.825091	0.00017249	0.000318522
FBgn0038878	CG3301	3R:21274242-21276249				77.3602	-1.20465	-0.203414	0.00017249	0.158763
FBgn0038160	CG9759	3R:13607077-13609246				77.3551	-0.458459	-0.0160528	0.000648364	0.965956
FBgn0266569	CG42259	X:1046223-1047009	ENOG410I1F3	S	Trypsin Inhibitor like cysteine rich domain	77.3061	-0.25853	-0.111694	0.0231258	0.565609
FBgn0053774	CG33774	2R:9399079-9400329	ENOG410I1UA	O	May be involved in N-glycosylation through its association with N-oligosaccharyl transferase (By similarity)	77.2504	0.377513	0.5077	0.191754	0.109551
FBgn0040384	CG32795	X:2739088-3134532	ENOG410HXFA	S	TMPIT-like protein	77.2305	-0.699064	-0.152132	0.154497	0.859793
FBgn0051363	Jupiter	3R:11590385-11619906	ENOG410HXPH	Z	Binds to all microtubule populations (By similarity)	77.1364	1.48423	0.00382438	0.00017249	0.989041
FBgn0002022	Catsup	2L:19041861-19045148	ENOG410HZ5E	P	ZIP Zinc transporter	77.1242	-0.0687466	-0.195314	0.633941	0.203153
FBgn0020639	Lcp65Af	3L:6136214-6136791	ENOG410I20U	W	Insect cuticle protein	76.9946	-5.03685	2.9444	0.00017249	0.000318522
FBgn0024957	Irp-1B	3R:10408617-10412869	ENOG410HXKD	C	Aconitase C-terminal domain	76.6494	0.320841	0.267954	0.00553366	0.0375418
FBgn0031497	CG17259	2L:3035492-3038793	ENOG410HTFB	J	Seryl-tRNA synthetase N-terminal domain	76.5948	-0.253979	-0.13464	0.0272216	0.425414
FBgn0058439	CG40439	2L:22797518-22798276	ENOG410I1D3	S	NA	76.5256	0.09318	-0.0756137	0.455398	0.719319
FBgn0037057	CG10512	3L:21194616-21208092	ENOG410HWFQ	C	Malate/L-lactate dehydrogenase	76.5001	0.687785	0.053796	0.00017249	0.876388
FBgn0024734	PRL-1	2L:16245834-16257606	ENOG410HXNW	T	Dual specificity phosphatase, catalytic domain	76.4824	0.0820868	0.222786	0.564726	0.110798
FBgn0051548	CG31548	3R:5635900-5636852	ENOG410HYBG	Q	KR domain	76.3356	-0.746252	-0.174471	0.00017249	0.218229
FBgn0035583	CG13704	3L:4898899-4900869	ENOG410I1BH	S	NA	76.0525	-0.483124	0.933425	0.00017249	0.000318522
FBgn0037127	CG14566	3L:21739478-21740309	ENOG410I1A9	S	NA	76.0401	0.521004	-0.179124	0.00017249	0.215064
FBgn0020415	Idgf2	2L:16400174-16450508	ENOG410HYVB	G	Glyco_18	75.9862	0.196359	0.259119	0.15015	0.0814442
FBgn0086768	Pcmt	3R:5552822-5554316	ENOG410HVPQ	O	Protein-L-isoaspartate O-methyltransferase	75.8588	-0.365446	-0.0358535	0.00017249	0.897408
FBgn0029687	Vap-33A	X:3948974-3955442	ENOG410HVZT	U	MSP (Major sperm protein) domain	75.8216	0.105087	-0.115078	0.450822	0.548158
FBgn0001941	ifc	2L:5986347-5988854	ENOG410HVUQ	I	Sphingolipid Delta4-desaturase (DES)	75.8176	-0.0319421	0.560551	0.820435	0.000318522
FBgn0030520	Pdcd4	X:13745576-13756013	ENOG410HWRC	T	MA3 domain	75.8099	-0.510673	-0.18818	0.00017249	0.220283
FBgn0028543	NimB2	2L:13963506-13967018		T	EGF	75.754	0.738443	0.194487	0.00017249	0.184427
FBgn0011672	Mvl	3R:21051382-21060800	ENOG410HT7D	P	Natural resistance-associated macrophage protein	75.636	-0.0257089	0.115476	0.863283	0.508522
FBgn0039486	CG6074	3R:27102987-27106184	ENOG410HSQ3	P	Carb_anhydrase	75.5522	-0.928509	0.0325924	0.00017249	0.909907
FBgn0037580	DppIII	3R:8344399-8347465	ENOG410HVA4	S	Peptidase family M49	75.5314	0.0957639	-0.174893	0.480859	0.22648
FBgn0085452	CG34423	2R:23357659-23359204				75.5256	-0.915891	-0.353198	0.00017249	0.0134232
FBgn0033241	CG2915	2R:7956149-7960015	ENOG410HYG8	E	Carboxypeptidase activation peptide	75.4758	-0.290893	0.112924	0.00851508	0.534341
FBgn0262468	vib	3R:19212153-19226651			vibrator	75.2185	-0.168275	0.110227	0.202524	0.59569
FBgn0003206	Ras64B	3L:4139075-4141398	ENOG410HTFA	S	RAS	75.1557	0.159361	-0.211824	0.166207	0.117387
FBgn0013576	mtd	3R:5270115-5350443	ENOG410I00V	L	LysM	75.1403	-0.170311	0.039422	0.321279	0.914729
FBgn0038842	hdly	3R:20909212-20945530	ENOG410HYYV	S	NA	75.0302	-0.00329563	-0.0105783	0.981972	0.976655
FBgn0034066	CG8397	2R:16014907-16017154	ENOG410HX6V	S	Protein of unknown function (DUF2012)	74.9078	-0.127936	0.0242405	0.327915	0.942266
FBgn0030753	rngo	X:16441432-16446993		O	rings lost	74.8958	0.0639911	-0.144956	0.764157	0.580179
FBgn0052499	Cda4	X:22583633-22632710	ENOG410HW8Z	S	Chitin binding Peritrophin-A domain	74.8794	-0.754724	-0.260324	0.00017249	0.038085
FBgn0033032	kune	2R:5671740-5672800	ENOG410HUBC	S	PMP-22/EMP/MP20/Claudin family	74.8609	-0.134678	-0.19346	0.246293	0.149899
FBgn0023213	eIF4G	4:915296-930715	ENOG410HTC0	J	MA3 domain	74.5954	0.00566138	0.0192077	0.974006	0.957323
FBgn0005630	lola	2R:10481893-10543291		K	Zinc finger C2H2 transcription factor	74.5588	0.0260443	0.110285	0.883481	0.586248
FBgn0035087	CG2765	2R:24959840-24965076	ENOG410HYQN	S	Thyroid hormone-inducible hepatic protein Spot 14	74.4786	-0.557144	0.341427	0.00017249	0.00273529
FBgn0037069	Cpr78Cc	3L:21300579-21301171		W	Insect cuticle protein	74.445	-0.483112	2.04052	0.00017249	0.000318522
FBgn0036663	CG9674	3L:16787572-16829074	ENOG410HXPN	E	GXGXG motif	74.4391	-0.473513	-0.0409926	0.000802363	0.899541
FBgn0028532	CG7968	2L:13835563-13898712	ENOG410HXCM	S	JHBP	74.4305	-2.02946	0.805159	0.00017249	0.150452
FBgn0011336	OstStt3	3R:25065790-25069637	ENOG410HUR7	O	Oligosaccharyl transferase STT3 subunit	74.2816	-0.000258335	-0.120335	0.998802	0.488576
FBgn0029133	REG	X:13212324-13214408	ENOG410HZG2	O	Proteasome activator pa28 alpha subunit	74.2558	-0.0559716	0.0211471	0.684366	0.945101
FBgn0035592	CG10674	3L:5133870-5136292	ENOG410I0K3	S	Uncharacterised protein family (UPF0139)	74.2518	-0.426613	-0.157864	0.025005	0.600816
FBgn0038738	CG4572	3R:19861609-19864393	ENOG410HYG3	EO	Serine carboxypeptidase	74.1958	0.171953	0.0750465	0.151326	0.730827
FBgn0030329	prtp	X:11716755-11719894	ENOG410HYVV	O	Thioredoxin	74.005	-0.124247	0.116795	0.312072	0.503541
FBgn0034354	GstE11	2R:18503607-18505025	ENOG410HZ7H	O	Glutathione S-transferase, N-terminal domain	73.9919	-0.530694	-0.245499	0.00017249	0.0591039
FBgn0261790	SmE	2L:7883281-7887513		A	Sm	73.9713	0.500907	0.185459	0.000952271	0.445354
FBgn0259243	Pka-R1	3L:20816117-20836048	ENOG410HXVA	T	Cyclic nucleotide-binding domain	73.9548	0.0477784	-0.0510866	0.766695	0.841587
FBgn0015808	ScpX	2L:18831228-18833630	ENOG410HSJ8	I	SCP-2 sterol transfer family	73.8838	-0.265373	-0.106403	0.0155295	0.545361
FBgn0259749	mmy	2L:6468537-6473904	ENOG410HZPY	M	UTP--glucose-1-phosphate uridylyltransferase	73.8663	-0.0893571	0.124103	0.491663	0.452263
FBgn0001257	ImpL2	3L:4224005-4236147	ENOG410I27I	T	Immunoglobulin domain	73.8422	-0.492425	-0.117864	0.00017249	0.502379
FBgn0028969	deltaCOP	X:1859140-1861790	ENOG410HUNS	U	Adaptor complexes medium subunit family	73.8368	-0.090983	-0.257768	0.487974	0.0402912
FBgn0033821	CG10799	2R:13257885-13258477				73.7217	-0.6411	0.00706235	0.00017249	0.98249
FBgn0032986	CG3262	2L:22239915-22246988	ENOG410HYHU	D	ATPase MipZ	73.682	-0.0474729	0.205538	0.778991	0.219419
FBgn0035692	CG13298	3L:6192123-6193179	ENOG410I0C7	A	RNA recognition motif. (a.k.a. RRM, RBD, or RNP domain)	73.6213	0.0455307	-0.0278469	0.741763	0.92641
FBgn0033292	Cyp4ad1	2R:8439394-8442806	ENOG410HUNT	Q	Cytochrome P450	73.5056	-1.5345	0.11548	0.00017249	0.495723
FBgn0020496	CtBP	3R:13011648-13026275	ENOG410HVAJ	K	C-terminal binding protein	73.4619	-0.18525	0.0213671	0.135375	0.948721
FBgn0003062	Fib	2R:23072908-23074725	ENOG410HUQ7	A	Fibrillarin	73.3736	-0.240048	-0.0252457	0.0253149	0.934021
FBgn0027066	Eb1	2R:6749226-6757209	ENOG410HVF7	Z	EB1-like C-terminal motif	73.337	1.44339	0.133451	0.00017249	0.460957
FBgn0035909	ergic53	3L:8534976-8538013	ENOG410HU3B	U	Legume-like lectin family	73.3334	-0.0953725	-0.246064	0.471354	0.0589785
FBgn0030341	p24-1	X:11850908-11852530	ENOG410HYA3	U	emp24/gp25L/p24 family/GOLD	73.2592	-0.0321399	-0.185499	0.818459	0.183489
FBgn0261020	wol	2L:8301344-8302985	ENOG410HYIF	G	Glycosyl transferase family 2	73.2017	-0.0356177	-0.174313	0.798726	0.224286
FBgn0019830	colt	2L:2767889-2770069	ENOG410HV0I	C	Mitochondrial carrier protein	73.1834	-0.329248	-0.182124	0.00742418	0.27833
FBgn0050035	Tret1-1	2R:11652755-11679354	ENOG410HT4W	P	Low-capacity facilitative transporter for trehalose. Does not transport maltose, sucrose or lactose. Mediates the bidirectional transfer of trehalose. Responsible for the transport of trehalose synthesized in the fat body and the incorporation of trehalos	72.9681	0.649191	0.279177	0.00017249	0.0589785
FBgn0000259	CkIIbeta	X:11792532-11801587	ENOG410HZWW	DKT	Casein kinase II regulatory subunit	72.6699	-0.0172897	-0.0236765	0.929482	0.955214
FBgn0031047	Rcd-1	X:19638766-19640746	ENOG410HYB2	S	Cell differentiation family, Rcd1-like	72.5281	-0.125353	-0.0555027	0.299166	0.817906
FBgn0027359	Tim8	X:11368444-11369283	ENOG410I13J	U	Tim10/DDP family zinc finger	72.4826	0.145689	-0.103506	0.205264	0.569894
FBgn0014879	Set	3R:15263551-15265253	ENOG410HU4A	L	Nucleosome assembly protein (NAP)	72.4096	-0.00552155	-0.151486	0.973132	0.315119
FBgn0050011	gem	2R:10124292-10137472		K	gemini, CP2 transcription factor	72.3137	-0.0691161	0.0780635	0.724692	0.810808
FBgn0261270	SelD	2R:14268771-14270658	ENOG410HU34	H	AIR synthase related protein, N-terminal domain	72.2217	-0.0153853	-0.367662	0.916845	0.00273529
FBgn0259203	CG42307	3L:7329131-7333471	ENOG410I1JV	S	NA	72.2094	-0.425326	-0.130396	0.0109307	0.698632
FBgn0003275	RpII18	3R:5371794-5372397	ENOG410I0PZ	K	RNA polymerase Rpb6	72.1546	-0.0262095	-0.126945	0.856444	0.439638
FBgn0013720	pck	X:1470665-1472325	ENOG410HW6I	S	NA	72.1433	-0.368267	-0.175515	0.00017249	0.214476
FBgn0051523	CG31523	3R:4465420-4479207	ENOG410HUJQ	I	GNS1/SUR4 family	71.8792	-0.185972	0.0605726	0.110389	0.790785
FBgn0261722	fwe	3L:15810080-15816410	ENOG410HYKB	P	A calcium channel that regulates synaptic endocytosis and hence couples exo- with endocytosis. Required in the nervous system and necessary in photoreceptor cells (By similarity)	71.8491	-0.179618	-0.137983	0.124367	0.418975
FBgn0032407	Pex19	2L:12091821-12096511	ENOG410HUQS	U	Pex19 protein family	71.7525	-0.431999	-0.072944	0.000334606	0.774257
FBgn0032729	CG10639	2L:18969027-18974448	ENOG410HXKV	C	FAD dependent oxidoreductase	71.7228	0.00051887	0.114175	0.99751	0.5326
FBgn0029174	FKBP59	2L:9888004-9890772	ENOG410HTRH	O	FKBP-type peptidyl-prolyl cis-trans isomerase	71.6322	0.213089	0.0221458	0.064703	0.94625
FBgn0085279	CG34250	3L:17476221-17477103	ENOG410I20K	S	NA	71.6007	-0.094887	0.108921	0.548238	0.612176
FBgn0004237	Hrb87F	3R:13656845-13660531	ENOG410HT0F	A	RNA recognition motif. (a.k.a. RRM, RBD, or RNP domain)	71.5459	0.0814738	-0.019981	0.54623	0.949311
FBgn0039890	CG2316	4:184075-193829	ENOG410HSUA	Q	ABC transporter transmembrane region 2	71.4869	-0.414671	0.161422	0.00017249	0.279999
FBgn0028331	l(1)G0289	X:10348679-10366273	ENOG410HZTR	W	Plexin repeat	71.4463	-0.22296	-0.0395313	0.0556264	0.884449
FBgn0005655	PCNA	2R:20261753-20262883	ENOG410HSSG	L	This protein is an auxiliary protein of DNA polymerase delta and is involved in the control of eukaryotic DNA replication by increasing the polymerase's processibility during elongation of the leading strand	71.4302	-0.118968	-0.310915	0.316456	0.00780455
FBgn0043012	AP-2sigma	3R:21269208-21270075	ENOG410HU3C	U	Clathrin adaptor complex small chain	71.3835	0.115161	-0.144586	0.335662	0.351321
FBgn0032162	CG4592	2L:9921632-9924865				71.3188	-1.85926	-0.523408	0.00017249	0.000318522
FBgn0032732	CG15168	2L:18987706-18990233	ENOG410I0YR	U	Membrane magnesium transporter	71.3059	-0.231085	-0.0839922	0.109401	0.791564
FBgn0037433	CG17919	3R:6344028-6345911	ENOG410HTS7	S	Phosphatidylethanolamine-binding protein	71.3042	-0.391556	-0.129164	0.0139428	0.646239
FBgn0011747	Ank	4:115073-129849	ENOG410HXIN	M	ZU5	71.2769	0.118034	-0.00672496	0.394125	0.985272
FBgn0027084	Aats-lys	X:9606362-9608884	ENOG410HU6H	J	Lysyl-tRNA synthetase	71.2684	-0.179246	-0.10712	0.117691	0.545081
FBgn0035541	CG15019	3L:4403486-4406059	ENOG410I0GP	S	Learning-associated protein	71.1283	-0.264597	0.14645	0.0494261	0.448796
FBgn0035228	CG12091	3L:1534928-1536835	ENOG410HU6F	T	Stage II sporulation protein E (SpoIIE)	70.996	-0.570009	0.00490909	0.00017249	0.98697
FBgn0030357	Sclp	X:11920003-11924662	ENOG410HV6A	S	Leucine Rich Repeat	70.9846	0.653082	0.569331	0.00017249	0.000318522
FBgn0024807	DIP1	X:21624795-21630148	ENOG410HSTH	S	Double-stranded RNA binding motif	70.9569	-0.284606	-0.0788699	0.0131361	0.713863
FBgn0266186	Vamp7	2R:9839775-9842502	ENOG410HWUH	U	Synaptobrevin	70.9156	0.512364	0.168703	0.00017249	0.350008
FBgn0034718	wdp	2R:22298213-22311937	ENOG410HVR3	T	LRRCT	70.889	-0.528596	0.255699	0.00017249	0.0493613
FBgn0038420	CG10311	3R:16349403-16357015	ENOG410HV8F	S	NA	70.8843	-0.0956763	-0.136544	0.689883	0.659578
FBgn0030245	CG1637	X:10869283-10877893	ENOG410HVAV	G	PhoD-like phosphatase	70.8741	-0.0404844	0.0370434	0.789281	0.903548
FBgn0050159	CG30159	2R:6992675-7004259	ENOG410HY4D	S	NA	70.8529	-0.656499	-0.156512	0.00017249	0.376181
FBgn0034432	CG7461	2R:19305171-19307445	ENOG410HW0D	I	Acyl-CoA dehydrogenase, C-terminal domain	70.8014	-0.331625	-0.0920596	0.00139116	0.628873
FBgn0261789	SmD2	3R:6344028-6345911	ENOG410I0B8	A	Sm	70.766	-0.0773501	-0.107231	0.686613	0.717278
FBgn0050481	mRpL53	2R:13943386-13958089	ENOG410I0A9	J	39S ribosomal protein L53/MRP-L53	70.6526	-0.268331	-0.219556	0.356426	0.663802
FBgn0052441	CG32441	3L:21574130-21575874	ENOG410HT74	BDL	Inherit from biNOG: ER membrane protein complex subunit 10	70.5404	-0.201553	-0.0109821	0.0640137	0.975234
FBgn0023129	aay	3L:9411037-9426758	ENOG410HSY1	E	haloacid dehalogenase-like hydrolase	70.4852	0.396812	0.571765	0.0263728	0.000895817
FBgn0010488	NAT1	2R:12915993-12923734		J	mRNA binding; translation initiation factor activity	70.4616	0.225804	0.0972609	0.0909063	0.635234
FBgn0033504	CAP	2R:10265056-10307024		N		70.4381	0.0151909	0.105399	0.941352	0.69438
FBgn0261673	nemy	2R:12659496-12670219	ENOG410HUM8	C	B561	70.3117	-0.822059	0.0336446	0.00017249	0.907173
FBgn0010333	Rac1	3L:1300878-1302683	ENOG410HZ4C	Z	RHO	70.2137	-0.0657795	-0.0455005	0.62272	0.860015
FBgn0034025	GalNAc-T1	2R:15511709-15515597	ENOG410HXJ2	O	RICIN	70.196	-0.532717	-0.621774	0.00017249	0.000318522
FBgn0039132	AP-1sigma	3R:23958650-23962555	ENOG410HUKV	U	Clathrin adaptor complex small chain	70.1578	-0.141354	0.116282	0.230695	0.504029
FBgn0034512	CG18067	2R:20534244-20535835	ENOG410I0MZ	S	NA	70.131	1.89211	0.751128	0.00017249	0.000318522
FBgn0053526	PNUTS	2L:870464-877038	ENOG410HZVX	K	Inherit from biNOG: protein phosphatase 1, regulatory subunit 10	70.0069	-0.147452	0.246195	0.252119	0.0743144
FBgn0038610	CG7675	3R:18378123-18381178	ENOG410HUVV	Q	NAD dependent epimerase/dehydratase family	69.9914	-1.02516	-0.0954977	0.00017249	0.61059
FBgn0037715	CG9399	3R:9571910-9574211				69.5723	-0.663707	-0.0303655	0.00017249	0.920781
FBgn0025628	CG4199	X:2066434-2075900	ENOG410HXZP	C	Rieske [2Fe-2S] domain	69.4906	0.0385323	0.0779159	0.821842	0.766218
FBgn0025373	Fpps	2R:11301915-11307528	ENOG410HW0Y	H	Polyprenyl synthetase	69.4372	-0.052155	0.140036	0.728283	0.410634
FBgn0033137	Tsp42Ep	2R:7054404-7057548	ENOG410HXWG	S	Tetraspanin family	69.4233	1.14681	-0.529603	0.00017249	0.000318522
FBgn0259937	Nop60B	2R:24174876-24186343	ENOG410HUQK	J	DKCLD (NUC011) domain	69.4127	-0.292273	0.0947289	0.00540877	0.624787
FBgn0039321	CG10550	3R:25306406-25308391	ENOG410HXUU	S	Phosphotransferase enzyme family	69.2626	-1.57124	0.0789347	0.00017249	0.698288
FBgn0037354	CG12171	3R:5633626-5635624				69.22	-0.144075	-0.0365931	0.227361	0.893459
FBgn0038130	CG8630	3R:13279720-13284527	ENOG410HXYN	I	Fatty acid desaturase	69.2011	-1.31795	0.876266	0.00017249	0.000318522
FBgn0026316	Ubc10	2R:17786134-17789410	ENOG410HWBT	O	UEV domain	69.1186	-0.0286721	0.0424941	0.86166	0.889115
FBgn0039674	CG1907	3R:29619064-29620758	ENOG410HWH2	C	Mitochondrial carrier protein	69.1171	0.0578116	0.109933	0.677497	0.52214
FBgn0035181	CG9205	3L:995981-1036298	ENOG410I2B6	T	PH	69.0969	-0.589567	-0.191098	0.00488777	0.619318
FBgn0260744	Tango9	3R:11967707-11974910	ENOG410HXT9	G	Nucleotide-sugar transporter	69.0786	0.387967	-0.0247648	0.00766696	0.957323
FBgn0024811	Crk	4:210223-213165	ENOG410HV7S	T	SH2 domain	68.9168	-0.121737	-0.0431337	0.318968	0.866614
FBgn0015614	CanB2	2R:7786009-7789053	ENOG410HVTT	T	Pfam:efhand	68.8819	-0.0827134	-0.16383	0.548855	0.311709
FBgn0029833	CG5941	X:6037891-6039576	ENOG410HUI1	J	PUA	68.8594	-0.709313	-0.378387	0.00017249	0.0019688
FBgn0037138	P5CDh1	3L:21832773-21841356	ENOG410HUEQ	E	Aldehyde dehydrogenase family	68.7775	-0.294885	-0.297265	0.0450037	0.0727668
FBgn0035094	CG9380	2R:25183627-25255318	ENOG410HWW5	S	NA	68.7726	-1.05329	0.719675	0.00017249	0.000318522
FBgn0015571	alpha-Est3	3R:7538971-7541631	ENOG410HVHJ	I	alpha/beta hydrolase fold	68.7657	-0.598231	-0.0446191	0.00017249	0.858129
FBgn0033760	CG8785	2R:12640689-12648224	ENOG410HZQX	E	Transmembrane amino acid transporter protein	68.6896	-2.38669	0.651067	0.00017249	0.000318522
FBgn0036030	CG6767	3L:9683578-9696700	ENOG410HTQ5	F	Ribose-phosphate pyrophosphokinase	68.6398	0.0362083	0.0564428	0.822051	0.825391
FBgn0037298	CG2604	3R:5221631-5223365	ENOG410HXQ1	S	Saccharopine dehydrogenase	68.6331	-0.157629	0.0237826	0.170314	0.938045
FBgn0037672	sage	3R:9262653-9264142	ENOG410I26V	K	Helix-loop-helix DNA-binding domain	68.6231	-0.0978636	-1.49522	0.453487	0.000318522
FBgn0052069	CG32069	3L:11061570-11062614	ENOG410I105	U	Yos1-like	68.6099	-0.0571382	-0.0801362	0.799151	0.826332
FBgn0262605	CG43131	3R:5108677-5109178				68.4949	0.252178	0.00888337	0.0254083	0.979625
FBgn0034860	CG9812	2R:23412319-23419684	ENOG410HVVH	S	NA	68.488	-0.516681	-0.143551	0.00017249	0.427975
FBgn0034744	Vps20	2R:22608309-22613376	ENOG410HXZB	U	Snf7	68.4458	-0.112909	0.197889	0.386924	0.166031
FBgn0038508	CG5866	3R:17415738-17416505				68.4053	-3.10198	-0.875897	0.00017249	0.000318522
FBgn0000115	Arl1	3L:15983134-15988041	ENOG410HSKP	U	ARF	68.3493	-0.0829364	-0.029894	0.589072	0.935183
FBgn0029092	ced-6	2R:9434668-9444937	ENOG410HSM6	T	PTB	68.3484	-0.177812	-0.195431	0.136066	0.160027
FBgn0003890	betaTub97EF	3R:27967007-27988384		Z	Tubulin is the major constituent of microtubules. It binds two moles of GTP, one at an exchangeable site on the beta chain and one at a non-exchangeable site on the alpha chain	68.3373	-0.590305	0.237619	0.00017249	0.0623592
FBgn0015797	Rab6	2L:12107220-12109116	ENOG410HTKM	U	Signal recognition particle receptor beta subunit	68.3062	-0.143031	-0.16683	0.22288	0.253812
FBgn0011640	lark	3L:7335441-7345183		A	an essential RNA-binding protein of the RNA recognition motif (RRM) class	68.2809	-0.219472	-0.252519	0.185061	0.249807
FBgn0085475	CG34446	2R:22647457-22647807				68.2796	-0.799409	-0.226916	0.00017249	0.139463
FBgn0259139	glo	3R:11815205-11819339	ENOG410HVYP	A	RNA recognition motif. (a.k.a. RRM, RBD, or RNP domain)	68.2336	-0.128788	-0.0330445	0.307009	0.914031
FBgn0004179	Csp	3L:22267381-22273745	ENOG410HX8K	O	DnaJ domain	68.1823	-0.529007	0.170532	0.00017249	0.249506
FBgn0027080	Aats-tyr	3L:16417348-16419302	ENOG410HWJ2	J	Putative tRNA binding domain	68.0933	-0.135657	-0.106553	0.258209	0.542826
FBgn0001280	janA	3R:30037983-30039533	ENOG410I10K	T	JanA and janB regulate somatic sex differentiation	68.0522	0.0288883	-0.119993	0.846935	0.499036
FBgn0265083	CG44194	3R:12995619-12997726				68.0148	-0.231775	-0.102932	0.0851417	0.670426
FBgn0034471	Obp56e	2R:19712094-19712932			Odorant-binding protein	67.9245	-1.63086	-0.137059	0.00017249	0.414615
FBgn0023167	SmD3	2R:12166294-12174264	ENOG410I0Q2	A	Sm	67.8613	-0.223219	-0.134777	0.840105	0.953344
FBgn0029148	NHP2	3L:14801327-14802168	ENOG410HXWH	A	Required for ribosome biogenesis. Part of a complex which catalyzes pseudouridylation of rRNA. This involves the isomerization of uridine such that the ribose is subsequently attached to C5, instead of the normal N1. Pseudouridine ( psi ) residues may ser	67.785	-0.291023	-0.136338	0.00766696	0.414116
FBgn0263120	Acsl	2R:8665812-8683022	ENOG410HZ0H	I	AMP-binding enzyme	67.7235	-0.531469	0.362565	0.00017249	0.00298113
FBgn0033226	CG1882	2R:7812503-7815486	ENOG410HXZW	S	Ndr family	67.645	-0.425396	0.0601415	0.00017249	0.799136
FBgn0053306	CG33306	2L:13835563-13898712	ENOG410HZNK	S	JHBP	67.6408	-0.661187	0.760056	0.204556	0.23446
FBgn0037070	CG11309	3L:21301476-21304658	ENOG410I25K	S	alpha/beta hydrolase fold	67.5042	-0.797601	0.00751276	0.00017249	0.982032
FBgn0030157	CG1468	X:9878421-9879279	ENOG410I1XR	S	NA	67.4164	-0.361175	0.332422	0.00017249	0.00441425
FBgn0014380	RhoL	3R:9497100-9502581	ENOG410HVE7	S	RHO	67.3057	-0.460098	0.352121	0.00017249	0.00248679
FBgn0039308	CG11889	3R:25270208-25273267				67.2145	-3.46176	-0.641185	0.00017249	0.000895817
FBgn0033555	RpS15Ab	2R:10821675-10822399		J	structural constituent of ribosome	67.1902	0.162238	0.0850926	0.153057	0.672273
FBgn0033782	sug	2R:12923903-12930644	ENOG410HWDT	K	Zinc finger, C2H2 type	67.0952	-1.8405	0.789793	0.00017249	0.000318522
FBgn0030670	Pis	X:15701450-15703770	ENOG410HYDP	I	CDP-alcohol phosphatidyltransferase	67.0885	0.146046	0.130498	0.201949	0.4221
FBgn0262716	Arp3	3L:8113406-8115902	ENOG410HWXG	Z	ACTIN	67.0285	0.0137055	0.291747	0.928187	0.0169524
FBgn0032715	CG17597	2L:18826769-18831153	ENOG410HW5Y	I	Thiolase, C-terminal domain	66.9745	-0.69009	0.128171	0.00017249	0.435626
FBgn0032394	CG6746	2L:11999653-12002266	ENOG410HUF4	S	Protein tyrosine phosphatase-like protein, PTPLA	66.9566	-0.474274	0.0819065	0.00385011	0.819268
FBgn0264694	mgr	3R:11408791-11409875	ENOG410HW9H	O	Prefoldin subunit	66.9316	0.0927839	0.0655215	0.452129	0.770377
FBgn0027885	Aac11	2L:17474911-17477888	ENOG410HTF0	T	Apoptosis inhibitory protein 5 (API5)	66.9032	-0.108618	0.0463282	0.395062	0.853329
FBgn0266417	CG45057	3L:16354745-16359428				66.9005	0.229694	0.374767	0.034343	0.000895817
FBgn0025885	Inos	2R:7454921-7458874	ENOG410HXHB	I	Myo-inositol-1-phosphate synthase	66.8838	0.459679	0.25237	0.00017249	0.0434589
FBgn0036816	Indy	3L:18828631-18846267	ENOG410HTJH	P	Citrate transporter	66.8373	-0.0460496	0.247604	0.751117	0.0537803
FBgn0032727	CG10623	2L:18955480-18957311	ENOG410HTB4	E	Homocysteine S-methyltransferase	66.8209	-0.30988	-0.0638702	0.00319188	0.775212
FBgn0026315	Ugt35a	3R:11170816-11172664	ENOG410HZXJ	G	UDP-glucoronosyl and UDP-glucosyl transferase	66.7659	-0.671335	0.351075	0.00017249	0.00248679
FBgn0261015	Pif1A	3R:8774285-8801176	ENOG410HT44	K	Inherit from biNOG: PFTAIRE-interacting factor 1A	66.7331	-0.437108	-0.0152017	0.00592263	0.972832
FBgn0031213	galectin	2L:66317-76211	ENOG410HTBC	W	GLECT	66.6779	0.229901	0.0263294	0.124889	0.947149
FBgn0037110	ORMDL	3L:21635304-21636251	ENOG410HZGE	S	ORMDL family	66.6547	-0.429925	0.0176207	0.00017249	0.957656
FBgn0040850	CG15210	X:10832751-10847092	ENOG410I1SP	S	NA	66.6401	-0.459867	0.401318	0.182188	0.360516
FBgn0032880	CG9318	2L:20730415-20734309	ENOG410HY9W	U	Endomembrane protein 70	66.5801	-0.157295	-0.0914909	0.177135	0.625239
FBgn0034282	Mapmodulin	2R:17866177-17872015	ENOG410HY0T	D	nuclear transport	66.5742	0.102738	-0.03078	0.439728	0.921086
FBgn0000406	Cyt-b5-r	2L:16788773-16790721	ENOG410HY05	C	heme binding	66.4752	0.469619	0.260849	0.00017249	0.0382437
FBgn0033179	p47	2R:7465017-7466759	ENOG410HYT5	Y	SEP domain	66.3935	0.0238476	-0.0651502	0.869204	0.772652
FBgn0087035	AGO2	3L:15554112-15563065	ENOG410HT2Q	J	Domain of unknown function (DUF1785)	66.3709	-0.0311969	0.109204	0.863799	0.610476
FBgn0032859	Arpc2	2L:20417056-20423027	ENOG410HYGA	Z	Arp2/3 complex, 34 kD subunit p34-Arc	66.3488	-0.00439465	0.19771	0.976517	0.15033
FBgn0029891	Pink1	X:6683797-6687420	ENOG410I04V	T	STYKc	66.2589	-0.450266	0.0361846	0.00017249	0.896929
FBgn0031069	Pmp70	X:19750769-19764874	ENOG410HT7V	Q	ABC transporter transmembrane region 2	66.2265	-0.846715	0.0727674	0.00017249	0.747698
FBgn0036515	CG12304	3L:15583637-15585347	ENOG410HXB7	J	Glutathione S-transferase, C-terminal domain	66.1754	-0.21186	-0.10314	0.054308	0.564894
FBgn0001220	Hsc70-5	2R:14252597-14256192	ENOG410HVFU	O	MreB/Mbl protein	66.0955	-0.0498835	-0.064536	0.724992	0.777338
FBgn0030752	CG9947	X:16422830-16441296	ENOG410HZ20	DKT	LEM3 (ligand-effect modulator 3) family / CDC50 family	66.0294	-0.15689	0.155407	0.40803	0.549276
FBgn0030038	CG1440	X:8433922-8442348	ENOG410HYBY	E	Peptidase C1-like family	65.9686	-0.195345	-0.0147475	0.161361	0.971303
FBgn0037176	CG14456	3L:22687221-22688288	ENOG410HY0P	S	DM8	65.958	-1.18741	0.0128825	0.00017249	0.97185
FBgn0039924	PIP4K	4:1185767-1196848	ENOG410HZNZ	T	Phosphatidylinositol-4-phosphate 5-Kinase	65.9479	0.100677	-0.00355092	0.666306	0.992821
FBgn0000299	Cg25C	2L:5029608-5037279	ENOG410I03M	W	C4	65.9336	-0.524586	0.0227855	0.00017249	0.94661
FBgn0032640	Sgt	2L:17459604-17474773	ENOG410HXSE	S	Tetratricopeptide repeat	65.8242	-0.012492	-0.143697	0.955683	0.649431
FBgn0030529	Clic	X:13812970-13822307			Chloride intracellular channel	65.8167	-0.484832	0.08023	0.00017249	0.706069
FBgn0259219	CG42319	2R:13260100-13266336	ENOG410I228	O	PDZ domain (Also known as DHR or GLGF)	65.8105	-0.974208	0.397418	0.00017249	0.000612744
FBgn0010435	emp	2R:24976455-24990489	ENOG410HYBB	T	CD36 family	65.614	-0.0348096	0.170026	0.838968	0.303781
FBgn0036007	path	3L:9494554-9505328	ENOG410HXA2	E	Transmembrane amino acid transporter protein	65.5319	-1.10879	-0.0851729	0.00017249	0.677399
FBgn0028515	EndoGI	2L:16257687-16261877	ENOG410HWRV	S	NA	65.5019	0.0159024	0.0349228	0.92276	0.90424
FBgn0030802	CG9099	X:16884580-16886612	ENOG410HW70	J	Translation initiation factor SUI1	65.4579	-0.0401416	-0.158476	0.792311	0.349948
FBgn0061492	loj	3L:6094986-6096517	ENOG410HTBE	U	emp24/gp25L/p24 family/GOLD	65.4462	-0.260492	-0.208489	0.0146392	0.118075
FBgn0030792	CG4789	X:16800929-16803344	ENOG410HUDN	S	Ras family	65.4362	-0.300579	-0.110658	0.0103172	0.597234
FBgn0035929	CG13311	3L:8801539-8802164	ENOG410I1JF	S	NA	65.2914	-0.128367	1.02138	0.30563	0.000318522
FBgn0015299	Ssb-c31a	2L:8211346-8211938	ENOG410I1NC	K	Transcriptional Coactivator p15 (PC4)	65.2517	-0.0988651	-0.0259352	0.441528	0.934373
FBgn0035944	CG5021	3L:8966828-8968171	ENOG410HYFK	U	Eukaryotic protein of unknown function (DUF846)	65.0739	-0.262376	-0.208984	0.0155295	0.128081
FBgn0083124	Uhg4	2R:9095272-9098525	1			65.0677	-0.602165	0.225741	0.00167525	0.28083
FBgn0034534	maf-S	2R:20640975-20641668	ENOG410I2BJ	K	bZIP Maf transcription factor	65.0629	-0.354178	-0.0753784	0.000334606	0.718696
FBgn0004654	Pgd	X:2145135-2149647	ENOG410HUSG	G	Catalyzes the oxidative decarboxylation of 6- phosphogluconate to ribulose 5-phosphate and CO(2), with concomitant reduction of NADP to NADPH (By similarity)	65.0572	0.0504126	0.188734	0.741763	0.224337
FBgn0036740	Vps60	3L:17620122-17621625	ENOG410HU2S	U	Snf7	65.0367	0.288659	0.136385	0.00655637	0.387401
FBgn0262881	CG43236	2R:14638537-14638935				64.9808	1.14521	1.77364	0.00017249	0.000318522
FBgn0028424	JhI-26	2R:16287585-16294130	ENOG410HY9F	S	Protein of unknown function (DUF1679)	64.9402	0.20636	0.900575	0.121688	0.000318522
FBgn0026090	CG14812	X:1857888-1858971	ENOG410I114	S	NA	64.88	0.196347	-0.0545653	0.0729016	0.824215
FBgn0052405	Cpr65Av	3L:6139222-6139974	ENOG410I0YG	W	Insect cuticle protein	64.8554	2.40679	1.05575	0.00017249	0.000318522
FBgn0032404	RpL7-like	2L:12056325-12058251	ENOG410HU35	J	Ribosomal protein L30p/L7e	64.8438	-0.255443	0.0309049	0.0178214	0.91748
FBgn0265434	zip	2R:24990569-25011965	ENOG410HXZY	Z	Myosin N-terminal SH3-like domain	64.834	0.0353949	0.123361	0.843331	0.515655
FBgn0019960	CG6455	3R:22019504-22023335	ENOG410HWDM	M	Mitochondrial inner membrane protein	64.829	-0.410486	0.0296181	0.00017249	0.923587
FBgn0053169	CG33169	3L:22863863-22864496	ENOG410I1S6	S	Inherit from opiNOG: Chromosome 11 open reading frame 75	64.77	-0.231358	-0.258498	0.061719	0.0695273
FBgn0039135	CG13603	3R:23985212-23986569	ENOG410HWN3	S	Inherit from biNOG: Transmembrane protein 179	64.7554	-0.0696833	0.243556	0.596204	0.0544133
FBgn0053977	CG33977	3R:13402558-13403051	ENOG410I1A1	G	Dolichol-phosphate mannosyltransferase subunit 3 (DPM3)	64.7129	-0.104628	0.123076	0.466583	0.518649
FBgn0265274	Inx3	3R:28845269-28870439	ENOG410HT0Z	U	Innexin	64.5675	0.139851	-0.0939069	0.306838	0.679619
FBgn0063495	GstE5	2R:18404604-18405338		O	Glutathione S-transferase, N-terminal domain	64.5629	-1.20186	-0.139384	0.00017249	0.394559
FBgn0030364	CG15735	X:12018639-12020719	ENOG410HSKV	S	Anticodon-binding domain	64.4706	0.000337862	0.0163388	0.998004	0.959891
FBgn0030672	CG9281	X:15704124-15710539	ENOG410HSNW	J	ABC transporter	64.4629	-0.181941	0.0822668	0.171431	0.721207
FBgn0015794	Rab18	X:5670826-5671812	ENOG410HVT5	U	RAB	64.4371	-0.226148	0.167295	0.0342401	0.25327
FBgn0262003	CG42821	3R:17413076-17413639	ENOG410I1BJ	S	NA	64.4042	-5.22219	-0.679805	0.00017249	0.000318522
FBgn0027600	obst-B	2L:10032689-10038954	ENOG410HZ01	W	Chitin binding Peritrophin-A domain	64.4041	-0.766913	-0.248072	0.00017249	0.0447417
FBgn0039303	CG11857	3R:25258897-25260759				64.3871	0.132353	-0.171932	0.26333	0.232219
FBgn0031907	CG5171	2L:7401334-7404526	ENOG410HX82	G	Trehalose-phosphatase	64.3514	-0.229523	0.106327	0.0340554	0.557244
FBgn0035358	CG14949	3L:2642183-2643424	ENOG410HV9S	S	NA	64.3193	-0.715414	0.101903	0.00017249	0.564006
FBgn0264607	CaMKII	4:1035287-1053703	ENOG410HZT6	T	Calcium/calmodulin dependent protein kinase II Association	64.2963	-0.0401249	0.047317	0.786518	0.866614
FBgn0034318	CG14500	2R:18184381-18192851				64.2243	0.414539	-0.533222	0.00017249	0.000318522
FBgn0052000	CG32000	4:132219-143123	ENOG410HU74	P	Pfam:P_ATPase	64.205	-0.187512	-0.0470597	0.134787	0.866508
FBgn0033209	CG12107	2R:7674449-7676362	ENOG410I085	U	Rab5-interacting protein (Rab5ip)	64.1482	-0.187928	-0.156773	0.199719	0.448215
FBgn0266124	ghi	3L:9451875-9452790	ENOG410I1QX	S	NA	64.1394	0.122223	0.115066	0.312241	0.518215
FBgn0027496	epsilonCOP	2L:6489089-6490843	ENOG410HUXE	U	Coatomer epsilon subunit	64.0689	-0.104242	-0.202344	0.445961	0.177959
FBgn0015872	Drip	2R:11411202-11429645	ENOG410HT8K	G	Major intrinsic protein	64.0533	0.962701	0.0495892	0.00017249	0.859369
FBgn0029155	Men-b	3R:27151661-27157603	ENOG410HWWU	C	Malic enzyme	63.9391	-0.0886111	0.0262261	0.509555	0.931048
FBgn0052687	CG32687	X:10482027-10487205	ENOG410HYKJ	T	LRR_TYP	63.934	0.339025	0.405216	0.00195148	0.000612744
FBgn0052280	CG32280	3L:3162179-3169080	ENOG410I0W2	S	LITAF-like zinc ribbon domain	63.9313	0.321492	0.078251	0.0124235	0.780688
FBgn0032242	CG5355	2L:10410536-10413463	ENOG410HYZX	O	Prolyl oligopeptidase, N-terminal beta-propeller domain	63.9195	-0.038989	-0.107562	0.78875	0.541112
FBgn0038981	CG5346	3R:22520086-22528663	ENOG410HTJ5	Q	2OG-Fe(II) oxygenase superfamily	63.7679	-0.271495	0.330714	0.0112805	0.00464491
FBgn0051717	CG31717	2L:10250736-10251714	ENOG410HXK0	I	acidPPc	63.7481	-0.161064	0.0340815	0.172228	0.905743
FBgn0052695	CG32695	X:9872381-9874057	ENOG410I1XX	S	NA	63.6217	0.895103	0.195624	0.00017249	0.2376
FBgn0011584	Trp1	2L:10009380-10013170	ENOG410HX1T	U	Translocation protein Sec62	63.6193	0.293382	-0.0663976	0.00642585	0.769062
FBgn0034475	Obp56h	2R:19815553-19816204	ENOG410I0SZ		Odorant-binding protein	63.5585	-0.99914	-0.104837	0.00017249	0.590653
FBgn0041630	Hexo1	3L:4288640-4292246	ENOG410HSWX	G	Beta-hexosaminidase	63.4719	-0.360766	0.0198637	0.0319199	0.970046
FBgn0034142	CG8306	2R:16589517-16594646	ENOG410HU61	I	Male sterility protein	63.4624	-0.551372	-0.243186	0.00017249	0.0544133
FBgn0069242	eca	3R:9684468-9685476	ENOG410HZIS	U	Eca and bai are essential, though not redundant, for dorsoventral patterning of the embryo. Specifically required during early embryogenesis for the activity of maternal tkv, while the zygotic tkv is not affected. Involved in Golgi organization	63.435	0.00206358	-0.199053	0.988172	0.142366
FBgn0000447	Dhod	3R:8651083-8654766	ENOG410HX98	F	Dihydroorotate dehydrogenase	63.3278	-0.437391	-0.169877	0.000802363	0.392565
FBgn0015789	Rab10	X:20251337-20254691	ENOG410HYNZ	TU	Signal recognition particle receptor beta subunit	63.1849	0.0864233	0.154543	0.508278	0.296568
FBgn0029762	NAAT1	X:5405237-5410849	ENOG410HVBS	P	Unusual broad substrate spectrum amino acid sodium cotransporter that promotes absorption of the D isomers of essential amino acids. Neutral amino acids are the preferred substrates, especially methionine and phenylalanine	63.1386	-1.34176	0.520029	0.00017249	0.000318522
FBgn0029715	CG11444	X:4387675-4611385	ENOG410I0ST	S	Casein kinase substrate phosphoprotein PP28	63.0918	-0.122392	-0.0387792	0.749908	0.965484
FBgn0266410	CG45050	3R:9340215-9362994				62.9929	0.554196	0.0798003	0.00017249	0.772652
FBgn0008635	betaCOP	X:18381548-18385242	ENOG410HZ38	U	The coatomer is a cytosolic protein complex that binds to dilysine motifs and reversibly associates with Golgi non- clathrin-coated vesicles, which further mediate biosynthetic protein transport from the ER, via the Golgi up to the trans Golgi network. Co	62.9367	-0.105509	-0.213253	0.421745	0.110798
FBgn0015024	CkIalpha	X:12653625-12657834	ENOG410HU72	T	STYKc	62.7943	0.118029	-0.0127986	0.385125	0.972832
FBgn0035103	Vdup1	3L:176305-178963	ENOG410HWMT	S	Arrestin_C	62.7517	-0.389436	-0.101644	0.00017249	0.573084
FBgn0010397	LamC	2R:14526266-14587917	ENOG410HTQS	DY	Intermediate filament protein	62.6939	0.360728	-0.063693	0.00195148	0.797232
FBgn0083953	CG34117	3R:9399569-9400053	ENOG410I15K	S	Inherit from biNOG: chromosome 7 open reading frame 55	62.5268	-0.306726	-0.221457	0.00778699	0.136027
FBgn0260972	alc	2R:9132479-9137933	ENOG410HYYT	G	AMPKBI	62.473	-0.427045	0.125687	0.00181797	0.613134
FBgn0034259	P32	2R:17671308-17672640	ENOG410HT0U	V	Mitochondrial glycoprotein	62.4355	-0.405439	-0.13374	0.00017249	0.401758
FBgn0014906	Hydr2	2L:3163644-3169462	ENOG410HX2B	S	alpha/beta hydrolase fold	62.4252	-0.403418	0.199607	0.00017249	0.148097
FBgn0038533	CG7523	3R:17646902-17670895	ENOG410HZBN	S	Inherit from biNOG: Transmembrane protein 192	62.4086	-0.108428	0.145219	0.480532	0.485957
FBgn0038819	Cpr92F	3R:20669570-20672821	ENOG410HW6N	W	Insect cuticle protein	62.405	-1.26164	-1.26322	0.00017249	0.000318522
FBgn0032002	CG8353	2L:8212958-8215239	ENOG410I0BM	F	Cytidine and deoxycytidylate deaminase zinc-binding region	62.3958	-0.545636	1.116	0.000334606	0.000318522
FBgn0011570	cpb	2L:1704901-1706962	ENOG410HY85	Z	F-actin capping protein, beta subunit	62.3884	-0.00379508	0.00846401	0.978928	0.979907
FBgn0038366	CG4576	3R:15804247-15832632	ENOG410HVRJ	S	Acyltransferase family	62.3731	-0.00394676	0.0870632	0.979887	0.685621
FBgn0030873	CG15814	X:17844948-17850342	ENOG410HV09	O	RING	62.3151	-0.378873	-0.000716844	0.00319188	0.998697
FBgn0037370	CG1236	3R:5736747-5738013				62.3125	0.568466	0.0348605	0.00017249	0.898055
FBgn0036581	MED10	3L:16232083-16232777	ENOG410I07I	K	Transcription factor subunit Med10 of Mediator complex	62.296	-0.140738	-0.0534022	0.246348	0.834886
FBgn0014163	fax	3L:16402795-16411828	ENOG410HWKG	T	Inherit from inNOG: Failed axon connections	62.2662	0.435078	0.135518	0.00017249	0.4267
FBgn0038700	CG3734	3R:19368994-19403153	ENOG410HUA2	O	Serine carboxypeptidase S28	62.1852	-2.10865	0.195038	0.00017249	0.712675
FBgn0036501	CG7272	3L:15500937-15504894	ENOG410HV3N	P	Sugar efflux transporter for intercellular exchange	62.0686	-0.478564	-0.00363174	0.000493013	0.991258
FBgn0040968	CG14933	2L:11814155-11928572				62.0135	-0.119238	0.0847963	0.739366	0.930121
FBgn0034638	CG10433	2R:21605675-21613071	ENOG410I1AI	S	NA	62.012	0.974546	0.416629	0.00017249	0.00533338
FBgn0019948	Phm	2R:23978800-23988455			Peptidylglycine-α-hydroxylating monooxygenase	61.97	0.00586407	-0.0702357	0.976484	0.831184
FBgn0039805	Cpr100A	3R:30867520-30869184	ENOG410HWG4	W	Insect cuticle protein	61.9202	-0.693537	-0.0134223	0.00017249	0.969135
FBgn0034710	CG3292	2R:22203693-22205593	ENOG410HV0F	P	Alkaline phosphatase	61.896	-4.19279	-1.85495	0.00017249	0.000318522
FBgn0040575	CG15922	3R:20557929-20560280	ENOG410I1T2	S	NA	61.8812	-0.231496	-0.237572	0.395698	0.556362
FBgn0034577	cpa	2R:21057786-21060547	ENOG410HYYW	Z	F-actin capping protein alpha subunit	61.8539	-0.0181362	0.277599	0.905974	0.023963
FBgn0030693	CG8974	X:15793720-15796028	ENOG410HVTZ	O	zinc ion binding	61.8227	-0.199501	0.0333057	0.0689748	0.906573
FBgn0032456	MRP	2L:12713275-12744807	ENOG410HWSG	Q	ABC transporter transmembrane region	61.7333	-0.927186	-0.163081	0.00017249	0.372543
FBgn0033100	CG3420	2R:6749226-6757209	ENOG410I0AH	S	Iron-binding zinc finger CDGSH type	61.7248	-0.45839	-0.188559	0.322218	0.755402
FBgn0016684	NaPi-T	2R:14842719-14845874	ENOG410I2A6	P	Major Facilitator Superfamily	61.714	-2.19705	0.254083	0.00017249	0.0473024
FBgn0026196	nop5	2L:6914300-6920210	ENOG410HZIY	AJ	NOP5NT (NUC127) domain	61.7093	-0.634265	-0.121106	0.00017249	0.58923
FBgn0052284	CG32284	3L:3186663-3187245				61.6892	0.196004	3.34818	0.103644	0.000318522
FBgn0034067	CG8399	2R:16017736-16024627	ENOG410HXMS	T	Reeler domain	61.636	-0.124466	0.123327	0.311352	0.452034
FBgn0031645	CG3036	2L:4892111-4906762	ENOG410HW1Q	G	Major Facilitator Superfamily	61.6311	-0.110873	0.0766312	0.380924	0.724178
FBgn0010263	Rbp9	2L:2954761-2969638	ENOG410HVX0	A	RNA recognition motif. (a.k.a. RRM, RBD, or RNP domain)	61.6231	-0.886516	-0.266129	0.00017249	0.0513405
FBgn0028990	Spn27A	2L:6663663-6676635	ENOG410HVG8	V	SERPIN	61.5823	-0.172733	-0.020803	0.354279	0.965978
FBgn0036553	CG17027	3L:15970081-15982869	ENOG410HT8V	G	Inositol monophosphatase family	61.5728	-0.441289	-0.103226	0.0994185	0.857607
FBgn0086443	Aats-asn	2L:19129468-19131954	ENOG410HUXN	J	tRNA synthetases class II (D, K and N)	61.54	-0.188447	-0.153447	0.0972387	0.310394
FBgn0035397	CG11486	3L:3071132-3090406	ENOG410HY3A	A	STYKc	61.5358	-0.175331	-0.0508018	0.170176	0.858901
FBgn0034181	CG8963	2R:17016225-17019522				61.4969	-0.109542	-0.119382	0.382683	0.477707
FBgn0034277	OstDelta	2R:17764573-17767145	ENOG410HT6U	O	Oligosaccharyltransferase subunit Ribophorin II	61.4673	0.156367	-0.105893	0.185852	0.558834
FBgn0031660	mRpL28	2L:4973975-4977023	ENOG410HVM8	J	Inherit from inNOG: ribosomal protein, L28	61.4287	-0.374315	-0.0368912	0.00815042	0.925329
FBgn0085257	CG34228	2R:11651856-11652339	ENOG410I1C4	S	NA	61.4056	-0.440121	0.0185432	0.00017249	0.958547
FBgn0010651	l(2)08717	2R:18796974-18803727	ENOG410HZ33	G	Sugar (and other) transporter	61.2766	-0.77797	-0.197278	0.00017249	0.147483
FBgn0011586	e(r)	X:8904143-8906248	ENOG410I0RP	K	Acts as an enhancer of the rudimentary gene. Has a role in pyrimidine biosynthesis and the cell cycle	61.0646	0.104417	0.0435929	0.412296	0.868526
FBgn0031662	CG3792	2L:4977311-4979379	ENOG410HX8N	S	CTNS	61.0427	-0.363541	0.0273572	0.00305845	0.941001
FBgn0013303	Nca	3L:19991886-19997568	ENOG410HY1K	T	Pfam:efhand	61.0259	-0.15199	-0.0379811	0.278385	0.914031
FBgn0034488	CG11208	2R:20239935-20245388	ENOG410HU05	EH	Thiamine pyrophosphate enzyme, C-terminal TPP binding domain	60.9536	-0.369313	-0.00425557	0.000334606	0.988109
FBgn0022224	ubl	2R:6810010-6810530	ENOG410I19Y	O	Inherit from biNOG: Ubiquitin-like 5	60.8617	0.0178055	-0.151724	0.914091	0.387349
FBgn0030518	CG11134	X:13736569-13744683	ENOG410HX25	E	Catalyzes the dehydration of methylthioribulose-1- phosphate (MTRu-1-P) into 2,3-diketo-5-methylthiopentyl-1- phosphate (DK-MTP-1-P) (By similarity)	60.8303	-0.40585	-0.0523432	0.189578	0.947243
FBgn0250788	beta-Spec	X:17657371-17671888	ENOG410HZ53	Z	CAMSAP CH domain	60.8106	0.0956596	0.685823	0.556315	0.000318522
FBgn0264894	CG44085	2L:13261007-13286538				60.79	0.32907	0.502912	0.0112805	0.000318522
FBgn0035978	UGP	3L:9349608-9358935	ENOG410HT1M	G	UTP--glucose-1-phosphate uridylyltransferase	60.7361	0.296691	0.0102386	0.00790657	0.977717
FBgn0262601	SmB	2L:10425482-10426627	ENOG410HXJ1	A	Small nuclear ribonucleoprotein-associated protein	60.7333	-0.186288	-0.113499	0.097153	0.520499
FBgn0035232	CG12099	3L:1555362-1568608	ENOG410HU9M	O	Zinc finger, C3HC4 type (RING finger)	60.7162	-0.124951	-0.00551869	0.387648	0.986887
FBgn0038925	Cchl	3R:22025974-22027480	ENOG410HUMK	CO	Cytochrome c/c1 heme lyase	60.6699	-0.214976	-0.0926402	0.0458475	0.616088
FBgn0033480	mRpL42	2R:10066649-10068702	ENOG410I0UH	J	Mitochondrial 28S ribosomal protein S32	60.5642	-0.112304	-0.0843017	0.563583	0.833776
FBgn0051087	CG31087	3R:25311026-25313833	ENOG410HYI7	S	Phosphotransferase enzyme family	60.4476	-1.51903	0.387456	0.00017249	0.00171138
FBgn0000455	Dip-C	3R:12411808-12413759	ENOG410HZAV	E	AMP_N	60.4396	-0.405632	0.437176	0.00017249	0.000318522
FBgn0030234	CG15211	X:10772540-10786958	ENOG410HSST	V	Membrane-associating domain	60.4354	-0.270992	0.391391	0.892738	0.882422
FBgn0264742	CG44000	2L:5037708-5051062				60.4037	0.0807477	-0.0488505	0.685824	0.901903
FBgn0262717	Skeletor	3R:10686942-10696270	ENOG410HZ2T	D	Electron transfer DM13	60.3785	-0.47356	-0.119485	0.000648364	0.613134
FBgn0011327	Uch-L5	3L:9475492-9476965	ENOG410HZP8	O	Ubiquitin carboxyl-terminal hydrolase, family 1	60.3625	-0.264624	-0.276882	0.0132473	0.0216434
FBgn0003449	snf	X:5309241-5310501	ENOG410HSM7	A	RNA recognition motif. (a.k.a. RRM, RBD, or RNP domain)	60.3562	0.00983595	-0.0999715	0.944573	0.585062
FBgn0039849	CG11334	3R:31458379-31463037	ENOG410HSX3	E	Catalyzes the interconversion of methylthioribose-1- phosphate (MTR-1-P) into methylthioribulose-1-phosphate (MTRu-1-P) (By similarity)	60.305	-0.497538	0.0869844	0.00017249	0.668688
FBgn0035452	CG10359	3L:3612191-3615244	ENOG410HV6H	S	Fibrinogen beta and gamma chains, C-terminal globular domain	60.2836	-0.0802343	-0.350037	0.532357	0.0019688
FBgn0036337	AdenoK	3L:13019714-13022688	ENOG410HY79	F	pfkB family carbohydrate kinase	60.2606	-0.582158	-0.157059	0.00017249	0.306087
FBgn0032236	mRpS7	2L:10386661-10387652	ENOG410HT3X	J	Ribosomal protein S7p/S5e	60.258	-0.275566	-0.282107	0.00778699	0.0218418
FBgn0011787	mRpL12	3L:8956790-8957584	ENOG410HYDS	J	Ribosomal protein L7/L12 C-terminal domain	60.2399	-0.412339	-0.28006	0.00017249	0.0205221
FBgn0010438	mtSSB	3R:16203370-16205250			mitochondrial single stranded DNA-binding protein	60.1611	-0.425091	-0.092364	0.000802363	0.677399
FBgn0039266	CG11791	3R:25049615-25053074	ENOG410I1N8	S	NA	60.1379	0.0751407	0.451524	0.577678	0.000318522
FBgn0267727	Pen	2L:10056899-10060095	ENOG410HVP7	U	Importin subunit alpha	60.1291	0.404482	-0.516805	0.00017249	0.000318522
FBgn0024986	CG3719	X:1375535-1380480	ENOG410HWHM	O	Thioredoxin	60.1083	-0.11124	0.347587	0.73245	0.303131
FBgn0051184	LSm3	3R:23995658-24031827		A	spliceosome	60.0707	-0.203549	-0.0183168	0.558745	0.982943
FBgn0010391	Gtp-bp	X:11126876-11129087	ENOG410HUS3	U	Signal recognition particle, alpha subunit, N-terminal	60.0232	-0.192686	-0.190242	0.0875021	0.170478
FBgn0261862	whd	2R:10468615-10478795	ENOG410HZ21	I	Choline/Carnitine o-acyltransferase	59.7546	0.147603	0.0712499	0.24041	0.753797
FBgn0035444	CG12012	3L:3376756-3377992	ENOG410I11G	S	Uncharacterized conserved protein (DUF2367)	59.6252	0.121193	0.083877	0.319605	0.678672
FBgn0035082	CG2811	2R:24938180-24940483	ENOG410I0A6	S	AIG2-like family	59.4964	-0.801259	0.156839	0.00181797	0.709878
FBgn0035726	CG9953	3L:6969657-6972467	ENOG410HV5Q	O	Serine carboxypeptidase S28	59.4097	0.252878	0.0981531	0.0223002	0.599497
FBgn0085223	CG34194	2R:17539321-17545045	ENOG410I1IC	S	Protein of unknown function (DUF3317)	59.4045	-1.38885	0.321298	0.00017249	0.0262331
FBgn0039325	CG10560	3R:25318549-25320101				59.3699	-4.09576	-0.507446	0.00017249	0.000318522
FBgn0032642	CG5110	2L:17481230-17484307	ENOG410I083	T	Mitogen-activated protein kinase kinase 1 interacting	59.3497	-0.0427337	0.0239393	0.904381	0.977707
FBgn0035679	CG10467	3L:6082882-6094747	ENOG410HXD4	G	Converts alpha-aldose to the beta-anomer. It is active on D-glucose, L-arabinose, D-xylose, D-galactose, maltose and lactose (By similarity)	59.338	-0.871098	-0.0436156	0.00017249	0.879636
FBgn0026620	tacc	3R:4733653-4749056	ENOG410HV1E	Z	Transforming acidic coiled-coil-containing protein (TACC)	59.3262	0.0568092	0.0787544	0.725231	0.761439
FBgn0032586	Tpr2	2L:16491539-16507621	ENOG410HZ92	O	DnaJ domain	59.3032	0.0560448	-0.027715	0.691471	0.927257
FBgn0033033	scaf	2R:5676749-5691723	ENOG410HYX7	E	Tryp_SPc	59.2613	-1.33582	-0.130063	0.00017249	0.424781
FBgn0265356	tn	2R:18987343-19008944	ENOG410I2DW	O	NHL repeat	59.0722	-0.0780602	0.396095	0.592498	0.00117068
FBgn0050499	CG30499	2R:7540110-7565751				58.9687	-0.124758	-0.0190326	0.35424	0.962652
FBgn0033934	CG17385	2R:14409294-14411572	ENOG410HWWV	K	Zinc finger, C2H2 type	58.9436	-0.122329	0.0459396	0.295915	0.859369
FBgn0052103	CG32103	3L:12402294-12414842	ENOG410HZBR	F	Mitochondrial carrier protein	58.7643	-0.844031	0.132272	0.00017249	0.463206
FBgn0031190	CG12576	X:22473697-22508129	ENOG410HWE6	S	NA	58.7276	-0.255433	0.186998	0.190815	0.489951
FBgn0034368	CG5482	2R:18629593-18632045	ENOG410HZW3	O	FKBP-type peptidyl-prolyl cis-trans isomerase	58.6481	0.246182	-0.0688393	0.0230212	0.750579
FBgn0016701	Rab4	2R:17573461-17581525	ENOG410HUUZ	U	RAB	58.5994	-0.0243588	0.0732111	0.929968	0.877932
FBgn0028622	qsm	2R:20563033-20583591	ENOG410HX16	S	ZP	58.5831	-0.118364	-0.0381365	0.325693	0.884401
FBgn0031268	cold	2L:574290-576896	ENOG410I07U	S	NA	58.571	-0.148592	-0.248248	0.204493	0.0504857
FBgn0028984	Spn88Ea	3R:15196597-15206447	ENOG410HXN3	V	SERPIN	58.5562	0.591506	0.326863	0.00017249	0.0404343
FBgn0051472	sgll	3R:7810531-7813009	ENOG410HV3I	H	Pyridoxine 5'-phosphate oxidase C-terminal dimerisation region	58.5447	-0.304989	-0.0454732	0.00463532	0.867576
FBgn0038482	CG4053	3R:17131210-17132198	ENOG410HU7F	E	Tryp_SPc	58.5264	-1.14335	-0.241724	0.00017249	0.0610792
FBgn0038065	Snx3	3R:12628030-12630495	ENOG410HZ3K	U	PX	58.5099	0.537452	0.167472	0.00017249	0.243958
FBgn0004646	ogre	X:6973619-6991318	ENOG410HSP5	U	Innexin	58.4415	-0.0917857	-0.227482	0.538018	0.154833
FBgn0030749	AnxB11	X:16415045-16422265	ENOG410HXDM	K	metal ion binding	58.4269	0.536993	0.264593	0.00017249	0.0702966
FBgn0051269	CG31269	3R:17126983-17128201				58.2956	-1.15347	-0.636426	0.00017249	0.000318522
FBgn0036058	CG6707	3L:9894806-9898575	ENOG410HSVT	S	Transmembrane protein 55A	58.2257	0.1459	0.20393	0.219684	0.133079
FBgn0036111	Aps	3L:10894775-10899123	ENOG410I2CP	T	NUDIX domain	58.2026	0.0286578	0.155335	0.850869	0.312575
FBgn0032465	CG12404	2L:12993756-13000635	ENOG410HVGJ	U	Yip1 domain	58.1994	-0.128841	-0.180893	0.27084	0.200872
FBgn0037009	CG5104	3L:20521008-20522434	ENOG410HXNU	U	Got1/Sft2-like family	58.1564	-0.165675	0.0608867	0.149581	0.788829
FBgn0014031	Spat	X:6528947-6530726	ENOG410HT08	E	Aminotransferase class-V	58.1548	-0.0475964	0.191651	0.72583	0.163736
FBgn0033128	Tsp42Eg	2R:7028910-7033233	ENOG410HXW6	S	Tetraspanin family	58.1178	0.0739244	0.412271	0.561123	0.000318522
FBgn0020443	Elf	2L:12431074-12441279	ENOG410HW12	J	Ataxin-2 C-terminal region	58.1085	0.140891	-0.0561002	0.401977	0.878571
FBgn0005672	spi	2L:19567899-19577315	ENOG410HXCR	T	EGF	58.1037	-0.000707819	0.192126	0.996886	0.169644
FBgn0261625	CG42708	2R:12670482-12679593	ENOG410HW4R	E	Glutaminase	58.1037	-0.947559	-0.130282	0.00017249	0.427975
FBgn0011834	Ser6	X:20962604-20963505			Serine protease 6	58.0818	-2.41743	1.31275	0.00017249	0.000318522
FBgn0263773	fok	2L:20075756-20091348	ENOG410I12K	S	NA	58.0799	0.179338	0.0297626	0.511014	0.968642
FBgn0021825	Dmn	2R:8891831-8893339	ENOG410HXUG	Z	Modulates cytoplasmic dynein binding to an organelle, and plays a role in prometaphase chromosome alignment and spindle organization during mitosis. May play a role in synapse formation during brain development (By similarity)	58.0745	-0.187484	-0.123258	0.0915924	0.451941
FBgn0086378	Alg-2	3R:3623142-3627690			Apoptosis-linked gene-2	58.0343	-0.0749137	0.00186932	0.557382	0.993993
FBgn0033667	CG13183	2R:11904322-11912779	ENOG410HZ76	S	MH2 domain	58.0341	-1.42538	-0.419118	0.00017249	0.000318522
FBgn0085339	CG34310	2L:6663663-6676635				58.0237	0.0454223	-0.168411	0.907537	0.785432
FBgn0033000	CG14464	2R:4829245-4830587	ENOG410I17S	S	Inherit from biNOG: ADP-ribosylation factor-like 14 effector protein	58.0195	0.850852	0.320611	0.00017249	0.0100323
FBgn0028427	Ilk	3L:21216900-21219240	ENOG410HXUW	T	STYKc	58.0052	0.123251	0.069455	0.376952	0.785701
FBgn0024293	Spn43Ab	2R:7150702-7223378		V	SERPIN	57.8614	-0.139278	0.312078	0.462255	0.0680745
FBgn0035853	UbcE2M	3L:8191269-8197987	ENOG410I00Z	O	Ubiquitin-conjugating enzyme	57.8595	-0.0217008	-0.0144139	0.911984	0.976299
FBgn0035844	CG13676	3L:8137807-8151813	ENOG410HTET	S	Chitin binding Peritrophin-A domain	57.8562	-0.572386	-0.216363	0.00017249	0.119774
FBgn0261362	PPO1	2R:17873938-17926695		V	Prophenoloxidase	57.8235	0.320233	0.331788	0.00398171	0.00671013
FBgn0001225	Hsp26	3L:9376417-9377427	ENOG410I0J3	O	Hsp20/alpha crystallin family	57.7966	1.58323	2.07135	0.00017249	0.000318522
FBgn0032000	CG8372	2L:8212038-8212902	ENOG410HY2I	S	Protein of unknown function (DUF778)	57.7361	-0.0926855	-0.0024366	0.467907	0.992799
FBgn0029882	CG3226	X:6653112-6654248	ENOG410HWM5	T	Siah interacting protein, N terminal	57.7202	0.201659	-0.14481	0.065408	0.348564
FBgn0051992	gw	4:649040-663103	ENOG410HUIE	S	UBA/TS-N domain	57.7178	-0.0651663	0.113373	0.664233	0.540517
FBgn0266696	CG45186	3L:2377654-2499226				57.6995	-0.281029	0.0899245	0.0932326	0.798177
FBgn0261068	LSm7	2L:16738849-16743100	ENOG410I0W8	A	Sm	57.6935	-0.0102388	-0.0523353	0.952035	0.85736
FBgn0038678	mRpL55	3R:19094393-19094905	ENOG410I1BU	J	Mitochondrial ribosomal protein L55	57.6931	-0.460488	-0.309206	0.00017249	0.0210723
FBgn0042119	Cpr65Au	3L:6131241-6132109	ENOG410I1JA	W	Insect cuticle protein	57.6748	-2.59558	-0.899097	0.00017249	0.000318522
FBgn0011603	ine	2L:4465173-4477022	ENOG410HYVE	P	Transporter	57.604	-0.681068	-0.339951	0.00017249	0.00713691
FBgn0025724	beta'COP	2L:13378901-13382382	ENOG410HTXP	U	Coatomer WD associated region	57.588	-0.0156747	-0.130216	0.921303	0.425937
FBgn0003423	slgA	X:21373634-21385159	ENOG410HWM9	E	Proline dehydrogenase	57.4958	-0.423768	-0.407602	0.00017249	0.000612744
FBgn0034741	CG4269	2R:22597244-22605667	ENOG410I1G0	S	NA	57.4891	0.361196	0.412485	0.0884998	0.137672
FBgn0050118	CG30118	2R:18426420-18440475				57.4626	-0.583705	0.132876	0.00017249	0.476439
FBgn0040842	CG15212	3L:5131544-5132127	ENOG410I1YW	S	NA	57.4298	-0.732797	2.05395	0.00017249	0.000318522
FBgn0051226	CG31226	3R:18851304-18851798	ENOG410I1W2	S	NA	57.4208	1.07955	-1.41729	0.00017249	0.000318522
FBgn0085313	CG34284	3R:18902337-18902933				57.4128	-1.11797	0.19106	0.00017249	0.183815
FBgn0030262	Vago	X:11089230-11095143	ENOG410I177	S	NA	57.3376	0.581975	0.834446	0.0429939	0.00693427
FBgn0260960	Baldspot	3L:16648441-16661615	ENOG410HSW1	I	GNS1/SUR4 family	57.3223	0.112576	0.141262	0.366942	0.370721
FBgn0035544	CG15021	3L:4436720-4438311				57.3	-2.5354	-0.339006	0.00017249	0.00370607
FBgn0014469	Cyp4e2	2R:8444559-8447164	ENOG410HXC8	Q	Cytochrome P450	57.2599	-0.221112	0.0420219	0.0394093	0.869702
FBgn0031004	CG7992	X:19243630-19247250	ENOG410HVF1	S	NA	57.235	-1.36408	0.29724	0.00017249	0.0374033
FBgn0035236	CG12004	3L:1569180-1576330	ENOG410HZ2C	T	Pfam:DUF300	57.1872	0.0870235	0.111642	0.498437	0.5291
FBgn0039580	Gfat2	3R:28336888-28339765	ENOG410HW42	M	SIS domain	57.1699	-0.498485	-0.376593	0.00017249	0.00117068
FBgn0039109	CG10365	3R:23723330-23752834	ENOG410HU55	P	ChaC-like protein	57.1656	-0.289585	-0.295811	0.354512	0.422123
FBgn0034061	CG8386	2R:15992407-16007667	ENOG410HSYY	O	E2-like enzyme which forms an intermediate with UFM1 via a thioester linkage (By similarity)	57.118	-0.0980814	-0.0616409	0.845824	0.957323
FBgn0037603	CG11753	3R:8651083-8654766	ENOG410HXT7	U	Integral membrane protein S linking to the trans Golgi network	57.0801	-0.319979	0.0499623	0.232032	0.945536
FBgn0040350	CG3690	X:948584-951900	ENOG410I29I	G	Sugar (and other) transporter	57.0479	-1.65256	0.0183988	0.00017249	0.954359
FBgn0038198	Npc2b	3R:14089516-14092425	ENOG410HZDX	I	Niemann-Pick type	57.0472	-0.0522629	-0.00653268	0.699471	0.982943
FBgn0011638	La	2L:20348392-20350012		A	La autoantigen-like	57.0085	-0.0938241	0.0850841	0.454894	0.665971
FBgn0013750	Arf51F	2R:15322500-15325490	ENOG410HWQT	U	ARF	56.9981	0.132536	0.0321179	0.270492	0.913987
FBgn0020513	ade5	X:12757035-12760617	ENOG410HVER	F	AIRC	56.9876	0.721723	-0.125607	0.00017249	0.44128
FBgn0027356	Amph	2R:12593194-12612068	ENOG410HX9B	Z	BAR	56.9687	-0.53607	-0.0810797	0.00017249	0.697793
FBgn0040005	CG17883	2R:4671852-4673639	ENOG410HYUR	T	TBC	56.943	0.0804559	0.0163017	0.526	0.961609
FBgn0262975	cnc	3R:23168316-23226711	ENOG410HXUJ	K	bZIP transcription factor	56.9315	-0.015001	0.161796	0.947937	0.470854
FBgn0016123	Aph-4	3R:31048928-31052540	ENOG410HSNY	P	Alkaline phosphatase	56.9008	-0.601393	0.416565	0.00017249	0.000612744
FBgn0005411	U2af50	X:16356695-16359039	ENOG410HY9Q	A	RRM_2	56.7847	0.109132	0.0582161	0.375588	0.801621
FBgn0260934	par-1	2R:19456169-19486837	ENOG410HWZ9	T	Kinase associated domain 1	56.7354	-0.218557	0.132347	0.118753	0.49652
FBgn0035090	CG2736	2R:24973430-24975341	ENOG410HY84	T	CD36 family	56.6984	0.898991	0.338306	0.00017249	0.00273529
FBgn0036767	CG16775	3L:17885947-17886645	ENOG410I0GD	S	Protein of unknown function (DUF3421)	56.6351	-1.2591	1.89073	0.00017249	0.000318522
FBgn0038326	CG5044	3R:15357228-15361657	ENOG410HXWT	I	Enoyl-CoA hydratase/isomerase family	56.6137	-0.45753	-0.257381	0.00278964	0.200005
FBgn0263260	sel	2R:10050347-10052167	ENOG410HYJA	S	TLR4 regulator and MIR-interacting MSAP	56.5523	0.531102	-0.194162	0.00017249	0.158813
FBgn0261975	CG42806	2R:13960674-13967981				56.4513	-0.095562	-0.0810165	0.887112	0.954323
FBgn0263391	hts	2R:19397031-19424903	ENOG410HVHN	Z	Class II Aldolase and Adducin N-terminal domain	56.4374	-0.317895	0.0392569	0.00730146	0.893769
FBgn0002571	Mal-A3	2R:8455908-8457892	ENOG410HSKB	G	Maltase A3	56.4239	-6.36875	-1.76851	0.00017249	0.000318522
FBgn0031517	CG15406	2L:3304099-3319872	ENOG410HU5Y	G	Sugar (and other) transporter	56.3923	-1.02306	-0.0311062	0.00017249	0.92699
FBgn0003638	su(w[a])	X:1012778-1046040	ENOG410HX34	A	Alternative splicing regulator	56.2863	-0.414686	-0.0708223	0.00358897	0.811587
FBgn0038577	CG12321	3R:18183655-18188707	ENOG410HV35	O	PAC2 family	56.2633	0.113158	-0.0764251	0.460108	0.778813
FBgn0033434	CG1902	2R:9587192-9605624	ENOG410HVP3	I	CRAL/TRIO domain	56.2186	-0.375858	0.0168221	0.60639	0.989571
FBgn0032240	CG17768	2L:10396715-10405203	ENOG410I0E7	A	Sm	56.2115	-0.303174	-0.0841488	0.393361	0.92017
FBgn0046294	CG12699	2R:17216548-17379376				56.077	1.07006	-1.8791	0.00017249	0.000895817
FBgn0031089	CG9572	X:20148123-20155514	ENOG410HVAW	T	EGF_like	56.0513	0.267603	-0.110397	0.0132473	0.521219
FBgn0033017	CG10465	2R:5339705-5340995	ENOG410HZ6Z	P	Pfam:K_tetra	56.0325	0.0380055	-0.0469474	0.782197	0.84816
FBgn0010611	Hmgs	2R:16324812-16341242	ENOG410HSZM	I	Hydroxymethylglutaryl-coenzyme A synthase N terminal	56.0292	-0.118305	0.135748	0.732686	0.81937
FBgn0266758	Esyt2	3R:24544718-24556549		U	Extended synaptotagmin-like protein 2	55.9402	0.233165	-0.0926467	0.0396899	0.624136
FBgn0039714	Zip99C	3R:29861581-29868895	ENOG410HWQG	P	ZIP Zinc transporter	55.9073	-0.374194	0.439957	0.765516	0.802296
FBgn0065032	Arpc3B	X:17104570-17105852	ENOG410HWD9	Z	ARP2/3 complex ARPC3 (21 kDa) subunit	55.8646	0.0522742	0.529133	0.705085	0.000318522
FBgn0032429	CG5446	2L:12426630-12427709	ENOG410I116	KO	Heat shock factor binding protein 1	55.8466	0.235901	-0.0357499	0.0291671	0.896929
FBgn0026418	Hsc70Cb	3L:14037018-14043686	ENOG410HUGE	O	MreB/Mbl protein	55.7485	0.152574	-0.0823016	0.218907	0.684848
FBgn0038079	NijC	3R:12695128-12704875	ENOG410I09Q	S	Ninjurin	55.6225	0.30116	0.342622	0.49626	0.589567
FBgn0032322	CG16743	2L:10972279-10973408				55.6125	2.24387	0.655039	0.00017249	0.000318522
FBgn0030932	Ggt-1	X:18505882-18512521	ENOG410HZRA	E	Gamma-glutamyltranspeptidase	55.4608	-1.03784	0.0543893	0.00017249	0.818604
FBgn0035298	SCOT	3L:1950305-1970079	ENOG410HY2J	C	Key enzyme for ketone body catabolism. Transfers the CoA moiety from succinate to acetoacetate. Formation of the enzyme-CoA intermediate proceeds via an unstable anhydride species formed between the carboxylate groups of the enzyme and substrate (By simil	55.4219	-0.513998	-0.248879	0.0200326	0.435295
FBgn0040666	CG12848	2R:24760663-24763094	ENOG410I060	S	CHCH domain	55.3488	-0.363648	-0.0370292	0.0108103	0.924451
FBgn0014018	Rel	3R:9042507-9052231	ENOG410HV2S	K	Rel homology domain (RHD)	55.347	0.17772	0.638684	0.227074	0.000318522
FBgn0031637	mxt	2L:4841481-4847295	ENOG410HTWF	A	KH domain	55.2761	-0.285448	0.066974	0.00887017	0.773189
FBgn0038369	Arpc3A	3R:15834647-15836021	ENOG410HUQJ	Z	ARP2/3 complex ARPC3 (21 kDa) subunit	55.1994	-0.0996404	-0.0071161	0.42454	0.982032
FBgn0003885	alphaTub84D	3R:7530752-7532732		Z	Tubulin is the major constituent of microtubules. It binds two moles of GTP, one at an exchangeable site on the beta chain and one at a non-exchangeable site on the alpha chain (By similarity)	55.1255	-0.144675	-0.0939208	0.215683	0.61409
FBgn0027525	CG7686	2R:10836569-10838727	ENOG410HSR5	S	Low temperature viability protein	55.0833	0.361574	0.386134	0.000493013	0.000612744
FBgn0034429	CG18607	2R:19289108-19289852				54.9498	0.0746216	-0.162165	0.569205	0.282746
FBgn0039259	CG11781	3R:25023255-25025017	ENOG410I0TP	S	Rab5-interacting protein (Rab5ip)	54.942	-0.227596	-0.0497045	0.167752	0.903394
FBgn0022702	Cht2	3L:1746906-1755934	ENOG410HTV2	G	Glyco_18	54.8931	-0.366591	-0.112775	0.00109916	0.559511
FBgn0261989	CG42807	2R:13570594-13572759	ENOG410I0U2	S	NA	54.8793	-0.243487	0.861662	0.0261543	0.000318522
FBgn0051072	Lerp	3R:26842461-26863130	ENOG410HV20	TU	Cation-independent mannose-6-phosphate receptor repeat	54.875	-0.487045	0.40887	0.00017249	0.000318522
FBgn0030482	CG1673	X:13396898-13401224	ENOG410HXED	E	Branched-chain-amino-acid aminotransferase	54.8431	-0.572882	0.0946319	0.00017249	0.611588
FBgn0040077	primo-1	3R:13710016-13711835	ENOG410HT6V	T	LMWPc	54.8257	0.0316278	-0.0274571	0.83393	0.928273
FBgn0026089	CG14817	X:1873852-1877270	ENOG410I0JH	S	NA	54.7342	-0.0144905	0.0477006	0.967261	0.947187
FBgn0028577	pUf68	3L:1496852-1502590	ENOG410HYXS	A	RNA recognition motif. (a.k.a. RRM, RBD, or RNP domain)	54.7054	-0.324357	0.0161181	0.00332363	0.961816
FBgn0015801	Reg-5	2R:24788007-24793410	ENOG410HYX9	S	NA	54.6857	0.565454	0.468253	0.00017249	0.000318522
FBgn0063497	GstE3	2R:18400712-18401467		O	Glutathione S-transferase, N-terminal domain	54.5063	0.172786	0.0218141	0.123512	0.946345
FBgn0031910	CG15818	2L:7410908-7412229				54.4861	-10.6539	-0.340663	0.0071837	0.00298113
FBgn0037262	MED31	3R:4641962-4644636	ENOG410HXBR	K	SOH1	54.4224	-0.159017	0.0162497	0.198664	0.963138
FBgn0034543	CG30152	2R:20667426-20673495	ENOG410HZ49	S	Domain of unknown function DUF59	54.3402	-0.27498	-0.00925512	0.313792	0.986159
FBgn0002862	Mst87F	3R:13827150-13828427			Male-specific transcript	54.3293	0.96061	-1.35198	0.00017249	0.000318522
FBgn0260392	CG42518	2R:18167226-18168380	ENOG410I141	S	NA	54.3105	0.232456	0.0666874	0.0305208	0.765428
FBgn0015575	alpha-Est7	3R:7519562-7523753	ENOG410HTQ9	I	alpha/beta hydrolase fold	54.254	-0.200671	0.0873467	0.0742953	0.651545
FBgn0035588	CG10672	3L:5139618-5141646	ENOG410HV2C	Q	KR domain	54.2389	-0.736848	-0.145777	0.00017249	0.589597
FBgn0259236	comm3	3L:15613183-15647762	ENOG410HYEJ	S	NA	54.2383	-1.10007	-0.486112	0.00017249	0.00117068
FBgn0260393	CG17147	3L:20223931-20225324	ENOG410HZ0X	S	Chitin binding Peritrophin-A domain	54.2125	-1.00682	0.819232	0.00017249	0.000318522
FBgn0020236	ATPCL	2R:15992407-16007667	ENOG410HZQ1	C	Citrate synthase	54.2012	-0.133697	0.261451	0.425033	0.123171
FBgn0037536	CG2698	3R:8001561-8008110	ENOG410HYIS	S	Inherit from biNOG: transmembrane protein 245	54.1996	-0.368267	0.014684	0.0267914	0.976655
FBgn0035710	SP1173	3L:6689326-6703521	ENOG410HZZB	G	Inherit from KOG: Major facilitator superfamily domain containing	54.1423	-0.168603	0.0474637	0.146874	0.853329
FBgn0033378	tsu	2R:9110798-9113951	ENOG410HXIR	A	RNA recognition motif. (a.k.a. RRM, RBD, or RNP domain)	54.1152	-0.0816579	-0.0857407	0.680826	0.801654
FBgn0261381	mtTFB1	3L:11708978-11711386	ENOG410HU7P	K	S-adenosyl-L-methionine-dependent methyltransferase which specifically dimethylates mitochondrial 12S rRNA at the conserved stem loop	54.0943	-0.12755	-0.0772293	0.384764	0.775152
FBgn0250789	alpha-Spec	3L:1778484-1795328	ENOG410HWRQ	Z	efhand_Ca_insen	54.0811	-0.565873	0.0494371	0.00017249	0.860052
FBgn0262022	CG42833	3L:20200092-20201638				53.986	-0.650496	-0.0991602	0.0926374	0.932854
FBgn0034662	CG13492	2R:21820661-21831409	ENOG410HXB0	S	Protein of unknown function (DUF753)	53.9687	-0.869185	0.29255	0.00017249	0.0307395
FBgn0042189	CG17376	2L:6799945-6800894	ENOG410I1XS	S	Inherit from NOG: spermatid development	53.907	0.922582	-1.71419	0.00017249	0.000318522
FBgn0036919	Grasp65	3L:19924942-19927175	ENOG410HVBN	U	GRASP55/65 PDZ-like domain	53.8582	-0.166531	-0.336555	0.145411	0.00370607
FBgn0267252	Ggamma30A	2L:9256562-9302494		Z	G protein subunit γ at 30A	53.8121	1.18772	0.0818842	0.00017249	0.787453
FBgn0039226	Ude	3R:24788053-24799668	ENOG410HWVS	S	NA	53.754	-0.525017	0.0366353	0.00017249	0.892017
FBgn0015778	rin	3R:13647003-13654527			rasputin	53.7171	0.089892	-0.0319653	0.544202	0.920679
FBgn0011742	Arp2	X:16548289-16553968	ENOG410HXT2	Z	ACTIN	53.6805	-0.17896	0.145188	0.118095	0.344455
FBgn0041711	yellow-e	3R:13409542-13415286	ENOG410HTFK	S	Major royal jelly protein	53.655	-0.412743	-0.278159	0.00017249	0.0205221
FBgn0031149	CG1518	X:21049884-21053937	ENOG410HZT5	O	Oligosaccharyl transferase STT3 subunit	53.6507	-0.19793	-0.0817174	0.0835998	0.69177
FBgn0033724	CG8501	2R:12383044-12384520	ENOG410I1R6	S	NA	53.6396	1.07012	0.354633	0.00017249	0.00346732
FBgn0035169	CG13890	3L:851345-852673	ENOG410HUIX	I	Enoyl-CoA hydratase/isomerase family	53.5808	-0.0536435	-0.100021	0.691273	0.577717
FBgn0039402	Vps2	3R:26052820-26054128	ENOG410HU0C	U	Snf7	53.5783	0.110311	0.0749547	0.354628	0.717122
FBgn0032482	Pect	2L:13203761-13211814	ENOG410HWXR	I	Cytidylyltransferase	53.4913	0.560355	0.202668	0.00017249	0.13469
FBgn0025806	Rap2l	2R:24063050-24065405			RAS GTPASES	53.4536	0.419281	0.0302267	0.00017249	0.923587
FBgn0033751	CG8818	2R:12515374-12518912	ENOG410I039	S	NA	53.4463	-0.350431	0.0534606	0.00167525	0.830455
FBgn0034176	ste24a	2R:17000243-17001941	ENOG410HZWV	O	Peptidase family M48	53.4216	-0.276442	-0.00505559	0.00778699	0.986085
FBgn0033485	RpLP0-like	2R:10096479-10099590	ENOG410HV7Y	A	Ribosomal protein L10	53.4033	-0.290389	-0.106324	0.176507	0.783173
FBgn0031322	CG5001	2L:1185756-1196807	ENOG410HZQQ	O	Pfam:DnaJ_C	53.3945	-0.389824	0.186676	0.00017249	0.18493
FBgn0036516	CG7656	3L:15585430-15588175	ENOG410HXQI	O	Ubiquitin-conjugating enzyme	53.3849	0.137477	-0.0420627	0.25867	0.877987
FBgn0000250	cact	2L:16310955-16326207	ENOG410HZA8	K	Involved in the formation of the dorsoventral pattern. It inhibits nuclear translocation of the dorsal morphogen in the dorsal region of the embryo	53.3344	-0.165005	0.0348212	0.226058	0.914943
FBgn0026252	msk	3L:8116178-8121579	ENOG410HWNE	UY	Cse1	53.2957	-0.124108	0.0520443	0.335229	0.838742
FBgn0035780	CG18417	3L:7400069-7401671	ENOG410HTX7	E	Zn_pept	53.2881	-1.10555	0.523055	0.00017249	0.000318522
FBgn0031376	Der-1	2L:1973956-1975413		O	derlin	53.278	0.247432	0.0502275	0.0189294	0.842256
FBgn0034647	pirk	2R:21660966-21662995	ENOG410I0IU	S	NA	53.2587	-1.5212	0.694088	0.00017249	0.000318522
FBgn0036745	CG7484	3L:17654616-17655645	ENOG410HZNR	S	Sep15/SelM redox domain	53.2529	-0.128885	-0.0822166	0.295405	0.693951
FBgn0039435	TwdlP	3R:26620607-26621364	ENOG410HWK2	S	DM5	53.2501	-5.67678	-0.834449	0.00017249	0.000318522
FBgn0004574	Rop	3L:4136358-4138996	ENOG410HWH5	U	Sec1 family	53.2385	0.0405524	0.0849947	0.771378	0.666852
FBgn0027657	glob1	3R:15896925-15904521	ENOG410HYZ0	C	Globin	53.1883	0.66537	0.330949	0.00017249	0.00579551
FBgn0039051	CG17109	3R:23070515-23112730				52.9213	-0.763852	0.672963	0.0286643	0.0634284
FBgn0004174	Mst84Dc	3R:7364253-7364673			Male-specific transcript	52.9166	0.998497	-1.39539	0.00017249	0.000318522
FBgn0010747	Srp54k	3L:5152677-5154777	ENOG410HZNM	U	Signal peptide binding domain	52.8742	0.0738385	-0.167988	0.578653	0.243378
FBgn0052448	CG32448	3L:21824739-21828480	ENOG410I1B7	S	Inherit from biNOG: chromosome 6 open reading frame 162	52.8586	-0.0702983	0.0266	0.954698	0.99141
FBgn0037378	CG2046	3R:5791878-5794317	ENOG410HXQZ	S	NA	52.8111	0.0472034	-0.164193	0.785904	0.422234
FBgn0259483	Mob4	2R:6693429-6696661	ENOG410HUPG	Z	Mob1/phocein family	52.6708	0.0634142	-0.0299113	0.739951	0.947037
FBgn0013987	MAPk-Ak2	X:5759907-5764203	ENOG410HVPD	T	S_TKc	52.6412	-0.0360529	0.205345	0.804801	0.133932
FBgn0031883	Caper	2L:7032720-7056010	ENOG410HWAK	K	RRM_2	52.6039	-0.394355	0.0999114	0.0635443	0.838073
FBgn0038196	CG9922	3R:14032370-14036398	ENOG410I0UI	S	Inherit from biNOG: huntingtin interacting protein K	52.5758	0.402604	0.0120348	0.0816573	0.9867
FBgn0036277	CG10418	3L:12336675-12337236	ENOG410I0QK	K	Sm	52.5447	-0.161149	-0.114035	0.218667	0.564894
FBgn0028582	lqf	3L:7528779-7540012	ENOG410HW5S	F	ENTH domain	52.5375	0.0759836	-0.07885	0.591875	0.710198
FBgn0085483	CG34454	3L:231680-232350	ENOG410I1PN	S	NA	52.4557	-0.879702	0.0857792	0.00017249	0.677399
FBgn0037529	mRpS9	3R:7887044-7902667	ENOG410HZC5	J	Ribosomal protein S9/S16	52.4553	-0.280628	-0.0947738	0.054308	0.734519
FBgn0263979	Caf1	3R:15225575-15227564	ENOG410HY6D	B	Histone-binding protein RBBP4 or subunit C of CAF1 complex	52.4365	-0.0611378	-0.163222	0.650308	0.255648
FBgn0058191	CG40191	2R:1264139-1267747	ENOG410HZPU	S	Cyclin	52.4	0.242662	0.0587968	0.0308331	0.811648
FBgn0052304	obst-I	3L:2267721-2268590	ENOG410I1XF	W	Chitin binding Peritrophin-A domain	52.3927	-0.51086	0.989071	0.00017249	0.000318522
FBgn0086346	ALiX	3R:27695234-27700110	ENOG410HU96	S	BRO1-like domain	52.3308	0.0122572	0.272373	0.936638	0.0344027
FBgn0032824	CG13962	2L:19796364-19958424				52.2946	0.879823	0.10095	0.00017249	0.834986
FBgn0050104	NT5E-2	2R:17477564-17493169	ENOG410HYI4	F	5'-nucleotidase, C-terminal domain	52.2502	-0.61042	-0.404529	0.00292577	0.123064
FBgn0001123	Galphas	2R:23942537-23946936	ENOG410HT09	T	Guanine nucleotide-binding proteins (G proteins) are involved as modulators or transducers in various transmembrane signaling systems. The G(s) protein is involved in hormonal regulation of adenylate cyclase it activates the cyclase	52.2428	0.128279	0.16801	0.291662	0.263479
FBgn0085236	CG34207	2R:22317661-22329720				52.2039	-0.368364	0.160559	0.768344	0.947037
FBgn0037744	CG8417	3R:9759621-9761208	ENOG410HZP5	G	Mannose-6-phosphate isomerase	52.1569	0.0255114	0.0523364	0.856444	0.82986
FBgn0036239	Pop2	3L:11998397-12002915	ENOG410HZK9	K	CAF1 family ribonuclease	52.1459	0.0197782	-0.0788401	0.890174	0.699618
FBgn0034275	CG5002	2R:17750292-17753214	ENOG410HY0C	P	Sulfate transporter family	52.1378	-0.658758	-0.233898	0.00017249	0.0720259
FBgn0053493	CG33493	3L:10691023-10693167	ENOG410I1D8	C	Inherit from KOG: NADH dehydrogenase (Ubiquinone) 1 alpha subcomplex	52.1313	0.707735	0.422204	0.00017249	0.107311
FBgn0001565	Hlc	X:21385517-21387946	ENOG410HYFQ	A	Type III restriction enzyme, res subunit	52.1165	-0.0617986	0.264249	0.643976	0.0345785
FBgn0034538	CG16799	2R:20646359-20661070	ENOG410I0DW	S	LYZ1	52.1142	1.07886	0.94468	0.00017249	0.000318522
FBgn0085317	CG34288	3R:22446762-22447263				52.0473	-1.53082	0.294194	0.00017249	0.0260591
FBgn0034588	CG9394	2R:21101927-21123704	ENOG410HZMW	C	CBM_2	51.9823	-1.66505	0.304332	0.00017249	0.0121822
FBgn0032229	CG5045	2L:10356794-10358078	ENOG410HW4Z	O	ATP-dependent Clp protease proteolytic subunit	51.9816	-0.0755708	-0.0857769	0.572427	0.672618
FBgn0267378	sau	2L:2226341-2231099	ENOG410HTIW	U	Golgi phosphoprotein 3 (GPP34)	51.9033	-0.13733	-0.152977	0.320704	0.377822
FBgn0035195	Sac1	3L:1247816-1250451		T	PHOSPHATIDYLINOSITOL PHOSPHATE AND INOSITOL PHOSPHATE PHOSPHATASES	51.8805	-0.271846	-0.0427754	0.0106859	0.868627
FBgn0032008	CG14277	2L:8242485-8244003	ENOG410HZRC	S	NA	51.8764	-1.07952	0.127788	0.00017249	0.454032
FBgn0003891	tud	2R:21183321-21192913	ENOG410I261	K	Survival motor neuron protein (SMN)	51.8701	-0.192672	0.0471868	0.149288	0.862901
FBgn0011225	jar	3R:24252825-24271233	ENOG410HWTQ	Z	Myosin N-terminal SH3-like domain	51.8569	-0.433088	-0.0588235	0.00017249	0.806126
FBgn0036393	CG17362	3L:13977904-13993400				51.8251	-1.83217	-0.0339841	0.00017249	0.968554
FBgn0023169	AMPKalpha	X:1375535-1380480	ENOG410HXA1	T	S_TKc	51.7618	-0.241207	0.143183	0.0830507	0.492165
FBgn0031542	CG15414	2L:3480754-3491071	ENOG410I055	S	NA	51.7399	-1.53674	-0.783798	0.00017249	0.000318522
FBgn0023212	EloB	3R:20578221-20579850	ENOG410I0FG	K	Ubiquitin family	51.6044	0.126888	-0.0622786	0.277053	0.783173
FBgn0035501	CG1299	3L:4148695-4152473	ENOG410HU1H	E	Regulatory CLIP domain of proteinases	51.5663	-0.0563939	-0.22832	0.680266	0.0815607
FBgn0035186	CG13912	3L:1189587-1193173	ENOG410I0Z2	S	NA	51.556	-0.505456	0.221987	0.00017249	0.134392
FBgn0037374	jagn	3R:5754931-5781308	ENOG410HWCI	U	Required for endoplasmic reticulum organization and proper vesicular traffic during vitellogenesis. Required for oocyte and bristle growth	51.5372	-0.0563594	-0.00320367	0.808515	0.992812
FBgn0038964	Nop56	3R:22419094-22421068	ENOG410HZRU	AJ	NOP5NT (NUC127) domain	51.438	-0.257096	-0.00592833	0.0157636	0.984706
FBgn0039787	CG9702	3R:30579428-30582117	ENOG410HSTG	P	STAS domain	51.4191	-1.09017	-0.165539	0.00017249	0.253232
FBgn0031600	CG3652	2L:4388326-4393876	ENOG410HSSF	U	Yip1 domain	51.4042	-0.11381	-0.0956098	0.704163	0.838644
FBgn0033309	CG8735	2R:8596971-8599962	ENOG410HZIW	S	Predicted integral membrane metal-binding protein (DUF2296)	51.3666	0.076762	-0.0555564	0.554547	0.814857
FBgn0265968	Tfb5	2L:5009930-5010834	ENOG410I1C7	K	Transcription factor TFIIH complex subunit Tfb5	51.2777	-0.162521	-0.331294	0.151506	0.00509957
FBgn0263654	CG43645	2L:17486120-17486365				51.2647	-1.55831	-0.149338	0.00109916	0.765207
FBgn0038950	CG5382	3R:22362619-22365983	ENOG410HXVB	O	zinc ion binding	51.2525	-0.213109	-0.228041	0.203871	0.377661
FBgn0030743	CG9921	X:16331280-16333600	ENOG410I0PM	S	Hypoxia induced protein conserved region	51.2461	-0.368587	-0.0134934	0.000648364	0.971161
FBgn0020279	lig	2R:8067976-8078815	ENOG410HYCT	O	Acts in the nervous system to mediate the control of copulatory organs during courtship	51.1972	0.0871837	0.0352988	0.545914	0.90516
FBgn0011555	thetaTry	2R:11341713-11342760	ENOG410HZI5	E	Tryp_SPc	51.1967	0.603165	0.726322	0.00017249	0.000318522
FBgn0030828	CG5162	X:17215303-17217365	ENOG410HWTV	S	Lipase	51.1331	-0.362189	-0.460997	0.000648364	0.000318522
FBgn0032222	CG5037	2L:10331470-10333129	ENOG410HV10	H	Converts protoheme IX and farnesyl diphosphate to heme O (By similarity)	51.1125	-0.633065	-0.113376	0.00017249	0.50537
FBgn0036932	CG14184	3L:20024686-20029020	ENOG410I0GT	T	Inherit from biNOG: Late endosomal lysosomal adaptor, MAPK and MTOR activator 1	51.0833	-0.0924075	0.0250165	0.561204	0.945025
FBgn0034915	eIF6	2R:23847160-23851500	ENOG410HUDP	J	Binds to the 60S ribosomal subunit and prevents its association with the 40S ribosomal subunit to form the 80S initiation complex in the cytoplasm. May also be involved in ribosome biogenesis (By similarity)	51.0364	-0.255801	0.0981071	0.228712	0.824763
FBgn0026324	Taf10b	2L:2767285-2767845	ENOG410I0BN	K	Transcription initiation factor TFIID 23-30kDa subunit	51.0154	-0.00195828	-0.334295	0.98908	0.00849228
FBgn0038742	Arc42	3R:19877736-19879309	ENOG410HWUD	H	Acyl-CoA dehydrogenase, C-terminal domain	50.9962	-0.210871	-0.163525	0.0512208	0.26826
FBgn0036262	CG6910	3L:12184983-12187860	ENOG410HUV6	S	Family of unknown function (DUF706)	50.9109	0.929635	-0.629415	0.00017249	0.000318522
FBgn0030305	CG1749	X:11483517-11485060	ENOG410HUQZ	H	E1-like enzyme which activates UFM1 (By similarity)	50.8579	-0.195776	-0.215293	0.0774583	0.105614
FBgn0058160	CG40160	3L:26215814-26229433	ENOG410HV96	E	Tryp_SPc	50.8552	-0.0342704	0.0107418	0.829368	0.977707
FBgn0037788	CG3940	3R:10112236-10120081	ENOG410HZNY	P	Carb_anhydrase	50.8161	-0.505113	-0.261036	0.00017249	0.0397914
FBgn0038986	CG5278	3R:22558341-22562572	ENOG410HTT2	I	GNS1/SUR4 family	50.7989	-2.1267	1.105	0.00017249	0.000318522
FBgn0024238	Fim	X:17232941-17305475	ENOG410HY63	Z	CAMSAP CH domain	50.7392	-0.17038	0.428878	0.528437	0.137637
FBgn0032264	Lip4	2L:10527571-10531778	ENOG410HVYI	I	Partial alpha/beta-hydrolase lipase region	50.7272	-0.429275	-0.351873	0.00017249	0.00248679
FBgn0037239	CG11739	3R:4378599-4381210	ENOG410HWFJ	U	Tricarboxylate carrier	50.7199	-0.0430112	0.130278	0.757802	0.422234
FBgn0024352	Hop	2L:295121-297449	ENOG410HYBT	O	STI1	50.7035	0.437958	-0.0771398	0.00017249	0.708259
FBgn0037721	CG9427	3R:9625156-9626930	ENOG410HZ9Q	O	Gamma interferon inducible lysosomal thiol reductase (GILT)	50.6475	-0.692633	-0.411489	0.00017249	0.000318522
FBgn0051694	CG31694	2L:2868626-2874489	ENOG410HWWF	Z	Interferon-related developmental regulator (IFRD)	50.6427	0.123035	0.0211502	0.327745	0.947637
FBgn0030658	CG7872	X:15578204-15579857	ENOG410I249	O	DnaJ domain	50.6147	-0.3212	-0.429019	0.00181797	0.000318522
FBgn0260942	bond	3R:22550031-22556494	ENOG410HWDI	I	GNS1/SUR4 family	50.6139	-0.807775	0.684799	0.00017249	0.000318522
FBgn0053523	Vap-33B	3L:5923861-5930120	ENOG410HT2H	IU	MSP (Major sperm protein) domain	50.5899	-0.129234	0.0137934	0.289332	0.970353
FBgn0031836	CG11050	2L:6611010-6617117	ENOG410HW9S	S	HD domain	50.5393	-0.109923	0.161839	0.370485	0.27723
FBgn0033669	PI31	2R:11939556-11970115	ENOG410HTCZ	O	Pfam:Inhibitor_PI31	50.5306	0.138467	-0.048866	0.518053	0.923868
FBgn0034437	CG10051	2R:19363640-19373702	ENOG410HVYG	E	Peptidase family M20/M25/M40	50.5016	-2.42908	0.358079	0.00017249	0.00248679
FBgn0011704	RnrS	2R:11983144-11985393	ENOG410HUD3	F	Ribonucleotide reductase, small chain	50.4671	-0.0172954	-0.0860337	0.906888	0.652464
FBgn0030558	CG1461	X:14261222-14266250	ENOG410HV9B	E	Aminotransferase class I and II	50.4583	-0.756515	-0.375654	0.00017249	0.000612744
FBgn0265045	Strn-Mlck	2R:15942863-15989498			Calcium/Calmodulin-dependent kinase family	50.4468	-0.456936	-0.0121632	0.00292577	0.980562
FBgn0035829	HP4	3L:7975437-7976154	ENOG410I1DQ	B	Heterochromatin protein	50.4118	0.0306905	-0.201408	0.83322	0.153425
FBgn0027605	Vps4	X:17907691-17911097		U		50.3794	0.00374938	0.0709048	0.978928	0.742253
FBgn0052425	CG32425	3L:20497322-20514107	ENOG410HVGF	S	C2	50.3393	0.297655	0.124252	0.0103172	0.538694
FBgn0035360	CG1246	3L:2648047-2651850	ENOG410HWTS	S	NA	50.3188	-1.15405	0.276788	0.00017249	0.0387177
FBgn0004554	Edg91	3R:17610855-17611511		W	Insect cuticle protein	50.2972	-0.327567	0.274566	0.00411018	0.0372214
FBgn0263593	Lpin	2R:8136985-8156654	ENOG410HZ8C	I	lipin, N-terminal conserved region	50.2287	-0.766409	0.122742	0.00017249	0.549393
FBgn0001090	bnb	X:18788463-18806363	ENOG410I1SJ	S	NA	50.2193	-0.324848	-0.360253	0.0121975	0.0146534
FBgn0037573	eIF4AIII	3R:8313207-8316543	ENOG410HU8J	J	DEAD/DEAH box helicase	50.2116	-0.181072	-0.199288	0.14079	0.189121
FBgn0028683	spt4	2R:12633588-12636141	ENOG410I0D5	K	Spt4/RpoE2 zinc finger	50.1735	0.163	-0.162925	0.629324	0.794179
FBgn0033208	mRpL52	2R:7673720-7674400	ENOG410I0KS	J	Inherit from dipNOG: 39S ribosomal protein L52, mitochondrial	50.1717	-0.122038	-0.195662	0.329689	0.181374
FBgn0030433	mRpL49	X:12907104-12907942	ENOG410I05Z	J	Mitochondrial large subunit ribosomal protein (Img2)	50.0472	-0.536756	-0.172273	0.00017249	0.258916
FBgn0029870	Marf	X:6365948-6371026			Essential transmembrane GTPase, which mediates mitochondrial fusion	50.025	-0.394245	0.134762	0.000334606	0.452407
FBgn0051974	CG31974	2L:114725-157666	ENOG410HXHS	S	Phosphotransferase enzyme family	50.0236	-0.880828	0.147936	0.152074	0.898055
FBgn0000575	emc	3L:737679-755489	ENOG410I0E8	K	Helix-loop-helix DNA-binding domain	50.013	0.165353	-0.0836379	0.172232	0.694129
FBgn0037261	CG9775	3R:4638009-4641838	ENOG410I07J	S	NA	49.9807	-0.0713767	0.0277387	0.595986	0.927257
FBgn0051373	CG31373	3R:10708486-10709364	ENOG410HVFP	J	Polypeptide deformylase	49.8964	-1.0308	-0.215181	0.00017249	0.111195
FBgn0038043	CG17202	3R:12422767-12423606	ENOG410I22Y	K	Inherit from euNOG: C-Myc binding protein	49.8865	-0.115144	-0.222105	0.339175	0.0970794
FBgn0032451	spict	2L:12704724-12706683	ENOG410HZHN	S	Pfam:DUF803	49.8801	-0.820387	0.0864956	0.00017249	0.652464
FBgn0035675	CG6610	3L:6075535-6076258	ENOG410I0QW	A	Sm	49.8682	-0.172798	-0.123283	0.220086	0.549574
FBgn0033476	oys	2R:10033303-10050066	ENOG410HZ42	I	MBOAT, membrane-bound O-acyltransferase family	49.8404	0.30186	0.250781	0.135604	0.353044
FBgn0003205	Ras85D	3R:9510560-9513067	ENOG410HYU4	T	May mediate a signal that determines the fate of photoreceptor cells in the developing compound eye. Ras proteins bind GDP GTP and possess intrinsic GTPase activity	49.7693	0.415301	0.0998395	0.00017249	0.580774
FBgn0250791	alphaSnap	3L:20313631-20320116	ENOG410HSTJ	U	Aromatic-di-Alanine (AdAR) repeat	49.695	-0.0032115	0.0135286	0.985783	0.978036
FBgn0019947	Psn	3L:20432467-20436209			peptidase A22A family	49.6782	-0.0114262	0.143353	0.94672	0.441011
FBgn0032634	Rpb11	2L:17384699-17410406	ENOG410I0G4	K	RNA polymerase Rpb3/Rpb11 dimerisation domain	49.6283	-0.0621061	-0.0533711	0.931564	0.973884
FBgn0015622	Cnx99A	3R:29315253-29319644			Calnexin	49.6001	0.297518	-0.0566664	0.00604425	0.815271
FBgn0024989	CG3777	X:268508-470726	ENOG410HV04	S	NA	49.5927	-0.840086	-0.100719	0.012776	0.878909
FBgn0010238	Lac	2R:12453189-12465630	ENOG410I282	T	Immunoglobulin domain	49.5876	-0.356777	-0.29214	0.00109916	0.0140348
FBgn0028411	Nxt1	2R:23809235-23811974	ENOG410I0NY	A	Nuclear transport factor 2 (NTF2) domain	49.4922	0.137821	0.186463	0.464951	0.447459
FBgn0011289	TfIIA-L	3R:27251111-27256463	ENOG410I25E	K	Transcription factor IIA, alpha/beta subunit	49.4662	-0.0252938	-0.106172	0.878116	0.621735
FBgn0035343	CG16762	3L:2377654-2499226	ENOG410HWI4	S	Protein of unknown function (DUF725)	49.3659	0.714416	2.56402	0.0503385	0.000318522
FBgn0000229	bsk	2L:10247501-10250501	ENOG410HT0A	T	Lipopolysaccharide kinase (Kdo/WaaP) family	49.3332	-0.218985	0.0557429	0.0423025	0.816338
FBgn0027844	CAH1	2L:13803625-13811474	ENOG410HUMG	P	Carb_anhydrase	49.3254	-0.57431	-0.358764	0.0391158	0.331385
FBgn0001105	Gbeta13F	X:15860114-15866175	ENOG410HSPP	S	WD domain, G-beta repeat	49.3065	0.3884	0.0396864	0.000334606	0.896929
FBgn0037843	CG4511	3R:10854500-10856412	ENOG410HYRF	CO	Phosducin	49.2977	0.101461	-0.126833	0.40541	0.426547
FBgn0000210	br	X:1523553-1669297		K	broad	49.215	0.432315	-0.101187	0.00332363	0.692281
FBgn0033635	CG7777	2R:11436242-11442216	ENOG410HZAI	G	Major intrinsic protein	49.2062	0.988248	-0.0155591	0.00017249	0.963828
FBgn0033913	CG8468	2R:14219897-14235449				49.1767	-0.636873	-0.209753	0.00017249	0.34024
FBgn0042134	Capr	3L:18668152-18673324	ENOG410HVFR	S	Inherit from biNOG: Cell cycle associated protein 1	49.1459	0.00876525	0.0257472	0.957644	0.933224
FBgn0015714	Cyp6a17	2R:14873952-14875739	ENOG410HVHX	Q	Cytochrome P450	49.1231	-3.53476	-0.591305	0.00017249	0.000318522
FBgn0262734	Rbp2	X:16448664-16454972	ENOG410HV5Y	J	RNA recognition motif. (a.k.a. RRM, RBD, or RNP domain)	49.1062	0.0281364	0.0478705	0.855204	0.857826
FBgn0031791	AANATL2	2L:6253122-6323466	ENOG410I0T2	S	Acetyltransferase (GNAT) family	49.1053	0.55657	-1.1107	0.00017249	0.000318522
FBgn0038257	smp-30	3R:14741581-14795868			Senescence marker protein-30	49.0431	0.476489	-0.151574	0.0110489	0.727279
FBgn0033093	CG3270	2R:6693429-6696661	ENOG410HZXE	S	FAD dependent oxidoreductase	49.026	-0.527253	0.199159	0.000952271	0.370611
FBgn0035987	CG3689	3L:9411037-9426758	ENOG410HZFF	A	NUDIX domain	49.0049	-0.163336	0.00710988	0.574017	0.990192
FBgn0033883	CG16935	2R:13858951-13864156	ENOG410HTP3	Q	Alcohol dehydrogenase GroES-like domain	48.921	-0.527493	-0.120183	0.000334606	0.606849
FBgn0052803	CG32803	X:1900692-1901911	ENOG410I1H7	S	NA	48.9201	-0.338679	-0.14107	0.00629746	0.476027
FBgn0038337	CG6125	3R:15402597-15407070	ENOG410HT9U	P	Sulfate transporter family	48.9144	-1.30909	-0.122909	0.00017249	0.558958
FBgn0035390	scramb2	3L:3042358-3046812		M	Scramblase	48.75	0.0283864	0.0207032	0.873004	0.957376
FBgn0085455	CG34426	3L:8802462-8803599				48.6658	-0.310513	0.931856	0.00305845	0.000318522
FBgn0085271	CG34242	3L:12533995-12534403				48.6293	-0.32919	-0.0341388	0.0197094	0.924268
FBgn0011283	Obp28a	2L:7496790-7497365	ENOG410I0X6		Odorant-binding protein	48.5314	-1.76909	0.149249	0.00017249	0.370611
FBgn0031914	CG5973	2L:7437491-7451244	ENOG410HSWT	I	CRAL_TRIO_N	48.531	-0.255364	0.362703	0.0266782	0.00533338
FBgn0030832	CG10597	X:17230274-17231044				48.5167	-2.5963	-0.26962	0.00017249	0.0412366
FBgn0032129	jp	2L:9547719-9566750	ENOG410HXUY	S	MORN	48.5139	0.0341479	-0.053416	0.849318	0.859623
FBgn0025615	Torsin	X:4647870-4666700	ENOG410HTEU	O	Torsin	48.3499	-0.0858655	-0.0244374	0.743217	0.970781
FBgn0085188	CG34159	2L:10202519-10204317	ENOG410I1BD	S	NA	48.3497	0.012135	0.0229228	0.935683	0.941001
FBgn0035469	CG14977	3L:3896899-3899156	ENOG410I14S	T	Inherit from dipNOG: Regulator of the TOR pathway, a signaling cascade that promotes cell growth in response to growth factors, energy levels, and amino acids. As part of the Ragulator complex, may activate the TOR signaling cascade in response to amino a	48.2899	-0.0568879	-0.0754446	0.774543	0.82986
FBgn0038446	CG14903	3R:16573178-16573752				48.2376	0.0365795	0.0941514	0.821383	0.6612
FBgn0261403	sxc	2R:5307287-5329555	ENOG410HYX6	O	Tetratricopeptide repeat	48.1723	-0.0239104	-0.000400392	0.87422	0.999062
FBgn0011509	SrpRbeta	3L:8718948-8720225	ENOG410HY7J	U	Signal recognition particle receptor beta subunit	48.128	-0.169188	-0.0739774	0.140583	0.725571
FBgn0026566	CG1307	3R:6646888-6657782	ENOG410HZMH	S	Peptidyl-tRNA hydrolase PTH2	48.1222	-0.168219	-0.0892314	0.479573	0.853329
FBgn0016756	Ubp64E	3L:5752972-5761886	ENOG410HYVD	O	Ubiquitin carboxyl-terminal hydrolase	48.1124	-0.180284	0.182558	0.149581	0.219847
FBgn0039977	CG17454	3L:23715022-23716689	ENOG410HV1P	A	Survival motor neuron protein (SMN)	48.1053	0.128546	-0.0184943	0.277598	0.956485
FBgn0030251	CG2145	X:10927398-10929712	ENOG410HY34	S	Endoribonuclease XendoU	48.0859	0.399949	0.0292629	0.00017249	0.922803
FBgn0002121	l(2)gl	2L:9838-21376	ENOG410HWW2	U	exocytosis	48.0762	-0.23342	0.270145	0.0430717	0.036857
FBgn0029860	CG15891	X:6294516-6295345	ENOG410I140	S	NA	48.0495	-0.387119	0.00968341	0.000334606	0.978326
FBgn0026238	gus	2R:5116989-5129296	ENOG410HYIK	O	SOCS box	48.027	0.0427549	-0.00773112	0.7626	0.981585
FBgn0037051	CG10565	3L:21131445-21136353	ENOG410HZMQ	O	Myb-like DNA-binding domain	48.0173	-0.229215	0.0767481	0.0425115	0.714496
FBgn0031533	CG2772	2L:3445991-3447589	ENOG410HXVU	I	Partial alpha/beta-hydrolase lipase region	47.9813	-3.56735	0.678912	0.00017249	0.000318522
FBgn0010235	Klc	3L:12745343-12750056	ENOG410HW7S	Z	Rabaptin-like protein	47.9372	0.0642177	0.0305212	0.653777	0.923587
FBgn0052549	CG32549	X:18390497-18410144				47.9282	-0.0470889	0.378482	0.736768	0.00117068
FBgn0263231	bel	3R:8654974-8660761	ENOG410HYSK	A	DEAD/DEAH box helicase	47.8841	0.00580019	-0.0203544	0.972576	0.950355
FBgn0051740	CG31740	2L:18007934-18011475				47.8539	0.947285	-1.42424	0.00017249	0.000318522
FBgn0033191	CG1598	2R:7533505-7539696	ENOG410HX2F	P	ATPase required for the post-translational delivery of tail-anchored (TA) proteins to the endoplasmic reticulum. Recognizes and selectively binds the transmembrane domain of TA proteins in the cytosol. This complex then targets to the endoplasmic reticulu	47.8519	-0.0893182	-0.0808766	0.793192	0.914031
FBgn0038110	CG8031	3R:12998088-13011310	ENOG410HY55	S	Memo-like protein	47.808	0.108824	-0.0285648	0.674615	0.965719
FBgn0037834	Art1	3R:10786480-10788226	ENOG410HVA1	KOT	Mycolic acid cyclopropane synthetase	47.7785	-0.0456018	0.0589961	0.738774	0.799198
FBgn0250819	CG33521	4:1185767-1196848				47.7287	0.190899	0.108127	0.227791	0.680316
FBgn0039136	CG5902	3R:23986641-23988738	ENOG410HW85	S	AMMECR1	47.7196	0.216816	-0.0110105	0.0465978	0.97407
FBgn0022238	lolal	2R:18154094-18158192	ENOG410HYTI	K	BTB/POZ domain	47.6631	0.310952	0.162327	0.00815042	0.327425
FBgn0013949	Ela	3R:24865349-24867651	ENOG410I17Q	S	NA	47.657	1.51814	0.114683	0.00017249	0.513171
FBgn0039671	CG11470	3R:29588992-29589762	ENOG410I1NQ	S	Protein of unknown function (DUF725)	47.6565	1.53299	1.93577	0.00017249	0.000318522
FBgn0039928	Cals	4:1088797-1123357	ENOG410HVJA	W	CA	47.6263	0.0586776	-0.0642776	0.675182	0.786632
FBgn0033428	Updo	2R:9584642-9586714			uroporphyrinogen decarboxylase family	47.5902	-0.145959	-0.0758938	0.235567	0.739624
FBgn0040321	GNBP3	3L:8955020-8956551	ENOG410HYP2	V	Glycosyl hydrolases family 16	47.5712	1.00053	0.238087	0.00017249	0.0603366
FBgn0015037	Cyp4p1	2R:9227784-9247249	ENOG410HTZH	Q	Cytochrome P450	47.5651	-1.08009	-0.00820181	0.00017249	0.9835
FBgn0040099	lectin-28C	2L:7857076-7860839		TV	Lectin C-type domain	47.5294	1.38386	0.269179	0.00017249	0.0591039
FBgn0030968	CG7322	X:18855872-18857757	ENOG410HYVR	Q	NAD dependent epimerase/dehydratase family	47.5166	0.249799	-0.0207195	0.0233229	0.948365
FBgn0030876	CG6762	X:17856973-17860800	ENOG410I0JB	L	ParB-like nuclease domain	47.4965	0.990107	-0.157546	0.00017249	0.441683
FBgn0261284	bou	X:6973619-6991318	ENOG410I0Y5	S	NA	47.406	-0.272814	-0.15798	0.372783	0.791354
FBgn0025725	alphaCOP	3L:1641065-1645199	ENOG410HTU2	U	Coatomer (COPI) alpha subunit C-terminus	47.3823	0.00127825	-0.081853	0.993471	0.694295
FBgn0262563	CG43103	2R:17137239-17139931				47.3409	0.550692	-0.213935	0.0220923	0.647497
FBgn0265998	Doa	3R:28888072-28922772	ENOG410HY2C	T	S_TKc	47.3303	-0.12285	0.204999	0.364722	0.176143
FBgn0050043	CG30043	2R:12359435-12363165				47.3198	-1.51703	0.714057	0.00017249	0.000318522
FBgn0053002	mRpL27	2L:4458594-4459638	ENOG410HU64	J	Ribosomal L27 protein	47.3066	-0.264029	0.0540716	0.0224058	0.838742
FBgn0039213	atl	3R:24625670-24635165	ENOG410HY3K	S	Guanylate-binding protein, N-terminal domain	47.2354	0.0323996	-0.0563925	0.844988	0.835626
FBgn0011642	Zyx	4:1057364-1077273	ENOG410HWZC	T	LIM domain	47.1917	-0.00291329	0.170561	0.99879	0.932854
FBgn0016917	Stat92E	3R:20535322-20552311	ENOG410HT2G	K	STAT protein, DNA binding domain	47.1579	0.609612	0.233253	0.00017249	0.0788911
FBgn0265178	CG44243	2R:16197041-16202884				47.1428	-0.0337486	-0.293878	0.964793	0.709637
FBgn0005649	Rox8	3R:24043055-24049168	ENOG410HUPB	AJ	RNA recognition motif. (a.k.a. RRM, RBD, or RNP domain)	47.05	-0.220518	-0.0721775	0.0780045	0.767435
[truncated: 8,001 more rows]
