# Supplementary material for: A plant diterpene counteracts juvenile hormone-mediated gene regulation during Drosophila melanogaster larval development
Source: PLoS One. 2018 Jul 16;13(7):e0200706. doi: 10.1371/journal.pone.0200706 (PMC6047816; doi:10.1371/journal.pone.0200706)
Supplement: S2 Table — (XLSX) [file pone.0200706.s002.xlsx]

## Sheet: JHA↑JHD↓
Gene ID	Gene Name	Genomic locus	droNOG ID	NOG function	NOG gene definition	FPKM control	JHA log2fold	JHD log2fold	JHA q_value	JHD q_value
FBgn0002533	Lcp2	2R:8433796-8434785	ENOG410I1AX	W	cuticle development involved in chitin-based cuticle molting cycle	2782.85	1.4078	-1.07315	0.00017249	0.000318522
FBgn0039685	Obp99b	3R:29716253-29716896	ENOG410I12M		Odorant-binding protein	2507.25	2.06923	-1.95426	0.00017249	0.000318522
FBgn0000640	Fbp2	2L:9426783-9431052	ENOG410HT24	Q	short chain dehydrogenase	1147.8	2.0258	-0.875018	0.00017249	0.000318522
FBgn0032280	CG17105	2L:10681029-10681775				980.952	1.60661	-1.3808	0.00017249	0.000318522
FBgn0032283	CG7296	2L:10686123-10687066				844.656	1.19496	-0.451513	0.00017249	0.000318522
FBgn0266261	CG44956	3R:12341673-12342373				419.195	0.757682	-0.82119	0.00017249	0.000318522
FBgn0062412	Ctr1B	3R:8316983-8333792	ENOG410HWXN	P	Ctr copper transporter family	222.454	0.664456	-1.0486	0.00017249	0.000318522
FBgn0001218	Hsc70-3	X:11801695-11807117	ENOG410HZE1	O	MreB/Mbl protein	188.491	0.363174	-0.389485	0.0070614	0.00171138
FBgn0034140	CG8317	2R:16574578-16576586	ENOG410I1DX	S	NA	179.461	0.405884	-0.31335	0.00017249	0.00713691
FBgn0259950	CG42460	2L:3387881-3388496				175.981	0.4164	-0.569185	0.00017249	0.000318522
FBgn0030326	CG2444	X:11695136-11705300	ENOG410I1G9	S	NA	118.578	2.20179	-0.835924	0.00017249	0.000318522
FBgn0262530	CG43084	3L:15650851-15651392				96.9636	0.461497	-1.46491	0.00017249	0.000318522
FBgn0000565	Eip71CD	3L:15511051-15513202	ENOG410HT3S	O	Peptide methionine sulfoxide reductase	89.1082	0.543449	-0.441029	0.00017249	0.000318522
FBgn0051076	CG31076	3R:26989034-26989852	ENOG410HURQ	C	Leucine Rich Repeat	86.1877	0.320687	-0.644245	0.00195148	0.000318522
FBgn0033137	Tsp42Ep	2R:7054404-7057548	ENOG410HXWG	S	Tetraspanin family	69.4233	1.14681	-0.529603	0.00017249	0.000318522
FBgn0034318	CG14500	2R:18184381-18192851				64.2243	0.414539	-0.533222	0.00017249	0.000318522
FBgn0267727	Pen	2L:10056899-10060095	ENOG410HVP7	U	Importin subunit alpha	60.1291	0.404482	-0.516805	0.00017249	0.000318522
FBgn0051226	CG31226	3R:18851304-18851798	ENOG410I1W2	S	NA	57.4208	1.07955	-1.41729	0.00017249	0.000318522
FBgn0046294	CG12699	2R:17216548-17379376				56.077	1.07006	-1.8791	0.00017249	0.000895817
FBgn0002862	Mst87F	3R:13827150-13828427			Male-specific transcript	54.3293	0.96061	-1.35198	0.00017249	0.000318522
FBgn0042189	CG17376	2L:6799945-6800894	ENOG410I1XS	S	Inherit from NOG: spermatid development	53.907	0.922582	-1.71419	0.00017249	0.000318522
FBgn0004174	Mst84Dc	3R:7364253-7364673			Male-specific transcript	52.9166	0.998497	-1.39539	0.00017249	0.000318522
FBgn0036262	CG6910	3L:12184983-12187860	ENOG410HUV6	S	Family of unknown function (DUF706)	50.9109	0.929635	-0.629415	0.00017249	0.000318522
FBgn0031791	AANATL2	2L:6253122-6323466	ENOG410I0T2	S	Acetyltransferase (GNAT) family	49.1053	0.55657	-1.1107	0.00017249	0.000318522
FBgn0051740	CG31740	2L:18007934-18011475				47.8539	0.947285	-1.42424	0.00017249	0.000318522
FBgn0267726	CG46059	2L:19183092-19183787				46.6038	0.917821	-2.27233	0.00017249	0.000318522
FBgn0030930	GalNAc-T2	X:18495066-18499986	ENOG410HTXT	O	RICIN	43.515	0.50842	-1.04265	0.00017249	0.000318522
FBgn0036493	CG7255	3L:15304254-15311195	ENOG410HXIG	P	Amino acid permease	42.7111	0.309709	-0.705813	0.00437137	0.000318522
FBgn0003886	alphaTub85E	3R:9731220-9733250	ENOG410I019	Z	Tubulin is the major constituent of microtubules. It binds two moles of GTP, one at an exchangeable site on the beta chain and one at a non-exchangeable site on the alpha chain	42.3923	3.83898	-0.748365	0.00017249	0.000318522
FBgn0004173	Mst84Db	3R:7365159-7365627			Male-specific transcript	40.6685	0.810571	-1.7226	0.00017249	0.000318522
FBgn0085197	CG34168	2L:16134713-16135272				39.2888	1.00341	-1.67944	0.00017249	0.000318522
FBgn0035915	S-Lap1	3L:8617234-8619474	ENOG410HVZQ	E	Cytosol aminopeptidase family, N-terminal domain	38.5184	1.08584	-1.7726	0.00017249	0.000318522
FBgn0031747	CG9021	2L:5903177-5904689	ENOG410I0I0	S	Insect allergen related repeat, nitrile-specifier detoxification	38.429	1.74748	-0.53081	0.00017249	0.000318522
FBgn0028519	CG4500	2L:14027000-14031539	ENOG410HW9A	I	AMP-binding enzyme	35.3977	1.61954	-0.365847	0.00017249	0.00144304
FBgn0040519	CG15219	2L:22104890-22105512	ENOG410I1XM	S	NA	35.3906	0.949949	-1.64699	0.00017249	0.000318522
FBgn0038200	CG9920	3R:14097292-14098080	ENOG410I0WC	O	Cpn10	35.1113	0.746643	-2.10266	0.00017249	0.000318522
FBgn0051820	CG31820	2L:16000290-16041703	ENOG410I1M7	S	NA	34.8178	0.844033	-1.93181	0.00017249	0.000318522
FBgn0261932	CG42798	3R:17406677-17407534				33.6188	1.46827	-0.523291	0.00017249	0.000318522
FBgn0036415	CG7768	3L:14190869-14233250	ENOG410HSKM	O	PPIases accelerate the folding of proteins (By similarity)	33.4368	0.890773	-1.64408	0.000493013	0.00273529
FBgn0265263	CG42688	2L:19181964-19182810				32.5422	0.913041	-1.79557	0.00017249	0.000318522
FBgn0047351	CG31468	3R:23699327-23700354				32.5277	0.91346	-1.75167	0.00017249	0.000318522
FBgn0039104	CG10252	3R:23695220-23696245	ENOG410HU26	S	Pfam:DUF1309	30.5304	1.15338	-1.36713	0.00017249	0.000318522
FBgn0031859	CG17377	2L:6801357-6802840	ENOG410I215	S	Inherit from NOG: spermatid development	28.7155	0.96411	-1.83578	0.00017249	0.000318522
FBgn0032286	CG7300	2L:10694999-10698195				28.139	0.475114	-0.558942	0.00017249	0.000318522
FBgn0259795	loopin-1	2R:16534942-16537086	ENOG410HWBQ	E	Cytosol aminopeptidase family, N-terminal domain	28.137	0.996643	-1.97922	0.00017249	0.000318522
FBgn0041102	ocn	3R:30037002-30037730	ENOG410I1EF	S	Janus/Ocnus family (Ocnus)	27.8905	1.17918	-1.67358	0.00017249	0.000318522
FBgn0003435	sm	2R:19517863-19631508	ENOG410HTNB	A	RRM_2	26.3174	0.875851	-1.1797	0.00017249	0.000318522
FBgn0000615	exu	2R:20667426-20673495	ENOG410HZIG	S	Ensures the proper localization of the mRNA of the bicoid gene to the anterior regions of the oocyte thus playing a fundamental role in the establishment of the polarity of the oocyte. May bind the bcd mRNA	26.2724	1.0421	-1.33125	0.00017249	0.000318522
FBgn0053340	CG33340	3R:24361846-24364980	ENOG410I0IN	S	Protein of unknown function (DUF1431)	26.0521	0.985667	-1.96251	0.00017249	0.000318522
FBgn0033868	S-Lap7	2R:13769914-13787802	ENOG410HV1U	E	Cytosol aminopeptidase family, N-terminal domain	24.5966	0.979065	-1.90466	0.00017249	0.000318522
FBgn0002865	Mst98Ca	3R:28291337-28292656	ENOG410HWH7		Male-specific transcript	24.4474	1.17864	-1.87205	0.00017249	0.000318522
FBgn0004172	Mst84Da	3R:7365849-7369305			Male-specific transcript	24.416	0.950349	-1.96315	0.00017249	0.000318522
FBgn0040747	CG12853	2R:14929702-14934861				24.3195	0.958448	-1.63417	0.00109916	0.000318522
FBgn0020640	Lcp65Ae	3L:6137582-6138118		W	Insect cuticle protein	24.1638	1.10852	-0.924047	0.00017249	0.000318522
FBgn0266000	CG44774	X:4921677-4938105				23.9066	0.672234	-0.409806	0.00017249	0.000318522
FBgn0004175	Mst84Dd	3R:7363306-7363773			Male-specific transcript	22.737	0.589106	-2.08992	0.00017249	0.000318522
FBgn0035497	CG14995	3L:4093206-4103256	ENOG410HZP0	S	LRRcap	22.1675	0.754299	-0.696207	0.00017249	0.000318522
FBgn0052064	S-Lap4	3L:10481411-10594012		E	Cytosol aminopeptidase family, N-terminal domain	21.9491	1.16241	-2.07708	0.00017249	0.000318522
FBgn0003889	betaTub85D	3R:9408382-9410282	ENOG410HVIQ	Z	Tubulin is the major constituent of microtubules. It binds two moles of GTP, one at an exchangeable site on the beta chain and one at a non-exchangeable site on the alpha chain	21.8368	1.00174	-1.93005	0.00017249	0.000318522
FBgn0050430	CG30430	2R:25085779-25139627				21.3998	0.977816	-1.71259	0.00017249	0.000318522
FBgn0034840	CG3124	2R:23282742-23284113	ENOG410I1SX	S	NA	21.3929	1.29066	-1.93621	0.00017249	0.000318522
FBgn0038762	CG4836	3R:20013871-20018248				20.6986	1.278	-1.96663	0.00017249	0.000318522
FBgn0033287	CG8701	2R:8327489-8396280	ENOG410I160	S	Protein of unknown function (DUF1431)	19.4075	1.25968	-2.04197	0.00017249	0.000318522
FBgn0038074	Gnmt	3R:12674607-12676260	ENOG410HSZA	S	Glycine N-methyltransferase	18.7663	4.1153	-1.77692	0.00017249	0.000318522
FBgn0045770	S-Lap3	3L:10465186-10468974	ENOG410HZ56	E	Cytosol aminopeptidase family, N-terminal domain	18.1464	1.263	-2.02493	0.00017249	0.000318522
FBgn0034132	S-Lap8	2R:16491099-16493233	ENOG410HTDV	E	Cytosol aminopeptidase family, N-terminal domain	18.0057	1.26508	-1.916	0.00017249	0.000318522
FBgn0051639	CG31639	2L:6153839-6155141				17.712	1.23211	-1.53464	0.00017249	0.000318522
FBgn0051988	CG31988	2L:21201492-21202802	ENOG410HZU6	TZ	zinc ion binding	17.6567	0.903592	-2.08597	0.00017249	0.000318522
FBgn0037610	CG8043	3R:8676914-8680034	ENOG410HYN7	E	Aminomethyltransferase folate-binding domain	17.6426	0.497309	-0.411329	0.00017249	0.00441425
FBgn0030277	CG1394	X:11169810-11170678				17.062	0.932628	-1.81653	0.00017249	0.000318522
FBgn0035707	CG8368	3L:6603683-6608739	ENOG410HSWK	L	EXOIII	16.7506	0.376484	-0.357907	0.000493013	0.00248679
FBgn0052351	S-Lap2	3L:8619887-8623901	ENOG410HVNY	E	Cytosol aminopeptidase family, N-terminal domain	16.6889	1.24192	-1.72813	0.00017249	0.000318522
FBgn0034416	CG15109	2R:19059420-19061065	ENOG410I0V7	S	NA	16.4981	1.25366	-1.88345	0.00017249	0.000318522
FBgn0028939	NimC2	2L:13980125-14001248	ENOG410HWJC	T	Cysteine rich repeat	16.268	1.1636	-0.393178	0.00017249	0.00346732
FBgn0032360	CG14926	2L:11342300-11343318				15.7575	1.17928	-1.71506	0.00017249	0.000318522
FBgn0033286	CG2127	2R:8327489-8396280	ENOG410I165	S	Protein of unknown function (DUF1431)	15.5579	0.980093	-2.07168	0.00017249	0.000318522
FBgn0045827	CG13245	2L:16000290-16041703	ENOG410I1RI	S	NA	15.544	1.02823	-1.64683	0.00167525	0.000318522
FBgn0028567	robl62A	3L:1475437-1489547		DN	DYNEIN LIGHT CHAINS	15.4313	0.803081	-1.91751	0.00017249	0.000318522
FBgn0038978	CG7045	3R:22491828-22492381				14.7174	1.0318	-1.87249	0.00017249	0.000318522
FBgn0039379	CG5886	3R:25851631-25853989	ENOG410HVZA	Z	Myosin-like coiled-coil protein	14.6393	0.334087	-0.312371	0.00167525	0.00960326
FBgn0031751	CG9016	2L:5922875-5923653				14.1601	0.994483	-1.86689	0.00017249	0.000318522
FBgn0034144	CG5089	2R:16595027-16604373	ENOG410I1RN	S	NA	13.8488	1.29934	-1.91968	0.00017249	0.000318522
FBgn0038052	CG5538	3R:12447652-12449046	ENOG410I1XE	S	NA	13.8461	1.09981	-1.75801	0.00017249	0.000318522
FBgn0004171	Mst98Cb	3R:28292797-28293863			Male-specific transcript	13.6768	0.359263	-1.86013	0.00139116	0.000318522
FBgn0267366	mil	3R:27912446-27916516	ENOG410HT31	BD	Nucleosome assembly protein (NAP)	13.6441	1.09596	-2.01453	0.00017249	0.000318522
FBgn0033953	CG12861	2R:14664245-14665356	ENOG410I1HH	S	Protein of unknown function (DUF1431)	13.0917	1.45485	-1.867	0.00017249	0.000318522
FBgn0031623	Taf12L	2L:4694720-4722465	ENOG410I1NT	K	Transcription initiation factor TFIID subunit A	13.0891	0.572968	-1.12731	0.00017249	0.000318522
FBgn0029752	TrxT	X:5310580-5311888	ENOG410I15R	O	Thioredoxin-T	12.926	1.31995	-1.58287	0.00017249	0.000318522
FBgn0031501	CG17261	2L:3042550-3043593	ENOG410I1TB	S	NA	12.925	1.10375	-1.33297	0.00017249	0.000318522
FBgn0264364	CG43816	2L:16000290-16041703				12.9074	1.06468	-2.32844	0.00017249	0.000318522
FBgn0033954	CG12860	2R:14665640-14666817	ENOG410I1U3	S	Protein of unknown function (DUF1431)	12.8283	1.40454	-1.97523	0.00017249	0.000318522
FBgn0250845	CG1288	3R:7206651-7208431				12.1514	1.21076	-1.84367	0.00017249	0.000318522
FBgn0051948	CG31948	2L:2415358-2416720				12.1491	1.36709	-2.08976	0.00017249	0.000318522
FBgn0031728	Hsp60C	2L:5662848-5670838	ENOG410HZXN	O	TCP-1/cpn60 chaperonin family	12.0048	1.20878	-2.0395	0.00017249	0.000318522
FBgn0036763	CG7441	3L:17849726-17852453	ENOG410HVU8	J	tRNA synthetases class I (W and Y)	11.9826	0.688594	-0.544162	0.00017249	0.000318522
FBgn0033285	CG18449	2R:8327489-8396280				11.9295	1.13394	-1.79992	0.00181797	0.000318522
FBgn0050039	CG30039	2R:12050976-12051755				11.496	1.44262	-1.73398	0.00017249	0.000318522
FBgn0036992	CG11796	3L:20436249-20439921	ENOG410HY4I	E	4-hydroxyphenylpyruvate dioxygenase	11.4687	0.466836	-0.890066	0.000334606	0.000318522
FBgn0037167	CG11425	3L:22474794-22475792	ENOG410HT9I	I	acidPPc	11.3921	0.40172	-0.940492	0.000952271	0.000318522
FBgn0040963	CG18662	2L:8977833-8984872	ENOG410I0SP	S	Janus/Ocnus family (Ocnus)	11.383	1.09314	-1.78467	0.00017249	0.000318522
FBgn0037730	CG9444	3R:9679938-9684264	ENOG410I03A	E	POT family	11.2067	0.979887	-0.491898	0.00017249	0.00171138
FBgn0051709	CG31709	2L:9578119-9581745				11.0715	1.55674	-1.71012	0.00017249	0.000318522
FBgn0028870	CG4691	2L:14760766-14761924				11.0571	1.14157	-2.10583	0.00017249	0.000318522
FBgn0001281	janB	3R:30037983-30039533		T	JanA and janB regulate somatic sex differentiation	10.8486	1.05354	-1.90494	0.00319188	0.00871696
FBgn0039129	RpS19b	3R:23932728-23933530		J	structural constituent of ribosome	10.8407	0.670364	-0.678794	0.00017249	0.000318522
FBgn0035491	Dpy-30L2	3L:4046595-4059660	ENOG410I1G2	K	Dpy-30 motif	10.7442	1.69897	-1.65241	0.00017249	0.000318522
FBgn0034472	CG8517	2R:19714075-19714868	ENOG410I180	O	Thioredoxin	10.564	1.58182	-1.53865	0.00017249	0.000318522
FBgn0061197	SIP2	2R:12302543-12306269	ENOG410I0NF	S	NA	10.4415	1.31586	-2.08346	0.00017249	0.000318522
FBgn0250904	CG34434	X:5614553-5616370				10.0377	0.80499	-1.18734	0.00017249	0.000318522
FBgn0035196	CG9129	3L:1250695-1251778	ENOG410HWTF	S	NA	9.95844	0.803461	-1.77287	0.00017249	0.000318522
FBgn0035198	CG9133	3L:1252011-1255986	ENOG410HYB0	S	NA	9.77884	1.03443	-2.03836	0.00017249	0.000318522
FBgn0034435	CG9975	2R:19311147-19356525	ENOG410HWFW	S	NA	9.71227	1.08053	-1.50084	0.00017249	0.000318522
FBgn0038277	RpS5b	3R:14900431-14901563	ENOG410HTFW	J	Ribosomal protein S7p/S5e	9.60255	0.410478	-0.540201	0.00139116	0.000318522
FBgn0038979	CG7046	3R:22492952-22493746				9.5765	1.59943	-1.42249	0.00017249	0.000318522
FBgn0264307	orb2	3L:8932234-8954463	ENOG410HT6S	J	RNA recognition motif. (a.k.a. RRM, RBD, or RNP domain)	9.56227	1.04822	-1.47683	0.00017249	0.000318522
FBgn0038716	CG7342	3R:19603374-19606475	ENOG410HWQV	G	Sugar (and other) transporter	9.55113	1.01954	-0.689105	0.00017249	0.000318522
FBgn0083943	CG34107	3R:10224908-10225587	ENOG410I0TD	S	Inherit from biNOG: Chromosome 9 open reading frame 116	9.54399	1.26195	-1.75324	0.00017249	0.000318522
FBgn0032869	CG17470	2L:20642305-20643244	ENOG410I0M5	S	NA	9.51246	0.851621	-1.46726	0.00017249	0.000318522
FBgn0264477	CG43885	3L:19538424-19544172				9.43368	1.16169	-1.70821	0.000334606	0.00117068
FBgn0033020	CG10396	2R:5353993-5354723	ENOG410I0M0	C	Cytochrome c oxidase subunit IV	9.42476	1.35973	-1.32581	0.00017249	0.000318522
FBgn0031545	CG3213	2L:3517272-3519651	ENOG410HX52	Z	Inherit from euNOG: outer dense fiber of sperm tails 2	9.29997	1.33996	-1.92717	0.00017249	0.000318522
FBgn0038373	CG4546	3R:15844465-15853581	ENOG410HXRI	C	ATP:guanido phosphotransferase, C-terminal catalytic domain	9.27336	1.14509	-1.90804	0.00017249	0.000318522
FBgn0030280	CG11106	X:11202247-11202806				9.16452	1.49041	-1.61871	0.00017249	0.000318522
FBgn0040996	CG12617	2L:20294692-20295804	ENOG410I1XZ	S	NA	9.06182	1.01585	-1.6636	0.00017249	0.000318522
FBgn0019828	dj	3R:7059314-7060524			don juan	9.00098	1.23753	-1.77883	0.00017249	0.000318522
FBgn0050376	CG30376	2R:8263485-8264426	ENOG410I1PD	S	NA	8.95552	1.06954	-1.76138	0.00017249	0.000318522
FBgn0028513	CG9254	2L:13550138-13639411				8.93737	1.25079	-1.97115	0.00017249	0.000612744
FBgn0032047	CG13088	2L:8488980-8490546	ENOG410HXVD	S	NA	8.69635	0.419208	-0.612326	0.000334606	0.000318522
FBgn0039190	CG5762	3R:24360704-24361683	ENOG410I1CT	S	NA	8.67727	1.37446	-1.85275	0.00017249	0.000318522
FBgn0031129	CG1324	X:20734454-20735960				8.62264	1.21568	-1.84536	0.00017249	0.000318522
FBgn0250825	CG34241	3L:12127978-12128461	ENOG410I1TY	S	NA	8.20007	1.15153	-1.48064	0.00017249	0.000318522
FBgn0026141	Cdlc2	2L:1344399-1345135		Z	Cytoplasmic dynein light chain 2	8.08467	1.17543	-2.01937	0.00017249	0.000318522
FBgn0033442	CG1690	2R:9753696-9765518	ENOG410I1IP	S	NA	7.95045	1.09226	-1.65885	0.00017249	0.000318522
FBgn0261287	ymp	3R:25516117-25609127			yellow-emperor	7.86905	1.41347	-1.72356	0.00017249	0.00916669
FBgn0039511	CG3330	3R:27329692-27330882	ENOG410I0X4	S	NA	7.78164	1.36407	-1.94821	0.00017249	0.000318522
FBgn0032061	CG9314	2L:8687225-8709611	ENOG410HY7E	P	Catalase-related immune-responsive	7.70663	1.23569	-1.64144	0.00017249	0.000895817
FBgn0038225	soti	3R:14380662-14381699	ENOG410I1FH	Z	Post-meiotically transcribed gene that has a role in late spermiogenesis	7.67146	1.22531	-1.73925	0.00017249	0.000318522
FBgn0031128	hydra	X:20670831-20677063			hydra	7.62522	0.888204	-1.74233	0.00017249	0.000318522
FBgn0013301	Mst35Bb	2L:14882100-14883721		B	Protamine B	7.54111	1.31782	-1.7294	0.00017249	0.000318522
FBgn0030278	CG15200	X:11182930-11183476				7.45232	0.80967	-1.56523	0.00017249	0.000318522
FBgn0028379	fan	3L:8109131-8110043	ENOG410I1AN	U	MSP (Major sperm protein) domain	7.32392	1.32082	-1.43447	0.00017249	0.000318522
FBgn0032520	CG10859	2L:13396391-13398664				7.27928	0.867029	-1.54044	0.00017249	0.000318522
FBgn0000079	Amy-p	2R:17118635-17120303	ENOG410HTRK	G	Alpha-amylase	7.1691	1.0524	-0.619097	0.00017249	0.000318522
FBgn0013300	Mst35Ba	2L:14879049-14881652	ENOG410I1I2	B	sperm chromatin condensation	7.10118	1.11152	-2.0175	0.00017249	0.000318522
FBgn0051025	Ppi1	3R:30125632-30129119	ENOG410HVTA	S	NA	7.07895	1.15649	-2.07057	0.00017249	0.000318522
FBgn0028412	Mst33A	2L:11581936-11626883			Male-specific transcript	6.98084	1.35951	-1.97659	0.00017249	0.000318522
FBgn0261531	CG42659	2L:18007359-18007842				6.94473	1.35303	-1.85409	0.00017249	0.000318522
FBgn0037283	CG14658	3R:4829910-4830513	ENOG410I20H	S	NA	6.92134	1.16427	-1.99571	0.00017249	0.000318522
FBgn0031347	CG10869	2L:1555128-1611157	ENOG410HU9U	S	NA	6.90532	1.43268	-1.69169	0.00017249	0.00273529
FBgn0031127	CG1835	X:20661916-20669669				6.90275	1.09953	-0.593765	0.00017249	0.000318522
FBgn0037579	CG18193	3R:8343668-8344310	ENOG410I1X1	P	Cytochrome c oxidase subunit VIIa	6.88766	1.13573	-1.99736	0.00017249	0.000318522
FBgn0035161	CG13898	3L:803426-804051				6.87952	1.48658	-1.79978	0.00017249	0.000318522
FBgn0035608	blanks	3L:5497522-5498958		B	siRNA binding	6.77425	0.778278	-0.543921	0.00017249	0.000318522
FBgn0262845	CG43209	2R:23601980-23602456				6.7742	1.07502	-1.44267	0.00017249	0.000318522
FBgn0069354	Porin2	2L:10845787-10847044	ENOG410HTER	P	Eukaryotic porin	6.74066	0.971837	-1.45685	0.00017249	0.000318522
FBgn0051644	CG31644	2L:5817889-5818443	ENOG410I1MA	C	Cytochrome c oxidase subunit VIc	6.69884	1.43555	-1.76456	0.00017249	0.000318522
FBgn0034505	CG16739	2R:20341992-20342749	ENOG410I11A	S	NA	6.57517	0.853532	-1.54752	0.00017249	0.000318522
FBgn0040814	CG14113	3L:13329134-13329699				6.57293	1.21625	-1.73099	0.00017249	0.000318522
FBgn0031941	CG7211	2L:7747274-7747874	ENOG410I13B	C	Mitochondrial ATP synthase g subunit	6.5379	0.859071	-1.5458	0.00017249	0.000318522
FBgn0034816	CG3085	2R:23074822-23079038	ENOG410HTWK	Z	Tektin family	6.45868	1.09706	-1.27457	0.00017249	0.000318522
FBgn0260428	CG42523	2L:4734591-4794044				6.43555	1.47736	-1.88007	0.00017249	0.000318522
FBgn0259794	sinah	3L:16852526-16862517	ENOG410HUX4	O	Seven in absentia protein family	6.40276	1.15219	-2.02298	0.000334606	0.000612744
FBgn0035823	eIF4E-5	3L:7894879-7896009	ENOG410HUKC	J	Eukaryotic initiation factor 4E	6.39897	1.08155	-1.84117	0.00017249	0.000318522
FBgn0052081	CG32081	3L:11027578-11029444	ENOG410HXQY	P	Transmembrane amino acid transporter protein	6.39895	1.17706	-2.06938	0.00017249	0.000318522
FBgn0033542	CG12309	2R:10721334-10729203	ENOG410HY74	P	Carb_anhydrase	6.29299	1.34936	-1.9029	0.00017249	0.000318522
FBgn0263841	CG43702	3L:21298674-21299063				6.27075	1.30302	-0.845334	0.00017249	0.00533338
FBgn0051477	CG31477	3R:10121772-10122320				6.25837	0.779122	-0.697369	0.00017249	0.000318522
FBgn0003302	rux	X:6035752-6037800	ENOG410I117	S	Drosophila roughex protein	6.25202	0.361543	-0.371801	0.00345777	0.00671013
FBgn0029859	CG15892	X:6291302-6294343				6.22446	1.28219	-0.974426	0.00017249	0.000318522
FBgn0030697	CG8565	X:15837829-15841160	ENOG410HUHC	T	STYKc	6.22392	1.20906	-1.79502	0.00017249	0.000318522
FBgn0038797	Dic2	3R:20499991-20502015	ENOG410I004	C	Mitochondrial carrier protein	6.13895	1.3624	-1.99043	0.00017249	0.000318522
FBgn0050192	CG30192	2R:23138588-23140577	ENOG410I1R7	S	NA	6.11828	1.06905	-1.62079	0.00209421	0.000318522
FBgn0051029	CG31029	3R:30129278-30132395	ENOG410HXHW	S	NA	6.10414	1.28812	-1.7694	0.00017249	0.000318522
FBgn0033364	CG13747	2R:9017814-9031045	ENOG410HUM6	S	NA	6.03136	1.25355	-1.56826	0.00017249	0.000612744
FBgn0030975	CG7349	X:18894445-18896581	ENOG410HTH5	C	Inherit from meNOG: Succinate dehydrogenase complex, subunit B, iron sulfur (Ip)	6.01076	0.796406	-1.78067	0.00017249	0.000318522
FBgn0030191	CG15306	X:10330159-10331818	ENOG410I14C	Z	Calponin homology (CH) domain	6.00254	1.36882	-1.84536	0.00017249	0.000318522
FBgn0037086	CG7202	3L:21491398-21492773	ENOG410I1GM	S	NA	5.98517	1.19904	-1.67821	0.00017249	0.000318522
FBgn0001217	Hsc70-2	3R:13044758-13047388	ENOG410HW5F	O	MreB/Mbl protein	5.97888	1.22508	-1.44885	0.00017249	0.000318522
FBgn0037460	sowi	3R:6626929-6627900			solwind	5.96186	1.40813	-1.60852	0.00017249	0.000318522
FBgn0052240	CG32240	3L:4380863-4381629	ENOG410I0RS	S	NA	5.88334	1.3259	-1.38719	0.00017249	0.000318522
FBgn0032269	w-cup	2L:10544882-10628054			world cup	5.87618	1.48194	-2.10675	0.00017249	0.000318522
FBgn0040679	CG11373	3R:5960293-5960987				5.86151	0.8528	-1.70304	0.00017249	0.000318522
FBgn0030625	CG5877	X:15293030-15297169	ENOG410HTCC	S	Pfam:DUF1740	5.83771	0.420395	-0.344624	0.00017249	0.00916669
FBgn0250844	CG4218	2L:14547497-14549109	ENOG410I19M	S	NA	5.80112	1.40553	-1.5992	0.00017249	0.000318522
FBgn0037939	CG14718	3R:11700613-11702720	ENOG410HZNC	S	ZnF_RBZ	5.69237	1.33948	-1.90859	0.00017249	0.000318522
FBgn0011743	Arp53D	2R:16774245-16775676		Z	ACTIN	5.67567	1.26223	-1.74467	0.00017249	0.000318522
FBgn0263048	CG43343	3R:22381339-22389714	ENOG410HZFS	C	NAD-dependent glycerol-3-phosphate dehydrogenase N-terminus	5.66973	0.637971	-0.63158	0.00017249	0.000318522
FBgn0035776	CG8564	3L:7385647-7387914				5.60974	1.42671	-1.74588	0.00017249	0.000318522
FBgn0027795	CG14785	X:1455214-1457054	ENOG410HZQW	S	BACK	5.59307	0.361725	-0.815372	0.00181797	0.000318522
FBgn0011244	Hsp60B	2L:728361-730564	ENOG410HU98	O	TCP-1/cpn60 chaperonin family	5.57999	1.42436	-2.11286	0.00017249	0.000318522
FBgn0262361	CG43059	3L:8318541-8318966				5.55479	1.11327	-1.56625	0.00017249	0.000318522
FBgn0028560	sut4	2R:10085168-10096416	ENOG410HW0X	G	Sugar (and other) transporter	5.50975	1.08765	-2.33724	0.00017249	0.0019688
FBgn0034907	CG5539	2R:23804314-23806249	ENOG410I183	V	TB2/DP1, HVA22 family	5.49661	0.859908	-1.34944	0.00017249	0.000318522
FBgn0033888	CG18568	2R:13971324-13972834	ENOG410I0ZK	S	NA	5.47527	0.906675	-1.69001	0.00017249	0.000318522
FBgn0011273	Acam	3R:25811910-25813134	ENOG410I0VS	T	Pfam:efhand	5.46983	1.23533	-2.05292	0.00017249	0.000318522
FBgn0250849	CG32388	3L:6983472-6984586				5.44332	1.61993	-1.74356	0.00017249	0.000318522
FBgn0035143	Ppm1	3L:581336-582810	ENOG410HWK0	T	PP2C_SIG	5.42935	1.06932	-1.67648	0.00017249	0.000318522
FBgn0263982	CG43731	2L:19079255-19108427				5.42639	1.54518	-1.59366	0.00017249	0.000318522
FBgn0038539	Atg8b	3R:17724409-17725063	ENOG410I0VW	Z	Ubiquitin-like autophagy protein Apg12	5.38444	1.19105	-2.28008	0.00017249	0.000318522
FBgn0034082	CG10734	2R:16150122-16169519				5.36063	1.43469	-1.98205	0.00017249	0.00117068
FBgn0032857	CG10947	2L:20385292-20414800	ENOG410HYZ7	S	Putative methyltransferase	5.34145	1.17018	-0.418671	0.00017249	0.00171138
FBgn0038706	CG3517	3R:19412688-19460311	ENOG410HZS4	S	NA	5.32948	1.28884	-1.71468	0.00017249	0.000612744
FBgn0039798	CG11313	3R:30729836-30731165				5.32165	3.86196	-0.413944	0.00017249	0.00441425
FBgn0037461	CG15177	3R:6628203-6629321				5.28916	1.32354	-1.7038	0.00017249	0.000318522
FBgn0052445	CG32445	3L:21639358-21640710	ENOG410HWCS	G	Converts alpha-aldose to the beta-anomer. It is active on D-glucose, L-arabinose, D-xylose, D-galactose, maltose and lactose (By similarity)	5.27837	1.08756	-2.04064	0.00017249	0.000318522
FBgn0051287	CG31287	3R:16203370-16205250	ENOG410I1IA	S	NA	5.2704	1.23334	-1.52152	0.00017249	0.00533338
FBgn0031677	CG14036	2L:5054578-5055016	ENOG410I1MN	S	U11-48K-like CHHC zinc finger	5.24916	0.801911	-1.17507	0.00017249	0.000318522
FBgn0031574	CG3964	2L:3862667-3867507	ENOG410HXJI	O	Tubulin-tyrosine ligase family	5.22933	1.10529	-0.96361	0.00017249	0.000318522
FBgn0037616	CG8136	3R:8721370-8723051	ENOG410I0MU	S	NA	5.22327	0.978624	-1.43966	0.00017249	0.000318522
FBgn0039501	CG5987	3R:27248233-27251007	ENOG410HUG5	O	Tubulin-tyrosine ligase family	5.1893	0.934368	-0.705474	0.00017249	0.000318522
FBgn0035197	CG9130	3L:1252011-1255986	ENOG410HYAU	S	NA	5.18096	1.06128	-2.21883	0.00017249	0.000318522
FBgn0032636	CG5043	2L:17433861-17435800	ENOG410HSQQ	S	NA	5.16541	1.19363	-1.78546	0.00017249	0.000318522
FBgn0038921	CG6332	3R:22014696-22016212	ENOG410HWWS	S	THEG	5.14383	1.19281	-1.82761	0.00017249	0.000318522
FBgn0034882	CG5398	2R:23602584-23603641	ENOG410HZPS	G	Major intrinsic protein	5.14035	0.486273	-1.6619	0.000952271	0.000318522
FBgn0038248	CG7886	3R:14626675-14642563	ENOG410HU8H	S	Inherit from biNOG: centrosomal protein 78kDa	5.11251	1.44008	-1.59524	0.00017249	0.000318522
FBgn0031163	CG14579	X:21193252-21194521				5.08862	1.16639	-1.81235	0.00017249	0.000318522
FBgn0034739	CG3927	2R:22594676-22596348				5.08009	1.47677	-1.23108	0.00017249	0.000318522
FBgn0029952	CG12689	X:7585302-7586131				5.05585	1.51262	-1.45499	0.00017249	0.000318522
FBgn0051281	Tpl94D	3R:22966283-22967842			Transition protein-like 94D (Tpl94D) is a HMG-box domain protein that is expressed during chromatin reorganization in spermatids	5.04352	1.03635	-1.93293	0.00017249	0.000318522
FBgn0064912	CG31178	3R:21873738-21874922				5.01453	1.51064	-1.57062	0.00017249	0.000318522
FBgn0036125	CG6279	3L:11093370-11096245	ENOG410HXVQ	C	Nitroreductase family	4.99218	1.26131	-0.844553	0.00017249	0.000318522
FBgn0034467	CG15128	2R:19685613-19688078	ENOG410HTHJ	S	NA	4.98734	1.32652	-1.84209	0.00017249	0.000318522
FBgn0262100	CG42853	3L:18112958-18121989	ENOG410I208	U	Reticulon	4.97381	1.46213	-1.86761	0.00017249	0.00671013
FBgn0266709	Zmynd10	3L:13024762-13026437	ENOG410HUM7	S	MYND finger	4.94436	0.6786	-0.666096	0.00017249	0.000318522
FBgn0034658	Grx-1	2R:21757344-21757913	ENOG410I0N4	O	Glutaredoxin	4.9334	1.55444	-1.73834	0.00017249	0.000318522
FBgn0031724	CG18266	2L:5596832-5598636	ENOG410I0CV	S	NA	4.93151	1.27562	-2.06362	0.00017249	0.000318522
FBgn0038694	CG5217	3R:19247051-19248136	ENOG410I1KB	S	NA	4.92856	1.60443	-1.71541	0.00017249	0.000318522
FBgn0036369	CG10089	3L:13465551-13474787	ENOG410HYVZ	V	DSPc	4.92722	0.686682	-0.554898	0.00017249	0.000318522
FBgn0032740	CG15172	2L:19022416-19023646	ENOG410I1TW	S	NA	4.92105	1.30879	-1.41834	0.00017249	0.000318522
FBgn0015831	Rtnl2	3R:7528863-7530241		U	Reticulon	4.89134	1.23789	-1.5853	0.00017249	0.000318522
FBgn0038598	CG7131	3R:18283659-18288777				4.85686	1.11097	-1.0934	0.00017249	0.000612744
FBgn0005654	lat	2R:13202727-13206547	ENOG410HX07	L	Origin recognition complex (ORC) subunit 3 N-terminus	4.84626	0.486835	-0.760542	0.00017249	0.000318522
FBgn0035455	CG10862	3L:3626351-3654771				4.83068	1.20208	-1.332	0.00017249	0.00117068
FBgn0038655	CG14297	3R:18898120-18899342	ENOG410HYMV	T	LMWPc	4.81644	1.37023	-1.52423	0.00017249	0.000318522
FBgn0039707	CG15510	3R:29835609-29837447				4.79911	1.32649	-1.66202	0.00017249	0.000318522
FBgn0052832	CG32832	2L:16878325-16879290	ENOG410I0KV	S	Pfam:UPF0041	4.79256	1.31978	-2.05054	0.00017249	0.000318522
FBgn0038359	CG5614	3R:15779804-15781092	ENOG410I1FX	S	LisH	4.78297	1.63104	-1.99153	0.00017249	0.000318522
FBgn0051802	CG31802	2L:18159810-18275770	ENOG410HYPI	DZ	EFh	4.78121	1.50579	-2.04367	0.00017249	0.00487448
FBgn0051093	CG31093	3R:25789818-25790471				4.74538	1.20411	-2.02453	0.00017249	0.000318522
FBgn0033705	CG13168	2R:12253991-12255701	ENOG410HYDX	S	Inherit from euNOG: IQ motif containing D	4.74011	1.64183	-1.85505	0.00017249	0.000318522
FBgn0051949	CG31949	2L:2300102-2300888				4.72885	1.31336	-1.9598	0.00017249	0.000318522
FBgn0004882	orb	3R:23260609-23280856	ENOG410I2EP	K	RRM_2	4.72024	1.14803	-1.91573	0.00017249	0.000318522
FBgn0037915	CG6790	3R:11569249-11578745				4.7164	1.25922	-1.88069	0.00017249	0.000318522
FBgn0037828	tomboy20	3R:10735276-10735957	ENOG410I15M	U	MAS20 protein import receptor	4.70885	1.50595	-1.66837	0.00017249	0.000318522
FBgn0035952	CG5280	3L:8986709-8990228	ENOG410HWT2	S	Uncharacterised protein family (UPF0193)	4.68973	0.879535	-1.62321	0.00450097	0.00849228
FBgn0031526	CG8838	2L:3357645-3358618				4.68338	1.25557	-1.67079	0.00017249	0.000318522
FBgn0036345	CG17300	3L:13086386-13087289				4.68016	1.05741	-1.74389	0.00017249	0.000318522
FBgn0036311	CG17666	3L:12781324-12784377				4.65829	1.16184	-2.05076	0.00017249	0.000318522
FBgn0035709	eIF4E-4	3L:6664223-6665641	ENOG410HTK5	J	Eukaryotic initiation factor 4E	4.63194	1.38456	-2.15682	0.00017249	0.000318522
FBgn0020371	Tim17b2	2L:15484728-15485545		U		4.61712	1.42297	-1.47081	0.00017249	0.000318522
FBgn0035008	CG3494	2R:24455291-24490656	ENOG410HZSS	S	Leucine Rich Repeat	4.61406	1.65061	-1.87137	0.00017249	0.000318522
FBgn0051907	CG31907	2L:7056300-7063586	ENOG410I1IQ	Z	Inherit from KOG: microtubule-associated protein RP EB family member	4.50151	1.50826	-1.59113	0.00017249	0.000318522
FBgn0030283	CG15198	X:11219378-11302783				4.46966	1.24692	-2.00456	0.00017249	0.00758422
FBgn0037169	CG11404	3L:22548436-22549342	ENOG410I1ZB	S	NA	4.46055	1.0505	-2.07588	0.00017249	0.000318522
FBgn0034483	CG16894	2R:20211584-20212619	ENOG410HY62	O	crossbronx-like	4.43369	1.17535	-1.60081	0.00017249	0.000318522
FBgn0262966	CG43277	2R:19637558-19638041				4.4277	1.11711	-2.12761	0.00017249	0.000318522
FBgn0063261	CG31275	3R:16742124-16773189	ENOG410I17T	DN	Inherit from KOG: Dynein, light chain	4.42714	1.31769	-1.41316	0.00017249	0.000318522
FBgn0034278	CG14488	2R:17767164-17767786	ENOG410I19K	S	NA	4.41803	1.30178	-1.71651	0.00017249	0.000318522
FBgn0039398	CG14540	3R:25959278-25961686	ENOG410HWX9	S	NA	4.40859	1.43102	-2.08119	0.00017249	0.000318522
FBgn0010258	Rbp4	3R:13654555-13656394	ENOG410HTRM	A	RNA recognition motif. (a.k.a. RRM, RBD, or RNP domain)	4.3901	1.0216	-0.759518	0.00017249	0.000318522
FBgn0051050	CG31050	3R:28649908-28650480				4.38257	1.13463	-2.04723	0.00017249	0.000318522
FBgn0039788	Rpt6R	3R:30582197-30583697		O	PROTEASOME SUBUNITS	4.38049	0.881133	-0.870412	0.00017249	0.000318522
FBgn0250846	glob2	3R:6605996-6608914		C	Globin-like	4.3592	1.15864	-1.62099	0.00017249	0.000318522
FBgn0032624	CG6304	2L:17011475-17014700	ENOG410I0Z8	S	NA	4.27596	1.47088	-1.75093	0.00017249	0.000318522
FBgn0032625	CG15136	2L:17047160-17048281	ENOG410I1WN	S	NA	4.26268	0.988373	-1.49192	0.00017249	0.000318522
FBgn0031849	CG11327	2L:6684841-6686712	ENOG410I1XA	S	NA	4.25683	1.00604	-1.64378	0.00017249	0.000318522
FBgn0030247	CG15208	X:10899964-10901811				4.25586	1.39288	-1.99555	0.00017249	0.000318522
FBgn0031690	CG7742	2L:5210459-5215081	ENOG410HVRK	S	TBC	4.25305	1.18074	-1.26186	0.00017249	0.000318522
FBgn0037064	CG9389	3L:21268391-21270580	ENOG410HVSN	G	Inositol monophosphatase family	4.23056	1.25653	-1.90173	0.00017249	0.000318522
FBgn0037987	CG14739	3R:12048252-12049213	ENOG410HXEG	O	Ubiquitin-conjugating enzyme	4.1759	1.23958	-1.94151	0.00017249	0.000318522
FBgn0051361	dpr17	3R:12094875-12111420	ENOG410HZ8Q	T	Immunoglobulin domain	4.17159	0.996177	-0.85793	0.00017249	0.000318522
FBgn0031443	Prosbeta4R2	2L:2654048-2657102	ENOG410HTM8	O	The proteasome is a multicatalytic proteinase complex which is characterized by its ability to cleave peptides with Arg, Phe, Tyr, Leu, and Glu adjacent to the leaving group at neutral or slightly basic pH. The proteasome has an ATP-dependent proteolytic	4.16793	1.2126	-2.09261	0.00017249	0.000318522
FBgn0052371	CG32371	3L:7763232-7775603				4.13557	1.78942	-2.03095	0.00017249	0.000318522
FBgn0037514	CG10919	3R:7758121-7759677				4.13255	1.26181	-2.15684	0.00017249	0.000318522
FBgn0034837	RpL22-like	2R:23246609-23247893		J	Ribosomal protein	4.13217	0.828857	-0.677392	0.00017249	0.000318522
FBgn0250840	CG12907	2R:10322194-10416996				4.1261	1.24493	-1.58433	0.00017249	0.000318522
FBgn0039792	CG2267	3R:30627240-30629028	ENOG410I1UQ	S	NA	4.11959	1.32042	-1.8677	0.00017249	0.000318522
FBgn0028847	CG9014	2L:13722160-13723642	ENOG410HXQC	O	USP8 interacting	4.11775	1.27829	-1.89067	0.00017249	0.000318522
FBgn0037432	CG10298	3R:6343001-6343799	ENOG410HTC5	S	Phosphatidylethanolamine-binding protein	4.08792	1.11745	-1.24645	0.00017249	0.000318522
FBgn0035240	CG33791	3L:1602953-1618190	ENOG410HXRB	C	Transketolase, pyrimidine binding domain	4.07218	0.927186	-1.84433	0.00017249	0.000318522
FBgn0032370	CG12307	2L:11651330-11652010				4.06413	1.39887	-1.82631	0.00017249	0.000318522
FBgn0033279	CG2291	2R:8260606-8261463	ENOG410I1ZQ	S	NA	4.05861	1.25605	-1.99226	0.00017249	0.000318522
FBgn0052392	CG32392	3L:6756628-6763246	ENOG410HZSE	Z	Radial spoke protein 3	4.05707	0.94137	-1.2815	0.00017249	0.000318522
FBgn0046332	gskt	3R:31372426-31374198	ENOG410HXSQ	G	S_TKc	4.03332	1.21664	-1.85317	0.00017249	0.000318522
FBgn0037759	CG8526	3R:9801279-9803461	ENOG410HURE	E	Asparaginase	4.02689	1.25787	-1.66054	0.00017249	0.000318522
FBgn0039651	CG14508	3R:29202659-29204133	ENOG410HZK3	C	Cytochrome C1 family	4.02007	1.17231	-1.39382	0.00017249	0.000318522
FBgn0039881	CG1971	3R:31805467-31806769	ENOG410I13Z	S	NA	4.0152	0.889352	-1.01161	0.00017249	0.000318522
FBgn0031085	CG9570	X:20004679-20062706				4.0034	1.03755	-2.0528	0.00017249	0.000318522
FBgn0031463	G6P	2L:2812436-2815760	ENOG410HV1M	G	PAP2 superfamily	3.99454	0.959233	-0.584418	0.00017249	0.00826667
FBgn0262487	CG43077	X:17067303-17068523				3.97632	1.30767	-1.88833	0.00017249	0.000318522
FBgn0032276	CG17098	2L:10651612-10654499	ENOG410HXWV	S	ZnF_U1	3.97254	1.3182	-1.70762	0.00017249	0.000318522
FBgn0051141	CG31141	3R:23923299-23924319				3.96122	1.1667	-1.61635	0.00017249	0.000318522
FBgn0039498	CG17991	3R:27241266-27242330				3.95207	1.11502	-1.27833	0.00017249	0.000318522
FBgn0032314	CG7309	2L:10906269-10908893	ENOG410HYM6	P	Inherit from KOG: Solute carrier family 13	3.94296	1.32597	-1.78676	0.00017249	0.000318522
FBgn0259701	CG42355	3L:2037370-2038224				3.92596	1.39709	-1.96403	0.00017249	0.000318522
FBgn0031410	CG17237	2L:2288502-2289416	ENOG410I1GY	Z	Inherit from KOG: myosin light chain	3.92523	1.33144	-1.92558	0.00017249	0.000318522
FBgn0039797	CG1340	3R:30726086-30728052				3.9064	1.2149	-1.92554	0.00017249	0.000318522
FBgn0036723	CG12229	3L:17433867-17437971	ENOG410HY1M	G	Inherit from KOG: Pyruvate kinase	3.90141	1.18247	-1.40481	0.00017249	0.000318522
FBgn0036204	Tim13	3L:11774059-11774501	ENOG410I12B	U	Tim10/DDP family zinc finger	3.89915	1.15211	-1.91203	0.00017249	0.000318522
FBgn0036490	CG6888	3L:15207843-15208586	ENOG410HV9A	O	C-terminal domain of 1-Cys peroxiredoxin	3.88422	1.19269	-1.97035	0.00017249	0.000318522
FBgn0051528	CG31528	3R:4407226-4419578	ENOG410HUE9	O	UBQ	3.87897	1.11264	-1.46781	0.00017249	0.000318522
FBgn0037985	ssp5	3R:12033141-12035525			short spindle	3.87304	1.40676	-2.15466	0.00017249	0.000318522
FBgn0038342	CG14870	3R:15481905-15482904	ENOG410HT2B	S	Pfam:B9	3.85464	1.09496	-1.12557	0.00017249	0.000318522
FBgn0032632	CG6380	2L:17291074-17292202	ENOG410I0H4	OT	Protein phosphatase inhibitor 2 (IPP-2)	3.84633	1.36889	-2.00763	0.00017249	0.000318522
FBgn0037988	CG14740	3R:12061069-12062944				3.84602	1.37921	-1.74943	0.00017249	0.000318522
FBgn0050058	CG30058	2R:13206744-13212237				3.83555	1.6152	-1.59576	0.00017249	0.000895817
FBgn0034659	CG4021	2R:21773294-21774876				3.82255	1.57191	-1.44788	0.00017249	0.000318522
FBgn0037035	CG10589	3L:20925890-20949512	ENOG410HTKU	S	NA	3.81612	1.34642	-1.59814	0.00017249	0.0019688
FBgn0038208	CG14355	3R:14148507-14151940	ENOG410HVNQ	S	NA	3.78429	1.421	-1.86799	0.00017249	0.000318522
FBgn0032111	CG13110	2L:9350469-9350996				3.78362	1.57949	-2.02598	0.00017249	0.000318522
FBgn0051007	CG31007	3R:30968235-31016875	ENOG410I1KR	S	CHCH domain	3.75641	1.21897	-1.65904	0.00017249	0.000318522
FBgn0035957	CG5144	3L:9047438-9048724				3.75573	1.09314	-1.06517	0.00017249	0.000318522
FBgn0035009	CG16837	2R:24455291-24490656	ENOG410I1B4	DN	Robl_LC7	3.71286	1.01197	-1.51519	0.00223593	0.00171138
FBgn0034566	CG9313	2R:20978900-20986500	ENOG410I2EU	Z	WD domain, G-beta repeat	3.70366	1.09127	-1.6341	0.00017249	0.000318522
FBgn0028531	CG15286	2L:14334157-14345795	ENOG410HVJ5	S	Zinc finger, ZZ type	3.7014	1.11524	-2.14996	0.00017249	0.000612744
FBgn0265269	CG15425	2L:4257571-4258425	ENOG410I1HQ	S	NA	3.69956	1.3253	-1.65218	0.00017249	0.000318522
FBgn0031786	CG13989	2L:6160399-6161309				3.69846	1.20537	-1.62766	0.00017249	0.000318522
FBgn0038163	CG10841	3R:13631941-13634861	ENOG410HZG5	S	Inherit from euNOG: EF hand family protein	3.69534	1.4217	-1.85983	0.00017249	0.000318522
FBgn0264260	CG43760	2L:15776441-15776852				3.68002	1.11878	-1.64595	0.00017249	0.000318522
FBgn0038281	RpL10Aa	3R:15037365-15038149		J	Ribosomal protein	3.67596	1.4909	-1.59525	0.00017249	0.000318522
FBgn0039071	CG4434	3R:23288216-23290189	ENOG410HUDU	E	Glutamate dehydrogenase	3.67558	1.48652	-1.61712	0.00017249	0.000318522
FBgn0017456	Ubc84D	3R:7518819-7519456	ENOG410HZ7P	O	Ubiquitin-conjugating enzyme	3.66981	1.01683	-0.87393	0.00017249	0.000318522
FBgn0052436	CG32436	3L:21344032-21355049	ENOG410HWIM	S	NA	3.6575	1.64343	-1.71841	0.00017249	0.000318522
FBgn0262812	CG43183	2R:8592194-8592969	ENOG410I14J	S	NA	3.65457	1.00849	-2.08511	0.00017249	0.000318522
FBgn0032771	CG17349	2L:19370444-19372711	ENOG410HVDK	S	Parkin co-regulated protein	3.65448	1.41818	-1.57317	0.00017249	0.000318522
FBgn0036687	CG6652	3L:17020347-17022856	ENOG410HWS6	S	Inherit from biNOG: Leber congenital amaurosis 5	3.63605	1.41544	-1.80469	0.00017249	0.000318522
FBgn0051206	CG31206	3R:20106935-20107963				3.63259	1.55612	-1.59362	0.00017249	0.000318522
FBgn0037463	djl	3R:7060766-7061919			don juan like	3.62867	1.61303	-1.43875	0.00017249	0.000318522
FBgn0039251	Trf4-2	3R:24922472-24927085	ENOG410HU8N	L	Nucleotidyltransferase domain	3.62173	1.02439	-1.64629	0.000802363	0.00171138
FBgn0050412	CG30412	2R:23318188-23319348	ENOG410I0XR	S	NA	3.57361	1.14112	-2.07461	0.00017249	0.000318522
FBgn0037910	CG14708	3R:11554144-11554869				3.57184	1.27109	-1.14438	0.00017249	0.000318522
FBgn0035585	CG12027	3L:4936757-5079033				3.57019	1.4129	-1.37832	0.00017249	0.00441425
FBgn0037664	CG8420	3R:9246648-9251431	ENOG410HX9Z	S	NA	3.54408	1.15067	-0.767551	0.00017249	0.000318522
FBgn0032519	CG16957	2L:13395359-13396184	ENOG410I1CX	S	Cyt-b5	3.51873	1.3384	-1.41639	0.00017249	0.000318522
FBgn0031723	CG7251	2L:5587114-5588414	ENOG410I0HJ	S	NA	3.51649	1.28619	-2.05507	0.00017249	0.000318522
FBgn0028896	CG17329	2L:16291283-16291948				3.51085	1.04004	-1.91634	0.00017249	0.000318522
FBgn0011270	Pglym87	3R:12231644-12232729	ENOG410HZSQ	G	PGAM	3.50745	1.12295	-1.56282	0.00017249	0.000318522
FBgn0038909	CG6569	3R:21865167-21867919	ENOG410HSSZ	S	NA	3.49465	1.491	-1.44403	0.00017249	0.000318522
FBgn0031103	CG12679	X:20375763-20376522	ENOG410I0PB	S	NA	3.48084	1.23252	-1.90693	0.00017249	0.000318522
FBgn0050365	spaw	2R:8327489-8396280			spacewatch	3.47571	1.53544	-1.99452	0.000802363	0.00394273
FBgn0036014	CG3222	3L:9598987-9600341	ENOG410HV4S	S	MORN	3.46934	1.42397	-1.72303	0.00017249	0.000318522
FBgn0042133	CG18810	2L:20648911-20650079				3.4689	1.14899	-1.74303	0.00017249	0.000318522
FBgn0034121	CG6262	2R:16359729-16363524	ENOG410HSZ9	G	Trehalase	3.46858	1.27593	-2.12662	0.00017249	0.000318522
FBgn0053322	CG33322	2L:20814336-20816240	ENOG410I18N	S	NA	3.46311	0.809826	-1.90461	0.00017249	0.000318522
FBgn0035007	CG3492	2R:24455291-24490656	ENOG410HZGB	O	Cyclophilin type peptidyl-prolyl cis-trans isomerase/CLD	3.44466	0.79451	-1.99625	0.00017249	0.000318522
FBgn0046873	Pif2	3R:6529168-6593330			PFTAIRE-interacting factor 2	3.43632	0.981601	-1.93891	0.00167525	0.000612744
FBgn0042710	Hex-t2	3R:26450670-26452327	ENOG410HXZR	G	Hexokinase	3.41508	1.20006	-1.52507	0.00017249	0.000318522
FBgn0262581	CG43121	3L:14671934-14672437				3.41214	2.05889	-1.02254	0.00017249	0.000318522
FBgn0035034	CG3565	2R:24602471-24603488	ENOG410I0UK	T	Inherit from KOG: calcineurin	3.40609	1.07799	-1.78373	0.00017249	0.000318522
FBgn0034173	CG9010	2R:16958942-16960195	ENOG410HSSD	G	Glyceraldehyde-3-phosphate dehydrogenase	3.40581	1.48248	-1.87099	0.00017249	0.000318522
FBgn0031946	CG7164	2L:7781464-7782760	ENOG410I1G4	S	NA	3.38946	0.968563	-1.75572	0.00017249	0.000318522
FBgn0031585	CG2955	2L:4149278-4151203				3.38249	2.45408	-1.84271	0.00017249	0.000318522
FBgn0032464	Vha68-3	2L:12978785-12981293	ENOG410HW4T	C	V-type ATPase 116kDa subunit family	3.38239	1.21328	-1.86026	0.00017249	0.000318522
FBgn0031343	CG18131	2L:1497242-1500608				3.37566	0.975438	-1.37386	0.00017249	0.000318522
FBgn0036159	CG7557	3L:11445160-11446579	ENOG410HU79	S	NA	3.37314	1.3802	-1.93626	0.00017249	0.000318522
FBgn0040784	karr	X:20110109-20110575			karr	3.37102	1.02265	-1.01623	0.00017249	0.000318522
FBgn0250834	CG33308	2L:14802333-14803293	ENOG410I1WX	S	NA	3.36523	1.25829	-1.83188	0.00017249	0.000318522
FBgn0031240	CG3345	2L:252588-271744	ENOG410HUHZ	S	NA	3.35031	1.2083	-1.87826	0.00017249	0.000318522
FBgn0061435	CG30270	2R:22740998-22798289	ENOG410I1EW	G	Inherit from KOG: beta-hexosaminidase	3.34206	1.26723	-2.55295	0.000334606	0.00758422
FBgn0051624	CG31624	2L:21199044-21200375				3.33695	0.828095	-1.76238	0.00017249	0.000318522
FBgn0038000	CG10014	3R:12222386-12225019	ENOG410HZ2M	S	IQ calmodulin-binding motif	3.32846	1.26391	-2.0095	0.00017249	0.000318522
FBgn0262479	CG43069	2R:18862861-18863277				3.32223	1.43532	-1.17014	0.00017249	0.000318522
FBgn0034842	Prosbeta5R1	2R:23308653-23309816	ENOG410HYQ3	O	The proteasome is a multicatalytic proteinase complex which is characterized by its ability to cleave peptides with Arg, Phe, Tyr, Leu, and Glu adjacent to the leaving group at neutral or slightly basic pH. The proteasome has an ATP-dependent proteolytic	3.32008	1.16163	-2.16744	0.00017249	0.000318522
FBgn0030933	CG6470	X:18512828-18514867	ENOG410I0KA	S	ZnF_C2H2	3.31761	0.94364	-1.93851	0.00017249	0.000318522
FBgn0262104	CG42857	3R:9820513-9821191				3.31421	0.907932	-0.489295	0.00017249	0.00624823
FBgn0040816	CG12521	3L:11847382-11847803				3.31183	1.323	-1.64447	0.00017249	0.000318522
FBgn0035384	CG2113	3L:2995171-2996155	ENOG410I0KX	S	Inherit from KOG: actin-binding Rho activating protein	3.30465	1.35901	-1.90964	0.00017249	0.000318522
FBgn0032291	CG17118	2L:10728977-10731356	ENOG410HWKF	K	Protein of unknown function (DUF667)	3.287	0.84777	-1.68242	0.00167525	0.000318522
FBgn0035638	Tektin-C	3L:5794404-5796543	ENOG410HWIA	Z	Tektin family	3.27468	0.667099	-1.36532	0.00017249	0.000318522
FBgn0038934	Gld2	3R:22133829-22296126	ENOG410HT0C	D	Cid1 family poly A polymerase	3.25601	1.24079	-1.65448	0.00017249	0.000318522
FBgn0034824	Klp59C	2R:23123922-23126042	ENOG410HY9J	Z	KISc	3.24647	1.08834	-1.96818	0.00017249	0.000318522
FBgn0033069	CG8335	2R:6200852-6201956	ENOG410HYY1	J	Component of the eukaryotic translation initiation factor 3 (eIF-3) complex, which is involved in protein synthesis and, together with other initiation factors, stimulates binding of mRNA and methionyl-tRNAi to the 40S ribosome (By similarity)	3.24479	0.960342	-1.13476	0.00017249	0.000318522
FBgn0015300	Ssl	2R:24499242-24500267	ENOG410I0IQ	DKT	Casein kinase II regulatory subunit	3.24257	0.848418	-1.81461	0.00017249	0.000318522
FBgn0032371	CG4983	2L:11652447-11654164	ENOG410I1E6	S	NA	3.24153	1.33267	-2.0016	0.00017249	0.000318522
FBgn0261349	Mst36Fb	2L:18673362-18675094			Male-specific transcript	3.23092	0.847492	-1.32578	0.00017249	0.000318522
FBgn0034740	nsr	2R:22650555-22654530			novel spermatogenesis regulator	3.22849	0.914028	-1.15064	0.00017249	0.00248679
FBgn0262984	CG43292	3L:7475569-7476247				3.20222	0.858201	-1.43005	0.00017249	0.000318522
FBgn0033330	CG8746	2R:8792632-8793773				3.19504	1.22505	-1.88623	0.00017249	0.000318522
FBgn0267689	CG46025	2L:7754173-7765915				3.18672	1.43427	-1.81744	0.00017249	0.000318522
FBgn0030242	sofe	X:10854999-10857413			sister of feo	3.18001	0.3895	-0.640107	0.00153687	0.000318522
FBgn0031108	CG15459	X:20412340-20413581	ENOG410I15Q	S	NA	3.17619	1.08255	-1.64615	0.00017249	0.000318522
FBgn0038345	CG5213	3R:15494601-15495620	ENOG410I16Y	A	RNA recognition motif. (a.k.a. RRM, RBD, or RNP domain)	3.16694	0.935657	-1.89425	0.00017249	0.000318522
FBgn0030313	CG11697	X:11572706-11573640	ENOG410I1UK	V	TB2/DP1, HVA22 family	3.15857	1.41629	-1.53975	0.00017249	0.000318522
FBgn0026175	SkpC	X:19816071-19816700		O	Skp1	3.15447	0.922379	-1.03388	0.00017249	0.000318522
FBgn0051816	CG31816	2L:16542545-16543263	ENOG410I1IH	S	NA	3.1446	1.32675	-1.61561	0.00017249	0.000318522
FBgn0051294	CG31294	3R:15715504-15716585	ENOG410I0W5	O	Inherit from KOG: tetratricopeptide repeat domain	3.14367	1.54113	-1.95696	0.00017249	0.000318522
FBgn0262882	CG43237	2R:17205207-17205743				3.14122	0.809682	-1.68326	0.00017249	0.000318522
FBgn0034097	CG3687	2R:16236714-16237479	ENOG410I0SU	S	NA	3.13942	1.32021	-1.96764	0.00017249	0.000318522
FBgn0260644	CG42536	3L:10629082-10630935				3.13792	1.13624	-1.58658	0.00017249	0.000318522
FBgn0085488	CG34459	2R:16824663-16826648	ENOG410I0GF	S	Protein of unknown function (DUF745)	3.12541	0.605891	-0.810974	0.00017249	0.000318522
FBgn0050350	CG30350	2R:8798488-8856091	ENOG410I09M	O	Cyclophilin type peptidyl-prolyl cis-trans isomerase/CLD	3.12537	1.17476	-2.07612	0.00017249	0.000318522
FBgn0035568	CG18418	3L:4688928-4690070	ENOG410HVVZ	C	Mitochondrial carrier protein	3.11042	1.36092	-1.67556	0.00017249	0.000318522
FBgn0038818	Nep4	3R:20652566-20659904	ENOG410HV6B	E	Peptidase family M13	3.11017	0.581081	-0.594999	0.00017249	0.000318522
FBgn0029753	CG4198	X:5313257-5317295	ENOG410I0YJ	S	NA	3.10698	1.19116	-1.8025	0.00017249	0.000318522
FBgn0034221	CG10764	2R:17453398-17455729				3.10223	3.04109	-0.381839	0.00017249	0.00849228
FBgn0028848	CG7311	2L:13676859-13717320	ENOG410HU02	C	FAD dependent oxidoreductase	3.07431	1.36691	-1.66109	0.00017249	0.000318522
FBgn0028868	CG4701	2L:14765907-14767225	ENOG410HZAA	O	Holliday junction DNA helicase ruvB N-terminus	3.07162	1.2863	-1.9255	0.00017249	0.000318522
FBgn0031335	CG5565	2L:1352969-1355924	ENOG410I0DD	S	haloacid dehalogenase-like hydrolase	3.06316	1.18061	-1.76583	0.00017249	0.000318522
FBgn0262787	CG43168	3L:6275786-6277035				3.05938	0.895174	-1.92169	0.00017249	0.000318522
FBgn0032563	CG15258	2L:15360920-15361627	ENOG410I1KS	S	NA	3.05056	1.33544	-1.8038	0.00017249	0.000318522
FBgn0032376	Tsp33B	2L:11791024-11792365	ENOG410HUMP	S	Tetraspanin family	3.02744	1.20777	-1.62663	0.00017249	0.000318522
FBgn0025821	I-t	3R:11704029-11704916			protein phosphotase inhibitor activity	3.02572	1.29137	-1.55807	0.00017249	0.000318522
FBgn0036882	CG9279	3L:19538424-19544172	ENOG410HYIU	DZ	Dynein associated protein	3.0192	0.561356	-0.379276	0.00017249	0.00601959
FBgn0034133	CG7813	2R:16496888-16499429				3.01885	1.36611	-2.22102	0.00017249	0.000318522
FBgn0031367	c-cup	2L:1831626-1832565	ENOG410I12W	S	Cyt-b5	3.01817	1.95154	-1.32523	0.00017249	0.000318522
FBgn0032004	CG8292	2L:8215914-8218017	ENOG410HW2P	S	NA	2.98578	1.15542	-0.710393	0.00017249	0.000318522
FBgn0039083	CG10177	3R:23520145-23521583	ENOG410HUMD	T	Doublecortin	2.98503	1.33503	-1.76775	0.00017249	0.000318522
FBgn0036799	CG13380	3L:18600149-18617943	ENOG410I1QK	S	NA	2.97625	0.77	-1.43306	0.000334606	0.000318522
FBgn0040365	CG14628	X:1145643-1146132				2.97405	1.51428	-1.16343	0.00017249	0.000318522
FBgn0039373	CG5024	3R:25811095-25811775	ENOG410I0P2	T	EFh	2.95915	1.47468	-2.23997	0.00017249	0.000318522
FBgn0029153	Menl-2	2R:16386523-16431758		C	Malic enzyme like-2	2.95427	1.00325	-2.03206	0.00017249	0.000318522
FBgn0033280	CG12126	2R:8262673-8263278				2.94462	1.07131	-1.52389	0.00017249	0.000318522
FBgn0037486	CG14605	3R:7217678-7219705				2.94093	1.36175	-2.1578	0.00017249	0.000318522
FBgn0034464	CG11018	2R:19662435-19663738	ENOG410I1CE	S	NA	2.93707	1.25106	-1.85818	0.00017249	0.000318522
FBgn0032677	CG5790	2L:18294839-18297347	ENOG410HVD5	D	STYKc	2.93278	1.4759	-2.03648	0.00017249	0.000318522
FBgn0033963	CG12857	2R:14757906-14759602	ENOG410HWGA	T	BACK	2.91694	1.181	-1.66644	0.00017249	0.000318522
FBgn0032769	CG10750	2L:19300254-19301600	ENOG410HTKV	S	NA	2.91633	1.24368	-1.906	0.00017249	0.000318522
FBgn0034827	Klp59D	2R:23141998-23144497	ENOG410HZFP	Z	KISc	2.90969	1.47533	-1.88425	0.00017249	0.000318522
FBgn0035124	ttm2	3L:275154-276667	ENOG410HT3T	K	NLI interacting factor-like phosphatase	2.9047	1.36527	-1.9506	0.00017249	0.000318522
FBgn0031784	CG9222	2L:6131022-6132484	ENOG410HSX2	T	Lipopolysaccharide kinase (Kdo/WaaP) family	2.90033	1.39043	-1.81767	0.00017249	0.000318522
FBgn0037454	CG1137	3R:6529168-6593330				2.89384	1.47166	-2.01929	0.00017249	0.000318522
FBgn0038565	CG7794	3R:18023706-18025378	ENOG410HZR0	Z	Tubulin is the major constituent of microtubules. It binds two moles of GTP, one at an exchangeable site on the beta chain and one at a non-exchangeable site on the alpha chain (By similarity)	2.8902	1.26636	-1.45934	0.00017249	0.000318522
FBgn0031337	CG14346	2L:1367995-1369050	ENOG410HSXI	S	NA	2.88875	1.54352	-1.0797	0.00017249	0.000318522
FBgn0263023	CG43318	3R:15832707-15833432	ENOG410I1ZJ	S	NA	2.87489	1.36837	-1.24813	0.00017249	0.000318522
FBgn0036496	CG7804	3L:15472196-15474110				2.87487	1.18081	-1.31756	0.00017249	0.000318522
FBgn0034998	CG13577	2R:24267376-24269179				2.85943	0.704788	-1.03763	0.00017249	0.000318522
FBgn0039124	tbrd-1	3R:23891596-23893383	ENOG410I0S6	K	Bromodomain	2.85339	1.06065	-1.1622	0.00017249	0.000318522
FBgn0039010	CG4907	3R:22707785-22710762	ENOG410HZNQ	G	Phosphatidylinositolglycan class N (PIG-N)	2.85122	1.18209	-1.86713	0.00017249	0.000318522
FBgn0051806	CG31806	2L:16973090-16993984				2.83159	1.46738	-1.54345	0.00017249	0.00394273
FBgn0036703	CG7707	3L:17243435-17244746	ENOG410I1EN	S	NA	2.82701	1.37238	-2.21612	0.00017249	0.000318522
FBgn0032492	Prosalpha6T	2L:13232038-13233058		O	The proteasome is a multicatalytic proteinase complex which is characterized by its ability to cleave peptides with Arg, Phe, Tyr, Leu, and Glu adjacent to the leaving group at neutral or slightly basic pH. The proteasome has an ATP-dependent proteolytic	2.82634	0.997451	-1.98647	0.00017249	0.000318522
FBgn0262017	CG42830	2L:17786970-17875247				2.82328	1.75176	-1.31182	0.00017249	0.0019688
FBgn0085259	CG34230	2R:11861309-11862015	ENOG410I1R0	S	NA	2.82136	1.09808	-1.78698	0.00017249	0.000318522
FBgn0029703	CG12692	X:4300116-4302346				2.81437	1.37373	-1.74228	0.00017249	0.000318522
FBgn0036089	CG14151	3L:10627679-10628484	ENOG410I0C2	S	NA	2.80653	1.16525	-1.74082	0.00017249	0.000318522
FBgn0036421	CG13481	3L:14368924-14369707	ENOG410I20V	O	RING	2.80098	1.42672	-1.8323	0.00017249	0.000318522
FBgn0031920	CG6441	2L:7472512-7496307	ENOG410I0QR	S	Ataxin-2 C-terminal region	2.79719	1.32424	-1.86229	0.00017249	0.00780455
FBgn0032768	CG17564	2L:19298344-19299933	ENOG410I21Q	S	NA	2.78902	1.21555	-1.68007	0.00017249	0.000318522
FBgn0037296	Prosbeta2R2	3R:5217750-5219528		O	The proteasome is a multicatalytic proteinase complex which is characterized by its ability to cleave peptides with Arg, Phe, Tyr, Leu, and Glu adjacent to the leaving group at neutral or slightly basic pH. The proteasome has an ATP-dependent proteolytic	2.78892	0.996688	-1.64956	0.00017249	0.000318522
FBgn0262486	CG43076	X:15222656-15223582				2.78071	0.755177	-1.72544	0.00017249	0.000318522
FBgn0038355	CG4520	3R:15744653-15746411	ENOG410HV5X	U	Eukaryotic porin	2.77224	1.1559	-1.94513	0.00017249	0.000318522
FBgn0036568	ms(3)72Dt	3L:16097833-16100088	ENOG410HV4D	C	Produces ATP from ADP in the presence of a proton gradient across the membrane (By similarity)	2.76244	1.07614	-0.58538	0.00017249	0.000318522
FBgn0029725	CG2871	X:4775983-4777375				2.76191	1.35321	-2.01338	0.00017249	0.000318522
FBgn0038127	CG8476	3R:13219643-13220578	ENOG410I16J	O	DnaJ domain	2.756	1.08885	-1.72611	0.00017249	0.000318522
FBgn0050393	CG30393	2R:21255164-21280995	ENOG410I0VI	S	NA	2.7526	1.59407	-1.78592	0.00017249	0.00693427
FBgn0034076	Jhedup	2R:16117108-16119149	ENOG410HTMN	I	alpha/beta hydrolase fold	2.74904	0.817271	-0.694048	0.00017249	0.000318522
FBgn0034844	CG9861	2R:23323658-23327581	ENOG410HY4W	S	NA	2.745	1.14237	-1.92885	0.00017249	0.000318522
FBgn0036423	CG3919	3L:14410116-14412732	ENOG410I0H6	S	BESS motif	2.74383	0.887998	-0.52208	0.00017249	0.0019688
FBgn0040904	CG15577	X:4276492-4277000				2.74195	1.48312	-1.79557	0.00017249	0.000318522
FBgn0036729	CG13733	3L:17477794-17478926	ENOG410I1JM	S	NA	2.73522	1.40012	-1.10258	0.00017249	0.000318522
FBgn0051609	CG31609	2L:9097562-9098175	ENOG410I1ZP	O	Kunitz/Bovine pancreatic trypsin inhibitor domain	2.73216	1.05061	-2.15599	0.00017249	0.000318522
FBgn0032654	CG15147	2L:17625745-17626381				2.72851	1.19591	-2.07604	0.00017249	0.000318522
FBgn0036162	CG6140	3L:11463569-11465864	ENOG410HXDZ	C	Fumarase C C-terminus	2.72558	1.18843	-1.93383	0.00017249	0.000318522
FBgn0031323	CG5139	2L:1198464-1199266	ENOG410I1Z7	S	NA	2.72498	1.04237	-2.0809	0.00017249	0.000318522
FBgn0029700	CG15576	X:4251869-4252790				2.71995	1.14579	-1.89215	0.00017249	0.000318522
FBgn0032294	Vha16-5	2L:10736318-10737043	ENOG410I0IG	C	V-type ATPase 116kDa subunit family	2.7148	1.17706	-1.62567	0.00017249	0.000318522
FBgn0051482	CG31482	3R:6601241-6602201	ENOG410I0Z0	S	SCP	2.7083	1.54434	-1.75526	0.00017249	0.000318522
FBgn0032345	CG14921	2L:11120641-11121714	ENOG410HVJB	S	CS domain	2.7052	0.639496	-0.944634	0.00017249	0.000318522
FBgn0051787	CG31787	2L:18284844-18285720	ENOG410HT6D	U	emp24/gp25L/p24 family/GOLD	2.69855	1.43583	-1.98879	0.00017249	0.000318522
FBgn0031333	CG5561	2L:1352969-1355924				2.69572	1.23955	-1.76204	0.00017249	0.000318522
FBgn0036497	Ran-like	3L:15484395-15485402			RAN GTPASES	2.69501	1.3032	-2.43132	0.00017249	0.000318522
FBgn0039041	CG13838	3R:23042240-23042669				2.69349	1.35861	-1.1848	0.00017249	0.000318522
FBgn0034099	CG15708	2R:16240935-16241934	ENOG410I0GK	S	LITAF	2.69045	1.03828	-1.97466	0.00017249	0.000318522
FBgn0036170	CG11714	3L:11513704-11522713	ENOG410HY7P	S	BTB/POZ domain	2.68734	0.917306	-2.33611	0.00017249	0.000318522
FBgn0036016	CG3306	3L:9601522-9602548	ENOG410I0CY	S	MORN repeat	2.68481	1.12885	-1.69844	0.00017249	0.000318522
FBgn0262485	CG43075	X:15220270-15221176				2.68432	1.62708	-1.12752	0.00017249	0.000318522
FBgn0036498	CG13455	3L:15496573-15498055	ENOG410HXU2	S	NA	2.67605	1.53268	-1.49817	0.00017249	0.000318522
FBgn0040812	CG8750	3L:13842376-13843017				2.6725	1.6389	-1.47864	0.00017249	0.000612744
FBgn0034546	CG13442	2R:20698482-20750442	ENOG410HZ99	A	RINGv	2.67008	1.23814	-1.82378	0.00017249	0.000318522
FBgn0031853	TTLL3B	2L:6732865-6736149	ENOG410HUEM	O	Tubulin-tyrosine ligase family	2.6645	1.1837	-1.80636	0.00017249	0.000318522
FBgn0035955	CG5194	3L:9008623-9009838	ENOG410I1JD	S	NA	2.65945	1.304	-0.928578	0.00017249	0.000318522
FBgn0040524	CG11052	3R:8008248-8009297	ENOG410I1BV	C	Acylphosphatase	2.65504	1.24303	-0.875621	0.00017249	0.000318522
FBgn0036218	CG14128	3L:11850644-11938872				2.65243	1.37262	-1.76443	0.00017249	0.00273529
FBgn0031442	Prosbeta4R1	2L:2653045-2653926		O	The proteasome is a multicatalytic proteinase complex which is characterized by its ability to cleave peptides with Arg, Phe, Tyr, Leu, and Glu adjacent to the leaving group at neutral or slightly basic pH. The proteasome has an ATP-dependent proteolytic	2.65207	1.02129	-1.85453	0.00017249	0.000318522
FBgn0260996	CG42597	2L:22064603-22065343				2.64237	1.13887	-2.49132	0.00017249	0.000318522
FBgn0085202	CG34173	2L:22053833-22054302				2.63295	1.23365	-1.57105	0.00017249	0.000318522
FBgn0052440	CG32440	3L:21360178-21361229	ENOG410I1V9	S	NA	2.62674	1.62603	-1.91218	0.00017249	0.000318522
FBgn0036708	CG13725	3L:17324617-17325518	ENOG410I1HA	S	NA	2.62484	1.31021	-2.08438	0.00017249	0.000318522
FBgn0031858	CG17378	2L:6774040-6778444	ENOG410HZCP	S	Myotubularin protein	2.62261	0.959081	-1.07935	0.00017249	0.000318522
FBgn0028856	CG18063	2L:15905133-15962435				2.6218	1.08816	-1.92981	0.00778699	0.000318522
FBgn0032664	CG5755	2L:18096567-18098120				2.61766	1.48574	-1.9329	0.00017249	0.000318522
FBgn0033860	S-Lap5	2R:13596676-13598750	ENOG410HWZN	E	Cytosol aminopeptidase family, N-terminal domain	2.60935	1.25887	-1.84572	0.00017249	0.000318522
FBgn0038122	CG8138	3R:13181303-13182154	ENOG410I08X	S	Inherit from biNOG: chromosome 4 open reading frame 22	2.60718	0.825746	-1.79089	0.00017249	0.000318522
FBgn0085486	CG34457	2R:16670325-16671836	ENOG410I219	E	Inherit from KOG: protease	2.60193	1.43259	-1.12143	0.00017249	0.000318522
FBgn0032375	CG14932	2L:11789918-11791011				2.59795	1.05561	-0.594595	0.00017249	0.000318522
FBgn0051161	CG31161	3R:22613685-22618300	ENOG410HVY7	J	Inherit from KOG: Elongation factor	2.59528	1.44815	-1.44928	0.00017249	0.000318522
FBgn0031407	CG4270	2L:2263441-2265321	ENOG410HZBM	S	SCP	2.59076	1.05774	-1.96053	0.00017249	0.000318522
FBgn0028850	CG15260	2L:15291425-15292239				2.58738	1.32061	-1.76932	0.00017249	0.000318522
FBgn0036327	CG10748	3L:12971213-12972359				2.58372	1.06573	-1.39669	0.00017249	0.000318522
FBgn0038892	CG15498	3R:21567518-21569149				2.56993	1.70742	-1.48262	0.00017249	0.000318522
FBgn0051735	CG31735	2L:15895453-15897071				2.56983	1.40202	-1.82116	0.00017249	0.000318522
FBgn0053136	CG33136	2R:18664448-18665792	ENOG410I1U0	S	NA	2.56979	1.25631	-1.41993	0.00017249	0.000318522
FBgn0051459	CG31459	3R:19840844-19842040				2.56548	1.63907	-1.6989	0.00017249	0.000318522
FBgn0262002	CG42820	2L:8389880-8392398				2.55775	1.61608	-1.7727	0.00017249	0.000318522
FBgn0035426	CG12078	3L:3243273-3244294	ENOG410I0AM	K	NLI interacting factor-like phosphatase	2.52896	0.605321	-1.53126	0.00017249	0.000318522
FBgn0032374	CG14931	2L:11788333-11789475	ENOG410I1AW	S	NA	2.52691	1.11806	-1.67382	0.00017249	0.000318522
FBgn0052588	CG32588	X:15205806-15206636				2.52563	1.27288	-1.91021	0.00017249	0.000318522
FBgn0261614	CG42703	2R:23101231-23101777				2.52257	1.22571	-1.30699	0.00017249	0.000318522
FBgn0050293	Cht12	2R:21061645-21064986	ENOG410I04M	G	Glyco_18	2.52167	1.89722	-1.54451	0.00017249	0.000318522
FBgn0028880	CG15256	2L:15550371-15552029	ENOG410I1C0	S	NA	2.51935	1.56583	-1.85623	0.00017249	0.000318522
FBgn0034461	CG15124	2R:19642946-19643698	ENOG410I1KN	S	NA	2.51725	1.43619	-1.70682	0.00017249	0.000318522
FBgn0260466	Indy-2	3R:20036420-20056097		P	Citrate transporter	2.5144	1.46367	-1.90453	0.00017249	0.000318522
FBgn0034560	CG9235	2R:20909703-20910801	ENOG410HXSU	P	Carb_anhydrase	2.5012	1.27736	-1.76313	0.00017249	0.000318522
FBgn0052459	CG32459	3L:22854582-22856059	ENOG410I1VZ	S	NA	2.49009	1.2845	-1.75187	0.00017249	0.000318522
FBgn0034826	CG13544	2R:23138588-23140577	ENOG410HTJ6	Z	IQ calmodulin-binding motif	2.48571	1.17734	-1.95439	0.00017249	0.000318522
FBgn0037388	CG14676	3R:5847219-5848177	ENOG410I07R	S	NA	2.48447	1.96726	-1.55901	0.00017249	0.000318522
FBgn0267326	Ntl	2L:7710879-7713991	ENOG410HT4V	P	Transporter	2.48157	1.1412	-1.66007	0.00017249	0.000318522
FBgn0038280	CG14861	3R:15014769-15016034	ENOG410I1Q4	S	Inherit from KOG: EF-hand domain family, member	2.47962	1.54247	-2.30115	0.00017249	0.000318522
FBgn0038125	CG8141	3R:13191598-13192509	ENOG410I190	O	Inherit from KOG: Ring finger protein	2.47945	1.09448	-1.78676	0.00017249	0.000318522
FBgn0035724	CG10064	3L:6965259-6967897	ENOG410HYXW	S	WD domain, G-beta repeat	2.4781	1.49855	-1.68053	0.00017249	0.000318522
FBgn0029817	CG15764	X:5869094-5870266				2.46911	1.43809	-1.48709	0.00017249	0.000318522
FBgn0035056	spz6	2R:24757377-24760466	ENOG410HYRM	S	NA	2.46716	0.699682	-0.517687	0.00017249	0.000318522
FBgn0040871	CG12479	X:14151578-14152006	ENOG410I1YS	S	Domain of unknown function (DUF543)	2.45123	1.19272	-1.78964	0.00017249	0.000612744
FBgn0262982	CG43290	3R:7348848-7349552	ENOG410I1VW	S	NA	2.44075	1.11454	-1.64576	0.00017249	0.000318522
FBgn0029750	CG3323	X:5296065-5307417	ENOG410HSKY	S	NA	2.42711	1.29848	-1.22887	0.00017249	0.000318522
FBgn0038423	CG10317	3R:16368854-16370533	ENOG410I13E	S	NA	2.41929	1.20221	-2.26595	0.00017249	0.000318522
FBgn0051204	CG31204	3R:31391893-31393527	ENOG410HXU9	CG	Inherit from KOG: UDP-Glycosyltransferase	2.41542	1.31095	-1.97033	0.00017249	0.000318522
FBgn0260453	CG17140	2L:10843013-10845664	ENOG410HYYC	P	Eukaryotic porin	2.4128	1.31238	-1.53926	0.00017249	0.000318522
FBgn0031954	CG14537	2L:7840451-7841262	ENOG410I07T	S	NA	2.40476	1.23342	-1.56315	0.00017249	0.000318522
FBgn0036082	CG12362	3L:10412817-10414774	ENOG410HSNI	O	IBR domain	2.39799	1.55037	-1.27121	0.00017249	0.000318522
FBgn0085521	CG40813	X:22143101-22143816				2.3914	1.29158	-1.11152	0.00017249	0.000318522
FBgn0040063	yip3	2R:23244043-23245399	ENOG410I1PY	O	Proteasome subunit	2.38932	1.20195	-1.4881	0.00017249	0.000318522
FBgn0036931	CG14183	3L:20024686-20029020	ENOG410HSQB	O	ATPase family associated with various cellular activities (AAA)	2.38471	1.40145	-1.04117	0.00017249	0.00509957
FBgn0035855	CG7366	3L:8201077-8202417	ENOG410I1BG	S	NA	2.38428	1.04547	-1.38652	0.00017249	0.000318522
FBgn0037860	CG6629	3R:11114670-11115706	ENOG410I0ZW	C	Succinate dehydrogenase/Fumarate reductase transmembrane subunit	2.38365	1.60068	-1.6992	0.00017249	0.000318522
FBgn0053252	CG33252	X:16896214-16897187				2.37447	1.35684	-1.87701	0.00017249	0.000318522
FBgn0034835	CG3092	2R:23232625-23233927	ENOG410HT1T	S	NA	2.36877	1.1066	-2.24535	0.00017249	0.000318522
FBgn0052313	CG32313	3L:1544827-1545743				2.36306	1.14662	-1.13816	0.00017249	0.000318522
FBgn0261816	CG42758	3L:14567439-14568133				2.36213	1.69331	-0.999742	0.00017249	0.000318522
FBgn0034839	CG13540	2R:23270476-23271059				2.36098	2.2301	-0.744329	0.00017249	0.0019688
FBgn0266436	CG45066	3L:3110127-3111227				2.35986	1.03532	-1.96096	0.00017249	0.000318522
FBgn0039235	CG10899	3R:24856382-24857559	ENOG410I05V	P	Carb_anhydrase	2.3478	0.824077	-1.8803	0.00017249	0.000318522
FBgn0038361	CG9589	3R:15788520-15792579				2.34466	1.01244	-1.44409	0.00017249	0.000895817
FBgn0037147	CG7140	3L:22026229-22028325	ENOG410HVUH	G	Glucose-6-phosphate 1-dehydrogenase	2.3435	1.13908	-2.07529	0.00017249	0.000318522
FBgn0038607	hmw	3R:18361993-18366162	ENOG410HTP8	S	NA	2.34171	1.28932	-2.08157	0.00017249	0.000318522
FBgn0029877	CG17717	X:6589289-6590646	ENOG410HSR0	A	RINGv	2.33984	1.13824	-1.20962	0.00017249	0.000318522
FBgn0033323	CG12376	2R:8701834-8704502	ENOG410HZWY	P	transmembrane transport	2.33722	1.38742	-2.04351	0.00017249	0.000318522
FBgn0069913	CG4681	2R:24578246-24579827	ENOG410HZSM	S	Inherit from biNOG: Testis expressed 9	2.32946	1.28739	-1.02552	0.00017249	0.000318522
FBgn0030624	CG9106	X:15271035-15272405	ENOG410I1YY	S	NA	2.32718	1.50297	-1.50915	0.00017249	0.000318522
FBgn0036075	CG8065	3L:10215664-10216980	ENOG410I1ZU	S	NA	2.31772	1.5078	-1.49286	0.00017249	0.000318522
FBgn0039463	CG18472	3R:26947867-26949682	ENOG410HXFI	S	Tetratricopeptide repeat	2.31585	1.28703	-1.55047	0.00017249	0.000318522
FBgn0035971	CG4477	3L:9250224-9251338				2.31333	1.24384	-2.07472	0.00017249	0.000318522
FBgn0031423	CG3557	2L:2384760-2385792	ENOG410I1CN	S	NA	2.30861	1.02017	-2.05886	0.00017249	0.000318522
FBgn0034671	CG13494	2R:21954241-21954845				2.30609	0.873052	-1.05152	0.00017249	0.000318522
FBgn0039070	CG17083	3R:23286092-23288051	ENOG410HZ4Q	S	NA	2.30527	1.34331	-1.66413	0.00017249	0.000318522
FBgn0003527	stil	2R:12570366-12571883	ENOG410HTDM	K	NA	2.3027	0.768024	-0.802682	0.00017249	0.000318522
FBgn0051391	CG31391	3R:10703371-10705075				2.29926	1.16167	-1.80054	0.00017249	0.000318522
FBgn0039002	CG17625	3R:22686848-22687407	ENOG410I1QG	T	SAM domain (Sterile alpha motif)	2.29417	0.812847	-1.81256	0.00017249	0.000318522
FBgn0032372	CG4988	2L:11694803-11696107				2.29229	1.37184	-1.53536	0.00017249	0.000318522
FBgn0262544	CG43098	3L:3659067-3659724				2.28669	1.31806	-1.62972	0.00017249	0.000318522
FBgn0031620	CG11929	2L:4682676-4687232				2.285	1.54594	-1.58116	0.00017249	0.000318522
FBgn0028667	Vha16-3	3L:11473290-11473972	ENOG410HTA0	C	V-type ATPase 116kDa subunit family	2.28057	1.79099	-0.807253	0.00017249	0.00487448
FBgn0052718	CG32718	X:7778204-7779370				2.27428	1.31867	-1.53033	0.00017249	0.000318522
FBgn0052713	CG32713	X:8456836-8457632				2.2669	1.41319	-0.99016	0.00017249	0.000318522
FBgn0036224	Rpt4R	3L:11941911-11943485	ENOG410HSK4	O	AAA domain (Cdc48 subfamily)	2.26515	1.02863	-0.632758	0.00017249	0.000318522
FBgn0030770	CG13010	X:16678264-16678945				2.26376	1.19378	-1.00915	0.00017249	0.000318522
FBgn0037023	CG3698	3L:20797240-20798375	ENOG410HZAY	S	NA	2.26286	1.07496	-2.07456	0.00017249	0.000318522
FBgn0265265	CG32727	X:7407207-7407854				2.25142	1.41816	-1.76166	0.00017249	0.000318522
FBgn0052703	Erk7	X:9261375-9267698	ENOG410HWGI	T	S_TKc	2.25126	1.43356	-1.905	0.00017249	0.000318522
FBgn0262360	CG43058	2R:13600644-13601099				2.25114	1.63309	-1.47765	0.00017249	0.000318522
FBgn0032313	CG14070	2L:10900500-10901785	ENOG410I1II	U	SURF4 family	2.24861	1.03892	-1.63102	0.00017249	0.000318522
FBgn0259922	Skadu	2L:15547518-15548243		B	Chromo shadow domain; Chromo domain-like	2.24386	1.42701	-2.2047	0.00017249	0.000318522
FBgn0031130	CG15452	X:20744964-20745965	ENOG410I1XN	S	NA	2.2404	1.21706	-1.68153	0.00017249	0.000318522
FBgn0038217	CG14840	3R:14260207-14261213	ENOG410I0YB	S	Protein of unknown function (DUF745)	2.23752	1.11241	-2.11072	0.00017249	0.000318522
FBgn0039368	CG17196	3R:25773333-25776237				2.23715	1.01581	-2.00559	0.00017249	0.000318522
FBgn0051679	Tengl3	2L:2237075-2238251	ENOG410HXZ0	F	NUC	2.23358	1.13819	-2.42318	0.00017249	0.000318522
FBgn0032867	CG15475	2L:20583655-20626206	ENOG410I1SI	S	NA	2.22721	1.3704	-1.73984	0.00017249	0.000318522
FBgn0033680	CG13186	2R:12081275-12082057	ENOG410I0RH	S	NA	2.22715	1.29355	-1.4666	0.00017249	0.000318522
FBgn0038356	CG12784	3R:15763114-15763551				2.22417	1.32866	-1.61728	0.00017249	0.00144304
FBgn0034127	CG7848	2R:16433851-16435954	ENOG410HYTT	C	Malic enzyme	2.22278	1.31404	-1.18117	0.00017249	0.000318522
FBgn0051682	Tengl1	2L:2239413-2240593	ENOG410HX1R	F	NUC	2.21957	1.06017	-1.96996	0.00017249	0.000318522
FBgn0038915	CG17819	3R:21884727-21885550	ENOG410I18J	U	Signal recognition particle receptor beta subunit	2.2182	1.73618	-1.25125	0.00017249	0.000318522
FBgn0035481	CG12605	3L:3954250-3964771	ENOG410HVUM	K	Zinc finger, C2H2 type	2.21124	1.28864	-0.809035	0.00017249	0.000318522
FBgn0039088	CG10164	3R:23554322-23556943	ENOG410I207	S	NA	2.21111	1.5739	-1.92507	0.00017249	0.000318522
FBgn0017556	Prosalpha4T2	2R:24500779-24502277	ENOG410HU6Z	O	The proteasome is a multicatalytic proteinase complex which is characterized by its ability to cleave peptides with Arg, Phe, Tyr, Leu, and Glu adjacent to the leaving group at neutral or slightly basic pH. The proteasome has an ATP-dependent proteolytic	2.21034	1.21449	-1.53636	0.00017249	0.000318522
FBgn0036652	CG13032	3L:16673963-16676264	ENOG410HXQ0	S	Inherit from biNOG: Coiled-coil domain containing 13	2.20543	1.37417	-1.65865	0.00017249	0.000318522
FBgn0030599	CG9030	X:14954122-14955100				2.19945	1.57676	-1.67257	0.00017249	0.000318522
FBgn0038656	CG14294	3R:18901662-18902264				2.19749	1.25715	-1.95085	0.00017249	0.000318522
FBgn0051010	CG31010	3R:30704761-30706121	ENOG410I195	S	NA	2.19304	1.47902	-1.86525	0.00017249	0.000318522
FBgn0025388	CG12179	X:4631051-4636004	ENOG410HXI1	S	NA	2.19246	0.821962	-0.422222	0.00017249	0.00117068
FBgn0036328	CG10749	3L:12972473-12973650	ENOG410HZW9	C	Malate dehydrogenase	2.19188	1.30346	-1.76233	0.00017249	0.000318522
FBgn0031331	CG5440	2L:1334127-1335514				2.19079	0.932556	-1.31512	0.00017249	0.000318522
FBgn0051231	CG31231	3R:18665360-18667733				2.18977	1.30651	-1.89767	0.00017249	0.000318522
FBgn0039518	CG13978	3R:27464188-27467080				2.18757	1.40438	-2.30977	0.00017249	0.000318522
FBgn0085315	CG34286	3R:19715185-19715927				2.17613	1.22119	-1.27207	0.00017249	0.00117068
FBgn0064119	CG33934	3R:20036420-20056097	ENOG410HUS2	P	Sodium:sulfate symporter transmembrane region	2.17208	1.46367	-1.71145	0.00017249	0.000318522
FBgn0038334	h-cup	3R:15374701-15402543	ENOG410I1C5	S	Protein of unknown function (DUF837)	2.17076	1.0607	-1.92359	0.00017249	0.000318522
FBgn0031388	CG12674	2L:2058789-2109878	ENOG410I0H3	K	Inherit from KOG: paf1, RNA polymerase II associated factor, homolog (S. cerevisiae)	2.15731	1.33817	-0.968373	0.00017249	0.00556535
FBgn0267492	Mst77Y-7	Y:3327555-3328279			Male-specific transcript	2.14396	0.950217	-2.2206	0.00017249	0.000318522
FBgn0040719	CG15357	2L:1945149-1945709	ENOG410I1QB	S	NA	2.14241	0.754593	-2.38766	0.000648364	0.000318522
FBgn0038690	CG11703	3R:19226902-19228180	ENOG410HXSA	P	Sodium / potassium ATPase beta chain	2.1386	1.0383	-2.07646	0.00017249	0.000318522
FBgn0050447	CG30447	2R:19947195-19948080				2.1372	1.64561	-1.30455	0.00017249	0.000318522
FBgn0036246	CG17154	3L:12088625-12089225	ENOG410I1Y1	S	NA	2.13383	1.39596	-1.64405	0.00017249	0.000318522
FBgn0029722	CG7024	X:4705308-4707504	ENOG410HX4K	C	Dehydrogenase E1 component	2.13303	1.27294	-1.66123	0.00017249	0.000318522
FBgn0037995	CG3809	3R:12197940-12199473	ENOG410I029	F	pfkB family carbohydrate kinase	2.12941	1.37644	-1.93405	0.00017249	0.000318522
FBgn0052643	CG32643	X:12984523-12985071	ENOG410I1YI	S	NA	2.12885	1.15397	-2.25239	0.00017249	0.000318522
FBgn0039887	CG2053	3R:32038329-32039753				2.12854	0.93041	-2.0981	0.00017249	0.000318522
FBgn0030290	CG11756	X:11348119-11348865				2.12564	1.08636	-1.22053	0.00017249	0.000318522
FBgn0037040	CG12983	3L:20962654-20966762	ENOG410HZKU	S	Cancer susceptibility candidate 1	2.12394	1.49635	-2.13796	0.00017249	0.000318522
FBgn0038377	CG9632	3R:15857870-15875939				2.12283	1.45061	-1.6253	0.00017249	0.00273529
FBgn0040508	ACXC	2L:12912529-12916774		F	adenylate cyclase activity	2.12216	1.39611	-2.02871	0.00017249	0.000318522
FBgn0037994	CG4810	3R:12192702-12195011	ENOG410HWYS	J	Component of the eukaryotic translation initiation factor 3 (eIF-3) complex, which is involved in protein synthesis and, together with other initiation factors, stimulates binding of mRNA and methionyl-tRNAi to the 40S ribosome (By similarity)	2.11908	1.29572	-2.35851	0.00017249	0.000318522
FBgn0037195	CG11226	3L:22836554-22838170				2.11629	0.667868	-0.849603	0.00017249	0.000318522
FBgn0033498	CG12209	2R:10237743-10247560	ENOG410HX30	S	NA	2.10525	1.24776	-0.921124	0.00017249	0.000318522
FBgn0034737	CG11362	2R:22562306-22563131				2.10174	1.42092	-1.28269	0.00017249	0.000318522
FBgn0028913	CG3473	2L:14563014-14563726				2.09054	1.44864	-2.17648	0.00017249	0.000318522
FBgn0029856	CG11700	X:6282036-6283575				2.0797	1.19439	-1.06634	0.00017249	0.000318522
FBgn0262878	CG43233	2L:20464501-20487548				2.07763	1.24288	-1.57047	0.00017249	0.000318522
FBgn0039059	CG13829	3R:23160476-23161338				2.06717	1.2073	-1.42381	0.00017249	0.000318522
FBgn0033369	CG8197	2R:9044849-9061924	ENOG410HZWX	S	Inherit from biNOG: Leucine rich repeat containing 34	2.0646	0.942652	-1.85273	0.00017249	0.000612744
FBgn0036689	CG7730	3L:17027514-17032608	ENOG410HT35	S	NA	2.06371	0.834752	-0.715327	0.00017249	0.000318522
FBgn0032660	elfless	2L:18007934-18011475		O	RING-finger E3 ubiquitin ligase	2.0627	1.17187	-1.10107	0.00017249	0.00222877
FBgn0033999	CG8093	2R:15214059-15215686	ENOG410HZ3M	I	Partial alpha/beta-hydrolase lipase region	2.06134	1.32326	-0.939496	0.00017249	0.000318522
FBgn0039425	CG5432	3R:26414087-26416192	ENOG410HVZ4	G	Fructose-bisphosphate aldolase class-I	2.0572	1.33393	-1.83695	0.00017249	0.000318522
FBgn0035693	CG8219	3L:6200472-6203776				2.05175	1.50067	-0.806378	0.00017249	0.000318522
FBgn0029963	CG10920	X:7852480-7854244	ENOG410HT58	C	Mitochondrial carrier protein	2.04858	1.4315	-1.8297	0.00017249	0.000318522
FBgn0033861	CG12464	2R:13608672-13609178	ENOG410I1YN	S	NA	2.04629	1.59135	-1.63717	0.00017249	0.000318522
FBgn0034863	SkpF	2R:23444136-23491997		O	Skp1	2.03792	1.00219	-1.93674	0.000802363	0.000318522
FBgn0250821	CG14644	3R:4251893-4253043	ENOG410HU1W	C	SPFH domain / Band 7 family	2.03606	1.49341	-1.61799	0.00017249	0.000318522
FBgn0028668	Vha16-2	3L:11474819-11475552		C	V-type ATPase 116kDa subunit family	2.02995	0.773338	-1.35012	0.000493013	0.000318522
FBgn0036809	CG12477	3L:18721892-18723272				2.02588	0.900269	-0.623734	0.00017249	0.000318522
FBgn0035097	CG13405	3L:73944-75332	ENOG410I1PW	S	NA	2.02493	1.43784	-2.06399	0.00017249	0.000318522
FBgn0040905	CG15578	X:4277546-4277961				2.02117	1.37225	-1.59739	0.00017249	0.000318522
FBgn0036924	hale	3L:19984425-19985868	ENOG410I204	S	NA	2.01933	1.36109	-1.81004	0.00017249	0.000318522
FBgn0053704	CG33704	2R:20950101-20951094				2.01799	1.43255	-1.4518	0.00017249	0.000318522
FBgn0035005	CG3483	2R:24445499-24446839	ENOG410HUV1	E	Isocitrate/isopropylmalate dehydrogenase	2.01571	1.17638	-1.9167	0.00017249	0.000318522
FBgn0037483	CG14609	3R:7200969-7203450	ENOG410HW4C	S	NA	2.01287	1.36338	-2.13241	0.00017249	0.000318522
FBgn0033818	CG4712	2R:13248893-13251724				2.00829	1.29104	-1.6027	0.00017249	0.000318522
FBgn0030852	CG8316	X:17629790-17632047				2.00779	1.04178	-0.903029	0.00017249	0.000318522
FBgn0032366	CG14930	2L:11519831-11521444	ENOG410I1EG	S	NA	2.00629	1.0584	-1.00685	0.00017249	0.000318522
FBgn0030951	CG6873	X:18739215-18739895	ENOG410I0IY	Z	ADF	2.00483	1.31119	-1.67778	0.00017249	0.000318522
FBgn0050432	CG30432	2R:6197386-6198266				1.9996	1.16666	-1.90352	0.00017249	0.000318522
FBgn0028893	CG31819	2L:16211458-16213304	ENOG410HWQB	S	NA	1.99707	1.41887	-1.9081	0.00017249	0.000318522
FBgn0031462	CG2964	2L:2812436-2815760	ENOG410HT4B	G	Pyruvate kinase	1.99318	1.06851	-1.44748	0.00017249	0.000318522
FBgn0031757	Ucp4C	2L:5968565-5969761	ENOG410HWTJ	C	Mitochondrial carrier protein	1.99174	1.03594	-1.0966	0.00017249	0.000318522
FBgn0052437	CG32437	3L:21357682-21359867	ENOG410I0RM	S	NA	1.98928	1.71186	-0.614593	0.00017249	0.000318522
FBgn0031546	CG8851	2L:3519676-3524056	ENOG410HU99	S	NA	1.98907	1.22824	-1.96799	0.00017249	0.000318522
FBgn0050271	CG30271	2R:22816473-22828903				1.98789	1.95432	-1.41391	0.00017249	0.000318522
FBgn0028857	CG12448	2L:15905133-15962435				1.98403	1.6717	-1.61368	0.00017249	0.000895817
FBgn0038445	CG14891	3R:16571514-16573158	ENOG410I151	S	Inherit from KOG: F-box and leucine-rich repeat protein	1.98336	1.36759	-1.72415	0.00017249	0.000318522
FBgn0051128	CG31128	3R:24469396-24470310				1.98231	1.38572	-1.61777	0.00017249	0.000318522
FBgn0037402	Vha14-2	3R:6122591-6124405		C	V-type ATPase 116kDa subunit family	1.97451	1.08996	-1.58112	0.00017249	0.000318522
FBgn0000274	Pka-C2	3R:30695536-30697138	ENOG410HWIC	T	S_TK_X	1.95696	1.22502	-1.67195	0.00017249	0.000318522
FBgn0263026	CG43321	2L:7012261-7012803				1.95536	0.955087	-2.24277	0.00017249	0.000318522
FBgn0039799	CG15543	3R:30742879-30744474	ENOG410HUQ3	F	Adenylate kinase	1.95535	0.879768	-2.00418	0.00017249	0.000318522
FBgn0032626	CG12620	2L:17087640-17089186				1.94418	1.54714	-2.039	0.00017249	0.000318522
FBgn0036925	schuy	3L:19986092-19988947	ENOG410I1VA	S	NA	1.94061	1.25943	-2.00105	0.00017249	0.000318522
FBgn0040362	CG11379	X:1180164-1181551	ENOG410I17W	S	NA	1.93433	1.22943	-1.57871	0.00017249	0.000318522
FBgn0086681	Mst36Fa	2L:18675182-18676998	ENOG410I0CA		Male-specific transcript	1.93222	0.734945	-0.958224	0.00017249	0.000318522
FBgn0085306	CG34277	3R:5369539-5371744				1.91917	1.3534	-1.65479	0.00017249	0.000318522
FBgn0028902	Tektin-A	2L:15854125-15856450	ENOG410HV40	Z	Tektin family	1.91897	1.00009	-2.10486	0.00017249	0.000318522
FBgn0033322	CG8584	2R:8700691-8701794	ENOG410HY5Y	K	NLI interacting factor-like phosphatase	1.91795	0.880879	-1.99498	0.00017249	0.000318522
FBgn0050369	CG30369	2R:8259285-8259784				1.91248	1.34778	-2.61903	0.00017249	0.000318522
FBgn0034352	CG17669	2R:18452736-18454462	ENOG410HZQ8	S	Inherit from biNOG: dynein, axonemal assembly factor 3	1.91206	1.16213	-1.87765	0.00017249	0.000318522
FBgn0035299	CG11815	3L:1970190-1971200	ENOG410I0XE	S	NA	1.90979	1.52435	-1.91886	0.00017249	0.000318522
FBgn0026563	CG1979	3R:7054585-7058671				1.90845	1.6697	-1.71955	0.00017249	0.000318522
FBgn0051742	Prosbeta5R2	2L:17990417-17991951		O	The proteasome is a multicatalytic proteinase complex which is characterized by its ability to cleave peptides with Arg, Phe, Tyr, Leu, and Glu adjacent to the leaving group at neutral or slightly basic pH. The proteasome has an ATP-dependent proteolytic	1.90174	1.57627	-2.15543	0.00017249	0.000318522
FBgn0037500	CG17944	3R:7361367-7362123				1.89855	1.4262	-1.83792	0.00017249	0.000318522
FBgn0033748	vis	2R:12507895-12510615	ENOG410HYCV	K	transcription corepressor activity	1.89282	0.906135	-0.499664	0.00017249	0.000895817
FBgn0038158	CG14370	3R:13587996-13588725				1.89275	1.5815	-0.991667	0.00017249	0.000318522
FBgn0052945	CG32945	3R:4577938-4578644	ENOG410I1MI	S	NA	1.8905	1.31927	-1.96619	0.00017249	0.000318522
FBgn0085239	CG34210	2R:23351517-23352144				1.88963	1.13331	-1.23073	0.00017249	0.000318522
FBgn0011239	ms(2)35Ci	2L:15292467-15294136			male sterile (2) 35Ci	1.88945	1.02113	-2.12184	0.00017249	0.000318522
FBgn0015008	Actn3	3R:16975884-16977795	ENOG410I1PP	Z	CAMSAP CH domain	1.88474	1.39176	-1.9119	0.00017249	0.000318522
FBgn0036705	CG13723	3L:17264415-17264986				1.8813	1.0962	-3.52907	0.00017249	0.000318522
FBgn0034196	CG15605	2R:17126409-17127023	ENOG410I1B6	S	RWD	1.88113	1.1759	-1.65326	0.00017249	0.000318522
FBgn0038210	CG3199	3R:14162708-14163625				1.87913	1.35982	-1.74628	0.00017249	0.000318522
FBgn0037654	CG11983	3R:9008320-9010274	ENOG410HWZG	S	NA	1.87625	1.03021	-0.6971	0.00017249	0.000318522
FBgn0037862	CG4706	3R:11137176-11139742				1.86742	1.48538	-2.21494	0.00017249	0.000318522
FBgn0032003	CG8349	2L:8215914-8218017	ENOG410I0GM	F	Cytidine and deoxycytidylate deaminase zinc-binding region	1.86531	1.51556	-1.24798	0.00017249	0.000318522
FBgn0028520	CG4891	2L:16094996-16095944	ENOG410HYIN	S	NA	1.85956	1.26378	-1.73828	0.00017249	0.000318522
FBgn0039796	CG12069	3R:30693571-30695498	ENOG410HZKF	T	S_TK_X	1.84568	1.22152	-2.07613	0.00017249	0.000318522
FBgn0031720	CG14013	2L:5552842-5553850	ENOG410HYHF	S	Inherit from biNOG: chromosome 4 open reading frame 22	1.84459	1.15415	-2.00864	0.00017249	0.000318522
FBgn0033042	Tsp42A	2R:5795412-5796710	ENOG410I11H	S	Tetraspanin family	1.83632	1.33027	-2.05819	0.00017249	0.000318522
FBgn0038209	CG9722	3R:14152884-14153829				1.83414	1.06525	-1.66159	0.00017249	0.000318522
FBgn0003132	Pp1-13C	X:15350238-15379064	ENOG410HVTH	T	Serine threonine-protein phosphatase	1.8326	1.15482	-1.26696	0.00017249	0.000318522
FBgn0028858	CG10839	2L:15979485-15981455	ENOG410HVQK	T	Inherit from biNOG: Dynein, axonemal, light chain 1	1.82519	1.05563	-2.10559	0.00017249	0.000318522
FBgn0032065	CG12438	2L:8752284-8753209	ENOG410I1QF	S	NA	1.82484	1.38327	-1.9569	0.00017249	0.000318522
FBgn0038567	CG14316	3R:18152119-18153640				1.82269	1.32969	-2.18293	0.00017249	0.000318522
FBgn0040651	CG15458	X:20413651-20414199	ENOG410I1NF	S	NA	1.82182	1.20585	-2.04943	0.00017249	0.000318522
FBgn0261846	CG42778	3R:13528596-13529356				1.81844	1.36535	-0.937775	0.00017249	0.00939189
FBgn0036962	CG17122	3L:20268858-20295133				1.81843	1.17754	-1.7502	0.00017249	0.000318522
FBgn0032385	CG16964	2L:11947940-11948803				1.81328	1.64538	-1.65656	0.00017249	0.000318522
FBgn0261581	CG42691	2R:19944257-19946814				1.80929	1.39865	-1.3051	0.00017249	0.000318522
FBgn0032553	CG4480	2L:14870370-14872022	ENOG410HUTQ	S	NA	1.80576	1.25235	-2.26316	0.00017249	0.000318522
FBgn0085327	CG34298	3R:29999794-30000403	ENOG410I1NN	W	Inherit from KOG: ADAM metallopeptidase domain	1.80131	0.773111	-2.16124	0.00237228	0.000318522
FBgn0037829	CG14691	3R:10753330-10755634	ENOG410HZYF	G	Sugar (and other) transporter	1.80118	1.25317	-1.4281	0.00017249	0.000318522
FBgn0034825	CG3215	2R:23128603-23130189	ENOG410I01G	C	NAD-dependent glycerol-3-phosphate dehydrogenase N-terminus	1.79137	1.17416	-2.07582	0.00017249	0.000318522
FBgn0037059	CG10510	3L:21208147-21210084	ENOG410HVYF	S	NA	1.79019	1.35299	-1.8134	0.00017249	0.000318522
FBgn0031826	CG9550	2L:6497052-6498466	ENOG410HWV8	O	Sulfotransferase domain	1.78838	1.23045	-1.68091	0.00017249	0.000318522
FBgn0034713	CG11291	2R:22211370-22212704				1.78798	1.32599	-1.62679	0.00017249	0.000318522
FBgn0036784	CG5103	3L:18292124-18294262				1.77944	1.18586	-1.8261	0.00017249	0.000318522
FBgn0262535	CG43089	3L:3714026-3714717	ENOG410I1W1	O	Skp1 family, dimerisation domain	1.77741	1.08291	-1.90629	0.00017249	0.000318522
FBgn0026174	SkpD	X:19812728-19813384		O	Skp1	1.77365	1.44146	-1.52422	0.00017249	0.000318522
FBgn0051055	CG31055	3R:27685631-27692790				1.77209	1.58864	-1.5039	0.00017249	0.0019688
FBgn0040368	eIF4E-7	X:1158598-1162389		J	Eukaryotic initiation factor 4E	1.77141	1.42587	-1.7999	0.00017249	0.000318522
