# Supplementary material for: A plant diterpene counteracts juvenile hormone-mediated gene regulation during Drosophila melanogaster larval development
Source: PLoS One. 2018 Jul 16;13(7):e0200706. doi: 10.1371/journal.pone.0200706 (PMC6047816; doi:10.1371/journal.pone.0200706)
Supplement: S3 Table — (XLSX) [file pone.0200706.s003.xlsx]

## Sheet: JHA↓JHD↑
Gene ID	Gene Name	Genomic locus	droNOG ID	NOG function	NOG gene definition	FPKM control	JHA log2fold	JHD log2fold	JHA q_value	JHD q_value
FBgn0040959	Peritrophin-15a	2L:8395664-8396096		W	Chitin binding Peritrophin-A domain	13114.4	-1.03513	0.736942	0.00017249	0.000318522
FBgn0085311	CG34282	3R:18695251-18695995	ENOG410I13X	S	NA	6944.65	-1.15266	0.424122	0.00017249	0.00370607
FBgn0040958	Peritrophin-15b	2L:8394428-8395332	ENOG410I1J5	W	Chitin binding Peritrophin-A domain	5677.06	-0.910022	0.498154	0.00017249	0.000318522
FBgn0031249	CG11911	2L:305934-358174	ENOG410HZGT	E	Tryp_SPc	3904.54	-2.58142	0.71985	0.00017249	0.000318522
FBgn0259998	CG17571	2L:20255987-20257192	ENOG410HT92	E	Tryp_SPc	3435.27	-4.07313	0.50133	0.00017249	0.0019688
FBgn0035670	CG10472	3L:6059657-6062910	ENOG410I02U	E	Tryp_SPc	3435.15	-2.85284	0.62861	0.00017249	0.000318522
FBgn0263081	CG43349	2L:1200204-1200663				1106.8	-1.7855	0.689216	0.00017249	0.000318522
FBgn0002578	Kaz-m1	3R:26014720-26016487	ENOG410I0PK	S	Kazal-type serine protease inhibitor domain	1080.85	-1.6217	0.645824	0.00017249	0.000318522
FBgn0033541	CG12934	2R:10648887-10649830	ENOG410I1V4	S	NA	999.496	-0.400643	1.13415	0.00319188	0.000318522
FBgn0037724	Fst	3R:9638181-9650706			Frost	995.06	-1.21303	0.43834	0.00017249	0.00144304
FBgn0036952	CG6933	3L:20218499-20220420	ENOG410HTT3	S	Chitin binding Peritrophin-A domain	951.877	-0.982703	0.827992	0.00017249	0.000318522
FBgn0035666	Jon65Aii	3L:6052320-6053215		E	Tryp_SPc	939.581	-1.81655	0.967405	0.00017249	0.000318522
FBgn0038646	CG7715	3R:18705500-18732344	ENOG410I0TB	S	NA	936.453	-1.06764	0.646974	0.00017249	0.00394273
FBgn0034204	CG10953	2R:17165083-17166643				833.15	-0.851302	0.621263	0.00017249	0.000318522
FBgn0036951	CG7017	3L:20210291-20212122	ENOG410HUGX	S	Chitin binding Peritrophin-A domain	755.065	-0.94666	0.98171	0.00017249	0.000318522
FBgn0038353	CG5399	3R:15695240-15697142	ENOG410I11D	S	NA	702.416	-1.07196	0.810336	0.00017249	0.000318522
FBgn0032087	CG9568	2L:9010582-9011358	ENOG410I11P	S	NA	677.264	-2.27108	0.600173	0.00017249	0.000318522
FBgn0052198	CG32198	3L:18526975-18527445				647.154	-2.72819	1.40619	0.00017249	0.000318522
FBgn0036948	CG7298	3L:20202069-20203687	ENOG410HYFD	S	Chitin binding Peritrophin-A domain	637.57	-2.45374	0.699023	0.00017249	0.000318522
FBgn0051086	CG31086	3R:26170846-26188807	ENOG410I0HM	S	Protein of unknown function (DUF3421)	592.693	-1.29824	0.818986	0.00017249	0.000318522
FBgn0051198	CG31198	3R:21754323-21757758	ENOG410HWD2	EO	Peptidase family M1	587.501	-2.66275	0.465431	0.00017249	0.00117068
FBgn0034296	CG10912	2R:18056063-18057065	ENOG410I1M6	S	Protein of unknown function (DUF725)	568.134	-0.714846	0.978476	0.00017249	0.000318522
FBgn0032075	Tsp29Fb	2L:8937389-8943257	ENOG410HUH5	S	Tetraspanin family	549.132	-1.35333	0.496659	0.00017249	0.000318522
FBgn0034758	CG13510	2R:22657900-22661389	ENOG410I0S0	S	LITAF-like zinc ribbon domain	516.989	-1.1854	0.714315	0.00017249	0.000318522
FBgn0010387	Dbi	3L:7131862-7133463	ENOG410I12I	I	Acyl CoA binding protein	487.153	-1.1949	0.619702	0.00017249	0.000318522
FBgn0040950	Muc26B	2L:6151968-6153701	ENOG410I1FY	W	Musin, chitin-binding	482.116	-1.02685	0.756939	0.00017249	0.000318522
FBgn0036766	CG5506	3L:17879095-17884376	ENOG410I087	S	Protein of unknown function (DUF3421)	456.029	-0.563448	1.52347	0.00017249	0.000318522
FBgn0036419	CG13482	3L:14274342-14368639				453.104	-1.69791	0.608874	0.00017249	0.000318522
FBgn0039154	Npc2f	3R:24137894-24140936	ENOG410HYUT	I	Niemann-Pick type	442.513	-1.63683	0.945504	0.00017249	0.000318522
FBgn0264750	CG44008	2L:11814155-11928572				373.061	-1.57023	0.53969	0.00017249	0.000318522
FBgn0036589	CG13067	3L:16271281-16271918				369.859	-1.83559	0.40799	0.00017249	0.000318522
FBgn0037782	Npc2d	3R:10055355-10056083	ENOG410I0II	I	Niemann-Pick type	363.039	-2.14801	0.39264	0.00017249	0.000318522
FBgn0033787	CG13321	2R:12953111-12955712	ENOG410HXNG	S	Protein of unknown function (DUF3421)	347.495	-1.03954	0.528404	0.00017249	0.000318522
FBgn0034289	CG10910	2R:18020267-18022406	ENOG410I1XI	S	Inherit from NOG: diffuse panbronchiolitis critical region 1	328.641	-0.678737	0.771964	0.00017249	0.000318522
FBgn0037678	CG16749	3R:9330884-9331885	ENOG410HXWX	E	Tryp_SPc	327.328	-2.52166	0.801389	0.00017249	0.000318522
FBgn0032074	Tsp29Fa	2L:8933961-8936096	ENOG410HVGY	S	Tetraspanin family	300.579	-1.12569	0.5319	0.00017249	0.000318522
FBgn0036227	CG17826	3L:11949838-11952225	ENOG410HYMX	S	Chitin binding Peritrophin-A domain	280.076	-0.474931	0.508865	0.00017249	0.000318522
FBgn0085205	CG34176	2L:4004079-4004480				263.631	-1.5399	0.605774	0.00017249	0.000318522
FBgn0015010	Ag5r	X:14784663-14826073	ENOG410HWP9	S	SCP	248.674	-1.53634	0.829551	0.00017249	0.000318522
FBgn0052633	CG32633	X:13561670-13563359	ENOG410HYMJ	S	Protein of unknown function (DUF3421)	243.47	-1.48739	0.532276	0.00017249	0.000318522
FBgn0031034	CG14205	X:19592608-19595548				242.436	-2.53813	0.66906	0.00017249	0.000318522
FBgn0030929	CG15043	X:18493192-18494168	ENOG410I0R4	S	NA	239.234	-1.02625	1.06682	0.00017249	0.000318522
FBgn0028950	CG15255	2L:15610170-15611719	ENOG410HV9W	O	Astacin (Peptidase family M12A)	237.022	-1.85942	0.393272	0.00017249	0.000318522
FBgn0036563	CG13075	3L:16083992-16087525	ENOG410I18W	S	NA	232.065	-2.16831	0.417056	0.00017249	0.000895817
FBgn0031580	CG15423	2L:4006040-4006606	ENOG410I1I3	S	NA	230.692	-0.654398	0.855522	0.00017249	0.000318522
FBgn0035859	CG13678	3L:8222140-8222953				216.965	-1.28691	0.630397	0.00017249	0.000318522
FBgn0036597	CG4962	3L:16294710-16295547	ENOG410I1GN	S	NA	214.314	-0.562221	0.51817	0.00017249	0.000318522
FBgn0264488	CG43896	3L:11976110-11983764	ENOG410HT9X	S	Chitin binding Peritrophin-A domain	208.741	-1.13349	0.725744	0.00017249	0.000318522
FBgn0015001	iotaTry	2R:11356719-11357537	ENOG410HZ3S	E	Tryp_SPc	201.462	-1.98144	0.666202	0.00017249	0.000318522
FBgn0035770	pst	3L:7357274-7360263	ENOG410HUCK	S	NA	199.428	-1.35343	0.4854	0.00017249	0.000318522
FBgn0033423	CG1809	2R:9559254-9565190	ENOG410HW7D	P	Alkaline phosphatase	198.654	-2.63027	0.362101	0.00017249	0.00394273
FBgn0034197	Cda9	2R:17128479-17130334	ENOG410HTJN	S	Polysaccharide deacetylase	197.75	-1.15715	0.694572	0.00017249	0.000318522
FBgn0039453	CG6403	3R:26735416-26736307	ENOG410I1C6	S	NA	190.437	-0.81122	1.08795	0.00017249	0.000318522
FBgn0034291	CG5770	2R:18044045-18045073				182.89	-0.858193	0.547653	0.00017249	0.000318522
FBgn0036945	Ssk	3L:20149613-20198317	ENOG410HZ90	S	NA	182.591	-1.19344	0.435548	0.00017249	0.00322617
FBgn0046302	CG10650	2L:18993359-18995934	ENOG410I0EM	S	Protein of unknown function (DUF753)	179.667	-1.12364	0.44705	0.00017249	0.000318522
FBgn0033124	Tsp42Ec	2R:7006441-7008622	ENOG410HYUP	S	Tetraspanin family	178.806	-1.58521	0.711787	0.00017249	0.000318522
FBgn0040723	CG5011	2L:1200670-1201220				177.011	-2.11274	0.560426	0.00017249	0.000318522
FBgn0051233	CG31233	3R:21749852-21753237	ENOG410HZ6R	G	Peptidase family M1	173.098	-2.17811	0.668139	0.00017249	0.000318522
FBgn0004228	mex1	3L:15517423-15519592	ENOG410I1MX	S	NA	168.834	-1.58919	0.841407	0.00017249	0.000318522
FBgn0036953	CG17145	3L:20221813-20223197	ENOG410HWKX	S	Chitin binding Peritrophin-A domain	166.042	-3.10272	0.512545	0.00017249	0.000318522
FBgn0039091	CG10182	3R:23587119-23589819				165.953	-1.70995	0.426164	0.00017249	0.000318522
FBgn0033598	Cpr47Eb	2R:11255166-11255983	ENOG410I0S9	W	Insect cuticle protein	158.71	-0.906148	0.640825	0.00017249	0.000318522
FBgn0085484	Pdxk	3L:9360315-9362042	ENOG410HVYZ	H	Phosphomethylpyrimidine kinase	154.181	-1.56363	0.381012	0.00017249	0.000318522
FBgn0040729	CG15126	2R:19690797-19691078				148.526	-1.46275	0.468957	0.00017249	0.000318522
FBgn0264296	CG43774	2L:4008652-4009090				148.13	-0.297113	1.05346	0.00437137	0.000318522
FBgn0003358	Jon99Ci	3R:29925225-29926189		E	Tryp_SPc	146.786	-0.874119	1.00039	0.00017249	0.000318522
FBgn0030679	CG8206	X:15739229-15740417	ENOG410HVHP	S	DNL zinc finger	143.42	-0.617645	0.506154	0.00017249	0.000318522
FBgn0038135	CG8773	3R:13294747-13298288	ENOG410HY3G	EO	Peptidase family M1	140.265	-2.11943	0.877919	0.00017249	0.000318522
FBgn0038136	CG8774	3R:13298767-13302334	ENOG410HVCB	EO	Peptidase family M1	138.338	-1.11476	0.514231	0.00017249	0.000318522
FBgn0027611	LM408	2L:10457657-10462472	ENOG410HSY9	G	Alpha-mann_mid	129.551	-1.10262	0.351807	0.00017249	0.00533338
FBgn0036947	obst-F	3L:20200092-20201638		W	Chitin binding Peritrophin-A domain	127.54	-1.66036	0.421747	0.00017249	0.000318522
FBgn0264776	CG44014	3R:15507939-15508886				125.51	-1.46488	1.0481	0.00017249	0.000318522
FBgn0035154	CG3344	3L:685941-687958	ENOG410HXM0	O	Serine carboxypeptidase	123.342	-0.447678	0.964129	0.00017249	0.000318522
FBgn0024361	Tsp2A	X:1344871-1349357	ENOG410HTHU	S	Tetraspanin family	121.775	-1.32602	0.51671	0.00017249	0.000318522
FBgn0034160	CG5550	2R:16816588-16819240	ENOG410I0IE	S	Fibrinogen beta and gamma chains, C-terminal globular domain	117.745	-2.63456	1.75852	0.00017249	0.000318522
FBgn0036226	CG7252	3L:11947674-11949248	ENOG410HZW2	S	Chitin binding Peritrophin-A domain	114.396	-1.29574	0.71239	0.00017249	0.000318522
FBgn0024315	Picot	2R:16655322-16667675	ENOG410HZX2	P	phosphate ion transmembrane transporter activity	112.294	-0.461446	0.343188	0.00017249	0.00370607
FBgn0003863	alphaTry	2R:11344259-11345119		O	αTrypsin	109.705	-0.507528	0.378316	0.00017249	0.000612744
FBgn0035412	CG14957	3L:3187562-3189747				108.587	-0.519088	0.375669	0.00017249	0.00894684
FBgn0028983	Spn55B	2R:18126346-18128210	ENOG410HVH3	V	SERPIN	106.907	-0.348799	0.443496	0.00109916	0.000318522
FBgn0037065	CG12974	3L:21281751-21285962	ENOG410HZHA	S	NA	106.652	-1.22653	0.344006	0.00017249	0.00370607
FBgn0036321	CG14120	3L:12885038-12889244	ENOG410HWNY	F	NUC	104.848	-3.441	0.364276	0.00017249	0.00556535
FBgn0034031	CG12963	2R:15555445-15562436	ENOG410I1GH	S	NA	104.158	-1.04007	0.384514	0.00017249	0.000895817
FBgn0046114	Gclm	3R:22685005-22686510	ENOG410HW15	E	Aldo/keto reductase family	103.874	-0.760097	0.438403	0.00017249	0.000318522
FBgn0031813	CG9527	2L:6426723-6448403	ENOG410HTMQ	I	acyl-coenzyme A oxidase	102.21	-1.19381	0.618007	0.00017249	0.000318522
FBgn0031000	Muc18B	X:19215514-19216660	ENOG410I0JM	W	Musin, chitin-binding	101.313	-1.07759	1.0302	0.00017249	0.000318522
FBgn0259101	CG42249	X:11096272-11108148	ENOG410HW7H	F	5'-nucleotidase, C-terminal domain	100.927	-1.17577	0.342378	0.00017249	0.00417453
FBgn0001285	Jon44E	2R:8691447-8696245	ENOG410HT5D	E	Tryp_SPc	99.6181	-1.09103	1.48694	0.00017249	0.000318522
FBgn0032665	CG15152	2L:18114546-18115220	ENOG410I11C	S	NA	98.8446	-0.78328	0.57822	0.00017249	0.000318522
FBgn0051901	Mur29B	2L:8352186-8355172	ENOG410I1MM	W	Musin-related, chitin-binding	98.2689	-0.910945	0.508981	0.00017249	0.000318522
FBgn0032235	CG5096	2L:10380102-10384723	ENOG410HW9N	T	LRR_TYP	97.9577	-1.18271	0.583728	0.00017249	0.000318522
FBgn0003961	Uro	2L:7780084-7781415	ENOG410HSN7	Q	Catalyzes the oxidation of uric acid to 5- hydroxyisourate, which is further processed to form (S)-allantoin	94.8048	-0.497882	0.646404	0.00017249	0.000318522
FBgn0031930	CG7025	2L:7691108-7692683	ENOG410HY8D	E	Carboxypeptidase activation peptide	93.025	-2.16578	0.421115	0.00017249	0.000318522
FBgn0030993	Mec2	X:19188034-19190193	ENOG410HV3U	C	SPFH domain / Band 7 family	91.7982	-1.0098	0.557196	0.00017249	0.000318522
FBgn0043471	kappaTry	2R:11337796-11338733	ENOG410HX8T	E	Tryp_SPc	91.1384	-2.30016	0.38344	0.00017249	0.000318522
FBgn0036228	obst-G	3L:11952300-11953317	ENOG410HUE0	W	Chitin binding Peritrophin-A domain	90.7252	-1.18805	0.868876	0.00017249	0.000318522
FBgn0051041	CG31041	3R:29590069-29590906				89.6715	-2.79821	2.28496	0.00017249	0.000318522
FBgn0031579	CG15422	2L:4004983-4005670				88.3205	-0.6912	0.719749	0.00017249	0.000318522
FBgn0020637	Lcp65Ag2	3L:6132989-6133593		W	Insect cuticle protein	87.2112	-2.60543	2.16855	0.00017249	0.000318522
FBgn0036940	obst-J	3L:20129180-20139010	ENOG410I0EE	W	Chitin binding Peritrophin-A domain	87.0342	-0.409024	0.971829	0.00398171	0.000318522
FBgn0039756	CG9743	3R:30196359-30202998	ENOG410HT0M	I	Fatty acid desaturase	84.3508	-1.73777	0.468378	0.00017249	0.000318522
FBgn0038292	CG3987	3R:15135137-15141715	ENOG410HSP6	S	NA	84.2208	-1.22824	0.479492	0.00017249	0.000318522
FBgn0029994	CG2254	X:8078349-8081605	ENOG410HZXF	Q	KR domain	82.9686	-1.01119	0.362721	0.00017249	0.00144304
FBgn0037563	CG11672	3R:8289394-8290578	ENOG410I0S7	S	NA	78.9998	-0.693792	0.494095	0.00017249	0.000318522
FBgn0028381	Decay	3R:16499057-16501050	ENOG410HSVV	D	CASc	78.6423	-0.866587	0.548457	0.00017249	0.000318522
FBgn0020639	Lcp65Af	3L:6136214-6136791	ENOG410I20U	W	Insect cuticle protein	76.9946	-5.03685	2.9444	0.00017249	0.000318522
FBgn0035583	CG13704	3L:4898899-4900869	ENOG410I1BH	S	NA	76.0525	-0.483124	0.933425	0.00017249	0.000318522
FBgn0035087	CG2765	2R:24959840-24965076	ENOG410HYQN	S	Thyroid hormone-inducible hepatic protein Spot 14	74.4786	-0.557144	0.341427	0.00017249	0.00273529
FBgn0037069	Cpr78Cc	3L:21300579-21301171		W	Insect cuticle protein	74.445	-0.483112	2.04052	0.00017249	0.000318522
FBgn0038130	CG8630	3R:13279720-13284527	ENOG410HXYN	I	Fatty acid desaturase	69.2011	-1.31795	0.876266	0.00017249	0.000318522
FBgn0035094	CG9380	2R:25183627-25255318	ENOG410HWW5	S	NA	68.7726	-1.05329	0.719675	0.00017249	0.000318522
FBgn0033760	CG8785	2R:12640689-12648224	ENOG410HZQX	E	Transmembrane amino acid transporter protein	68.6896	-2.38669	0.651067	0.00017249	0.000318522
FBgn0263120	Acsl	2R:8665812-8683022	ENOG410HZ0H	I	AMP-binding enzyme	67.7235	-0.531469	0.362565	0.00017249	0.00298113
FBgn0030157	CG1468	X:9878421-9879279	ENOG410I1XR	S	NA	67.4164	-0.361175	0.332422	0.00017249	0.00441425
FBgn0014380	RhoL	3R:9497100-9502581	ENOG410HVE7	S	RHO	67.3057	-0.460098	0.352121	0.00017249	0.00248679
FBgn0033782	sug	2R:12923903-12930644	ENOG410HWDT	K	Zinc finger, C2H2 type	67.0952	-1.8405	0.789793	0.00017249	0.000318522
FBgn0026315	Ugt35a	3R:11170816-11172664	ENOG410HZXJ	G	UDP-glucoronosyl and UDP-glucosyl transferase	66.7659	-0.671335	0.351075	0.00017249	0.00248679
FBgn0259219	CG42319	2R:13260100-13266336	ENOG410I228	O	PDZ domain (Also known as DHR or GLGF)	65.8105	-0.974208	0.397418	0.00017249	0.000612744
FBgn0029762	NAAT1	X:5405237-5410849	ENOG410HVBS	P	Unusual broad substrate spectrum amino acid sodium cotransporter that promotes absorption of the D isomers of essential amino acids. Neutral amino acids are the preferred substrates, especially methionine and phenylalanine	63.1386	-1.34176	0.520029	0.00017249	0.000318522
FBgn0032002	CG8353	2L:8212958-8215239	ENOG410I0BM	F	Cytidine and deoxycytidylate deaminase zinc-binding region	62.3958	-0.545636	1.116	0.000334606	0.000318522
FBgn0051087	CG31087	3R:25311026-25313833	ENOG410HYI7	S	Phosphotransferase enzyme family	60.4476	-1.51903	0.387456	0.00017249	0.00171138
FBgn0000455	Dip-C	3R:12411808-12413759	ENOG410HZAV	E	AMP_N	60.4396	-0.405632	0.437176	0.00017249	0.000318522
FBgn0011834	Ser6	X:20962604-20963505			Serine protease 6	58.0818	-2.41743	1.31275	0.00017249	0.000318522
FBgn0040842	CG15212	3L:5131544-5132127	ENOG410I1YW	S	NA	57.4298	-0.732797	2.05395	0.00017249	0.000318522
FBgn0016123	Aph-4	3R:31048928-31052540	ENOG410HSNY	P	Alkaline phosphatase	56.9008	-0.601393	0.416565	0.00017249	0.000612744
FBgn0036767	CG16775	3L:17885947-17886645	ENOG410I0GD	S	Protein of unknown function (DUF3421)	56.6351	-1.2591	1.89073	0.00017249	0.000318522
FBgn0051072	Lerp	3R:26842461-26863130	ENOG410HV20	TU	Cation-independent mannose-6-phosphate receptor repeat	54.875	-0.487045	0.40887	0.00017249	0.000318522
FBgn0260393	CG17147	3L:20223931-20225324	ENOG410HZ0X	S	Chitin binding Peritrophin-A domain	54.2125	-1.00682	0.819232	0.00017249	0.000318522
FBgn0035780	CG18417	3L:7400069-7401671	ENOG410HTX7	E	Zn_pept	53.2881	-1.10555	0.523055	0.00017249	0.000318522
FBgn0034647	pirk	2R:21660966-21662995	ENOG410I0IU	S	NA	53.2587	-1.5212	0.694088	0.00017249	0.000318522
FBgn0052304	obst-I	3L:2267721-2268590	ENOG410I1XF	W	Chitin binding Peritrophin-A domain	52.3927	-0.51086	0.989071	0.00017249	0.000318522
FBgn0038986	CG5278	3R:22558341-22562572	ENOG410HTT2	I	GNS1/SUR4 family	50.7989	-2.1267	1.105	0.00017249	0.000318522
FBgn0260942	bond	3R:22550031-22556494	ENOG410HWDI	I	GNS1/SUR4 family	50.6139	-0.807775	0.684799	0.00017249	0.000318522
FBgn0034437	CG10051	2R:19363640-19373702	ENOG410HVYG	E	Peptidase family M20/M25/M40	50.5016	-2.42908	0.358079	0.00017249	0.00248679
FBgn0085455	CG34426	3L:8802462-8803599				48.6658	-0.310513	0.931856	0.00305845	0.000318522
FBgn0031533	CG2772	2L:3445991-3447589	ENOG410HXVU	I	Partial alpha/beta-hydrolase lipase region	47.9813	-3.56735	0.678912	0.00017249	0.000318522
FBgn0050043	CG30043	2R:12359435-12363165				47.3198	-1.51703	0.714057	0.00017249	0.000318522
FBgn0033139	Tsp42Er	2R:7064398-7066113	ENOG410I0NU	S	Tetraspanin family	47.008	-0.51463	0.632672	0.00017249	0.000318522
FBgn0051004	mesh	3R:31178388-31195762	ENOG410HWAN	W	AMOP domain	46.6746	-0.878042	0.53158	0.00017249	0.000318522
FBgn0033138	Tsp42Eq	2R:7062107-7063569	ENOG410HYJD	S	Tetraspanin family	44.8328	-0.577872	0.403707	0.00017249	0.000318522
FBgn0260026	CG42494	3L:3178929-3186549				44.2579	-1.1241	0.578841	0.00017249	0.000895817
FBgn0028945	CG7631	2L:15628677-15629552	ENOG410HYK7	O	Astacin (Peptidase family M12A)	43.4062	-2.32885	0.990857	0.00017249	0.000318522
FBgn0053302	Cpr31A	2L:10054212-10055935	ENOG410HVYN	W	Insect cuticle protein	43.1652	-1.99011	0.686879	0.00017249	0.000318522
FBgn0259175	ome	3L:14672838-14747868	ENOG410HZSX	O	Dipeptidyl peptidase IV (DPP IV) N-terminal region	41.8889	-0.794324	0.488221	0.00017249	0.000318522
FBgn0033101	CG9436	2R:6757600-6758903	ENOG410HVWW	C	Aldo/keto reductase family	39.7286	-0.287312	0.327629	0.00463532	0.00648669
FBgn0033582	CG9084	2R:11217415-11222480	ENOG410HXE1	M	Scramblase	39.5273	-0.978715	0.816125	0.00017249	0.000318522
FBgn0043470	lambdaTry	2R:11336839-11337791	ENOG410HSUK	E	Tryp_SPc	38.6826	-3.70757	1.02933	0.00017249	0.000318522
FBgn0035176	CG13905	3L:902897-903810	ENOG410I05K	S	Insect allergen related repeat, nitrile-specifier detoxification	38.5172	-0.303813	1.18689	0.00463532	0.000318522
FBgn0031741	CG11034	2L:5805394-5809063	ENOG410HVJH	O	Dipeptidyl peptidase IV (DPP IV) N-terminal region	38.4636	-1.26536	0.442843	0.00017249	0.000318522
FBgn0042102	CG18745	3R:7783842-7786119	ENOG410HYZ4	S	Arrestin_C	38.4103	-1.21321	0.352068	0.00017249	0.00248679
FBgn0260000	CG17570	2L:20263418-20264424	ENOG410I0Z1	S	NA	37.0118	-0.46244	0.400377	0.00017249	0.000318522
FBgn0053926	CG33926	3L:9443231-9446388				36.45	-1.41097	0.80708	0.00017249	0.000318522
FBgn0036363	CG10140	3L:13439316-13440470	ENOG410HT5G	S	Chitin binding Peritrophin-A domain	35.6333	-0.441816	0.877677	0.00017249	0.000318522
FBgn0003328	scb	2R:15248783-15258498	ENOG410I25C	W	Integrin alpha	34.5375	-0.386861	0.551149	0.000334606	0.000318522
FBgn0040349	CG3699	X:946661-947500	ENOG410HYI9	Q	KR domain	33.6859	-0.342504	0.677834	0.00153687	0.000318522
FBgn0036461	Zip71B	3L:14992288-14999666	ENOG410HTGW	P	ZIP Zinc transporter	33.4296	-0.377467	0.398112	0.00237228	0.00579551
FBgn0052751	CG32751	X:6196579-6198654				33.066	-0.717866	1.28224	0.00017249	0.000318522
FBgn0036532	CG13445	3L:15809484-15809977				33.0408	-7.25482	3.06523	0.00017249	0.000318522
FBgn0032614	CG13284	2L:16842299-16848716	ENOG410HSZV	I	short chain dehydrogenase	32.954	-1.59117	0.859002	0.00017249	0.000318522
FBgn0051272	CG31272	3R:10756295-10759398	ENOG410HVSM	G	Sugar (and other) transporter	31.5958	-1.53979	0.402872	0.00017249	0.00222877
FBgn0263235	Phae2	2L:12111109-12112256		E	Tryp_SPc	30.7379	-2.72152	0.546525	0.00017249	0.000318522
FBgn0036831	CG6839	3L:18917580-18920319	ENOG410HVBZ	F	NUC	30.364	-1.04721	0.453956	0.00017249	0.000318522
FBgn0034784	CG9826	2R:22840738-22842977				30.083	-2.60649	0.564685	0.00017249	0.000318522
FBgn0033659	Damm	2R:11864111-11866383		O	Death associated molecule related to Mch2 caspase	30.0303	-1.53553	1.17658	0.00017249	0.000318522
FBgn0036770	Prestin	3L:17898888-17907812	ENOG410HX24	P	STAS domain	29.917	-0.29289	0.382035	0.00592263	0.000895817
FBgn0264295	CG43773	2L:4007689-4007984				29.6231	-1.69403	0.532842	0.00017249	0.000318522
FBgn0038431	CG10405	3R:16454491-16455797	ENOG410HUEB	E	Tryp_SPc	29.5516	-0.499292	1.23338	0.00017249	0.000318522
FBgn0052694	CG32694	X:9989689-10006882	ENOG410I0P9	S	NA	28.5972	-0.975628	1.45041	0.00017249	0.000318522
FBgn0035101	p130CAS	3L:152883-174517	ENOG410HZRK	T	Domain of unknown function (DUF3513)	28.3524	-0.35182	0.387923	0.0012486	0.000612744
FBgn0035043	CG4781	2R:24639687-24642239	ENOG410HYHZ	T	LRR_TYP	27.8799	-0.620234	0.61922	0.00017249	0.000318522
FBgn0028518	CG18480	2L:15630001-15634987	ENOG410HZR4	T	LRR_TYP	27.8046	-0.837584	0.500583	0.00017249	0.000318522
FBgn0038017	CG4115	3R:12360007-12363255	ENOG410I2AJ	TV	CLECT	27.6353	-0.55243	1.8807	0.00017249	0.000318522
FBgn0036756	cln3	3L:17809230-17814119	ENOG410HX2R	U	CLN3 protein	27.3355	-0.788288	0.321169	0.00017249	0.00509957
FBgn0053965	CG33965	3L:1232881-1234015	ENOG410HVWM	I	CRAL_TRIO_N	27.2816	-2.98366	0.316493	0.00017249	0.00960326
FBgn0030981	CG14191	X:19081664-19082566				27.0942	-1.11624	0.717424	0.00017249	0.000318522
FBgn0259715	CG42369	2L:6377770-6411326	ENOG410HZB7	S	NA	27.0021	-0.698668	0.500089	0.00668791	0.00117068
FBgn0052750	CG32750	X:6194736-6196439	ENOG410HX3U	E	Carbon-nitrogen hydrolase	26.5954	-2.59507	0.411253	0.00017249	0.000612744
FBgn0032435	Oatp33Eb	2L:12448483-12453242	ENOG410HWYH	Q	Organic Anion Transporter Polypeptide (OATP) family	26.2972	-1.32497	0.600793	0.00017249	0.000318522
FBgn0050502	fa2h	2R:7446188-7451553	ENOG410HXZK	I	Fatty acid hydroxylase superfamily	25.5831	-1.65663	0.420302	0.00017249	0.00464491
FBgn0039882	CG11576	3R:31806866-31810186	ENOG410HU2K	P	Protein of unknown function (DUF1011)	25.3907	-0.539156	0.328774	0.00017249	0.00509957
FBgn0085227	CG34198	2R:19682445-19682977				25.0668	-0.811873	0.652805	0.00017249	0.000318522
FBgn0036225	CG5883	3L:11943639-11944852	ENOG410HT1U	S	Chitin binding Peritrophin-A domain	25.0244	-0.705981	0.597966	0.00017249	0.000318522
FBgn0037517	CG10086	3R:7790632-7793483	ENOG410HUWK	S	Arrestin_C	24.731	-1.2189	0.345851	0.00017249	0.00298113
FBgn0004777	Ccp84Ag	3R:6686727-6688039	ENOG410I0PU	W	Insect cuticle protein	24.6581	-1.50713	2.82117	0.00017249	0.000318522
FBgn0036043	CG8177	3L:9763543-9786466	ENOG410HZTK	P	HCO3- transporter family	24.4273	-0.494091	0.351026	0.00017249	0.00273529
FBgn0033464	CG1441	2R:9899017-9903287	ENOG410HYPC	I	Male sterility protein	24.4078	-2.35683	1.03885	0.00017249	0.000318522
FBgn0040319	Gclc	X:8102180-8116147	ENOG410HTV3	H	Glutamate-cysteine ligase	24.3664	-0.373225	0.395108	0.000334606	0.000318522
FBgn0052485	CG32485	3L:3050322-3051765	ENOG410HV8U	I	SEC14	24.3333	-1.24675	0.365086	0.00017249	0.00222877
FBgn0037166	CG11426	3L:22470555-22473509	ENOG410HYQC	I	acidPPc	23.9801	-0.966338	0.359376	0.00017249	0.000895817
FBgn0035413	CG14958	3L:3189977-3192491	ENOG410I0XY	S	NA	23.7509	-1.16099	0.483216	0.00017249	0.0019688
FBgn0085408	Shroom	2R:14308141-14351802	ENOG410HXIW	Z	Inherit from biNOG: Shroom family member	23.2967	-0.353914	0.474755	0.00109916	0.000318522
FBgn0038983	CG5326	3R:22532173-22539919	ENOG410HSYJ	I	GNS1/SUR4 family	23.0555	-1.03255	1.66546	0.00017249	0.000318522
FBgn0033246	ACC	2R:7974114-7991862		I	Acetyl-CoA carboxylase	22.8435	-0.663582	0.648603	0.00017249	0.000318522
FBgn0053985	CG33985	3L:15525890-15526812	ENOG410I0GH	S	Chitin binding Peritrophin-A domain	22.6913	-0.313792	0.870903	0.0070614	0.000318522
FBgn0003057	CG10598	X:17225156-17226867				22.6803	-5.83891	0.935781	0.00017249	0.000318522
FBgn0031929	CG18585	2L:7642004-7691061	ENOG410HWSC	E	Carboxypeptidase activation peptide	22.5263	-1.26697	1.15495	0.00017249	0.000318522
FBgn0038466	CG8907	3R:17008268-17012533	ENOG410HUYD	T	Phosphotyrosine-binding domain	21.6552	-0.885999	0.805857	0.00017249	0.000318522
FBgn0035431	CG14968	3L:3299335-3303112	ENOG410HWYX	S	Phosphotyrosine interaction domain (PTB/PID)	21.3239	-0.4155	0.533403	0.00017249	0.000318522
FBgn0030747	CG4301	X:16405508-16414651	ENOG410I2E6	P	E1-E2 ATPase	21.3232	-1.08933	0.465165	0.00017249	0.000318522
FBgn0032433	Oatp33Ea	2L:12441400-12445924	ENOG410HYW2	Q	Organic Anion Transporter Polypeptide (OATP) family	21.0323	-0.851311	0.778458	0.00017249	0.000318522
FBgn0019643	Dat	2R:24139562-24159312	ENOG410HW83	E	Acetyltransferase (GNAT) family	20.7779	-0.521895	0.570761	0.00017249	0.000318522
FBgn0015032	Cyp4c3	3R:30894037-30900688	ENOG410HWHU	Q	Cytochrome P450	20.6502	-1.70906	0.708325	0.00017249	0.000318522
FBgn0036607	CG13059	3L:16323671-16324308	ENOG410I1H1	S	NA	20.1402	-2.99635	2.02042	0.00017249	0.000318522
FBgn0038652	CG7720	3R:18759235-18795169	ENOG410HWZZ	P	Sodium:solute symporter family	19.9084	-0.336094	0.784152	0.00195148	0.000318522
FBgn0033443	CG1698	2R:9766347-9806875	ENOG410HYKD	P	Sodium:neurotransmitter symporter family	19.086	-0.488632	0.551962	0.00017249	0.000318522
FBgn0030347	CG15739	X:11873318-11877168	ENOG410HYZ9	P	Inherit from biNOG: K01101 4-nitrophenyl phosphatase EC 3.1.3.41	18.4993	-2.23574	0.34454	0.00017249	0.00346732
FBgn0037846	CG6574	3R:10860530-10862988	ENOG410HXTA	H	Reduced folate carrier	18.372	-0.771	0.649257	0.00017249	0.000318522
FBgn0004512	Mdr49	2R:12936890-12946347	ENOG410HX5Q	Q	Predicted ATPase of the ABC class	18.1169	-0.643435	0.551774	0.00017249	0.000318522
FBgn0004783	Ccp84Aa	3R:6704083-6704903	ENOG410I0QX	W	structural constituent of chitin-based larval cuticle	17.9522	-3.09023	1.47616	0.00017249	0.000318522
FBgn0033588	CG13228	2R:11233994-11234465				17.7446	-1.15428	0.460636	0.00017249	0.0019688
FBgn0042105	CG18748	3R:7786169-7787923				17.5213	-1.3146	0.692804	0.00017249	0.000318522
FBgn0035619	CG10592	3L:5592740-5595272	ENOG410HTT5	G	alkPPc	17.4241	-1.14436	1.16282	0.00017249	0.000318522
FBgn0039008	CG6972	3R:22700581-22707278				17.2084	-0.326128	0.476643	0.00527616	0.000318522
FBgn0030510	CG12177	X:13677898-13680500	ENOG410HWE8	F	Inosine-uridine preferring nucleoside hydrolase	17.0328	-0.309293	0.336918	0.0070614	0.00624823
FBgn0032253	CG5322	2L:10452676-10457241	ENOG410HWYQ	G	Alpha-mann_mid	16.961	-1.39058	0.475356	0.00017249	0.000318522
FBgn0034602	Lapsyn	2R:21193570-21199431	ENOG410HUF7	T	LRR_TYP	16.383	-0.412017	0.585214	0.00017249	0.000318522
FBgn0036950	CG6996	3L:20207533-20209600	ENOG410HT8H	S	Chitin binding Peritrophin-A domain	15.3056	-1.24792	0.965042	0.00017249	0.000318522
FBgn0051463	CG31463	3R:8292334-8293609	ENOG410HXKC	S	NA	15.229	-1.99315	0.490033	0.00017249	0.000318522
FBgn0035076	Ance-5	2R:24888627-24891023	ENOG410HYUH	E	Angiotensin-converting enzyme	14.9749	-0.735427	0.337939	0.00017249	0.00346732
FBgn0029828	CG6067	X:5955628-5964247	ENOG410HWH4	E	Tryp_SPc	14.7681	-0.46265	0.632635	0.00017249	0.000318522
FBgn0263020	CG43315	2R:12241217-12241872				14.6958	-3.18169	1.15078	0.00017249	0.000318522
FBgn0047095	CG33939	X:19171076-19174900				14.558	-0.75208	0.711559	0.00017249	0.000318522
FBgn0042101	CG18744	3R:7797077-7798771	ENOG410HXG2	S	Arrestin_C	14.5026	-1.76591	0.423019	0.00017249	0.000895817
FBgn0026565	CG1315	3R:6641231-6644434	ENOG410HW81	E	Arginosuccinate synthase	14.3426	-0.566506	0.864878	0.00017249	0.000318522
FBgn0034499	Cpr56F	2R:20288370-20291945	ENOG410HU7H	W	Insect cuticle protein	14.0079	-0.565656	1.90581	0.00017249	0.000318522
FBgn0034159	CG15615	2R:16792641-16796407	ENOG410HZ54	S	Inherit from inNOG: oxidoreductase activity	13.8324	-1.55309	1.96295	0.00017249	0.000318522
FBgn0052557	CG32557	X:17852957-17856129	ENOG410HY1U	Q	Multicopper oxidase	13.7783	-1.03846	0.941682	0.00017249	0.000318522
FBgn0038132	CG15887	3R:13287654-13288813	ENOG410I0YN	S	NA	13.2202	-5.14568	1.18841	0.00017249	0.000318522
FBgn0010383	Cyp18a1	X:18688537-18693042	ENOG410HSP8	Q	Cytochrome P450	13.1616	-1.18937	0.601724	0.00017249	0.000318522
FBgn0051015	PH4alphaPV	3R:30646105-30648551	ENOG410HTGK	E	Prolyl 4-Hydroxylase alpha-subunit, N-terminal region	12.9844	-0.327413	0.705849	0.00278964	0.000318522
FBgn0034717	CG5819	2R:22293399-22296955	ENOG410HYXT	T	LRRCT	12.9085	-0.804755	0.569368	0.00017249	0.000318522
FBgn0051956	pgant4	2L:3472602-3475338	ENOG410HZ3R	O	RICIN	12.6387	-1.11855	0.380946	0.00017249	0.000612744
FBgn0033981	Cyp6a21	2R:14885263-14886947	ENOG410HXWR	Q	Cytochrome P450	12.2243	-1.14763	0.549746	0.00017249	0.000318522
FBgn0037485	CG14606	3R:7214338-7217083	ENOG410HYR8	G	Sugar (and other) transporter	11.8888	-0.67779	0.435391	0.00017249	0.000318522
FBgn0031918	CG6055	2L:7466542-7472493	ENOG410I2AK	TV	CLECT	11.707	-1.96057	1.33273	0.00017249	0.000318522
FBgn0033048	CG7881	2R:5960274-5966856	ENOG410I20Y	P	Sugar (and other) transporter	11.6111	-1.11327	0.784025	0.00017249	0.000318522
FBgn0262007	CG42825	3L:9974650-10139360				11.4285	-1.34526	0.897797	0.00017249	0.000318522
FBgn0034417	CG15117	2R:19122230-19129300	ENOG410HZA2	G	Glycosyl hydrolases family 2	11.3972	-0.751889	0.350486	0.00017249	0.00346732
FBgn0051469	CG31469	3R:13709158-13709939	ENOG410I0F9	T	LMWPc	11.1618	-0.854655	0.625701	0.00017249	0.000318522
FBgn0025709	CG8083	2R:9078720-9082374	ENOG410HW11	P	Na+ dependent nucleoside transporter C-terminus	11.1344	-0.462077	0.373021	0.00017249	0.00171138
FBgn0051973	Cda5	2L:25401-65404	ENOG410HUGW	G	Polysaccharide deacetylase	11.1333	-0.795405	0.33886	0.00017249	0.00394273
FBgn0039774	CDase	3R:30459520-30465736	ENOG410HXM8	G	Hydrolyzes the sphingolipid ceramide into sphingosine and free fatty acid at an optimal pH of 6.5-7.5. Acts as a key regulator of sphingolipid signaling metabolites by generating sphingosine at the cell surface	11.0631	-0.680799	0.540646	0.00017249	0.000318522
FBgn0038391	GATAe	3R:16009104-16019133	ENOG410I04B	K	ZnF_GATA	10.9441	-0.988707	0.393134	0.00017249	0.000318522
FBgn0045038	Proc	2L:7864641-7871432	ENOG410I1QP	S	NA	10.8927	-0.770208	0.335428	0.00017249	0.00509957
FBgn0004780	Ccp84Ad	3R:6692731-6693527		W	Insect cuticle protein	10.6094	-0.907221	3.36361	0.00017249	0.000318522
FBgn0052982	CG32982	2L:9125736-9163721	ENOG410HUB3	S	PH domain	10.4432	-0.350343	0.506381	0.00109916	0.000318522
FBgn0033587	CG13218	2R:11233191-11233714				10.438	-1.71829	0.762025	0.00017249	0.000318522
FBgn0036588	CG13068	3L:16269391-16269911				10.4182	-3.32824	3.37637	0.00017249	0.000318522
FBgn0040730	CG15127	2R:19680767-19681391	ENOG410I1X2	S	NA	10.3682	-0.60451	0.61411	0.00017249	0.000318522
FBgn0036598	CG4982	3L:16301452-16302027	ENOG410I1QN	S	Drosophila Retinin like protein	10.1599	-2.56779	0.473006	0.00017249	0.00222877
FBgn0035777	CG8563	3L:7390741-7396013	ENOG410HYF3	E	Zn_pept	10.0931	-0.457359	0.576787	0.00017249	0.000318522
FBgn0053110	CG33110	3R:22570187-22580392	ENOG410HWTZ	I	GNS1/SUR4 family	10.0211	-1.46918	1.86098	0.00017249	0.000318522
FBgn0037410	Osi2	3R:6209372-6213493	ENOG410HYXF	S	Protein of unknown function (DUF1676)	9.96717	-1.1931	1.58709	0.00017249	0.000318522
FBgn0085424	nub	2L:12587624-12646356	ENOG410HT30	K	POU	9.88477	-0.720517	0.338248	0.00017249	0.00487448
FBgn0039203	CG13618	3R:24524793-24527533	ENOG410HWGW	S	JHBP	9.75226	-2.29101	1.17087	0.00017249	0.000318522
FBgn0034143	CG8303	2R:16595027-16604373				9.69673	-0.79744	1.18595	0.00153687	0.000318522
FBgn0052483	CG32483	3L:688522-690081	ENOG410HVU0	O	Serine carboxypeptidase	9.62898	-0.335464	1.20855	0.00540877	0.000318522
FBgn0034085	Ptp52F	2R:16171111-16178307	ENOG410HUHK	T	PTPc	9.61518	-0.449759	0.57744	0.00017249	0.000318522
FBgn0053986	CG33986	3L:15524324-15525253	ENOG410HYAC	S	Chitin binding Peritrophin-A domain	9.54327	-1.34411	0.579856	0.00017249	0.000318522
FBgn0040252	Ugt86Dh	3R:11175528-11177910	ENOG410HX57	G	Glycosyltransferase family 28 C-terminal domain	9.20599	-0.329333	0.662363	0.00450097	0.000318522
FBgn0035620	CG5150	3L:5595541-5597422	ENOG410HWBN	P	alkPPc	9.04337	-0.921792	0.846203	0.00017249	0.000318522
FBgn0039941	CG17167	X:23068300-23082709	ENOG410HXR3	P	Sodium/calcium exchanger protein	8.96516	-1.63941	0.612092	0.00017249	0.000318522
FBgn0037562	CG11671	3R:8287875-8288613				8.91967	-1.95394	0.861132	0.00017249	0.000318522
FBgn0037174	CG14457	3L:22669955-22680034	ENOG410HU5Z	S	JHBP	8.67658	-1.91185	0.427692	0.00017249	0.000612744
FBgn0037996	CG4830	3R:12208158-12210360				8.5795	-2.54245	0.41188	0.00017249	0.00144304
FBgn0034030	CG8192	2R:15542660-15549984	ENOG410HY7H	S	Chitin binding Peritrophin-A domain	8.35802	-1.42361	0.708833	0.00017249	0.000318522
FBgn0030984	tgy	X:19125002-19127316	ENOG410I01A	G	Fringe-like	8.05181	-0.600289	0.767674	0.00017249	0.000318522
FBgn0031732	CG11149	2L:5718120-5720899	ENOG410HTTA	G	Inherit from KOG: Glucoside xylosyltransferase	7.94469	-1.24982	0.770714	0.00017249	0.000318522
FBgn0032024	CG14273	2L:8342694-8345015	ENOG410I1UB	S	NA	7.67586	-0.834912	0.609716	0.00017249	0.000612744
FBgn0033590	CG13217	2R:11235859-11236686				7.66891	-0.870048	1.90025	0.00017249	0.000318522
FBgn0259237	CG42335	3R:21758763-21769301				7.6657	-1.2486	1.21376	0.00017249	0.000318522
FBgn0032336	AstC	2L:11076164-11081399	ENOG410I0UA	S	NA	7.5641	-1.00838	0.795155	0.00017249	0.000318522
FBgn0054038	CG34038	2R:25167658-25169855	ENOG410HXZS	S	NA	7.46446	-0.894947	0.451295	0.00017249	0.000318522
FBgn0085265	CG34236	2R:13604494-13605655	ENOG410I0F7	S	NA	7.45993	-0.791545	0.858144	0.00017249	0.000318522
FBgn0039591	CG9988	3R:28636410-28638799	ENOG410HUSE	S	Protein of unknown function (DUF229)	7.31139	-1.02622	0.704703	0.00017249	0.000318522
FBgn0039441	TwdlN	3R:26631868-26632956		S	DM5	7.22687	-4.05816	3.65614	0.00017249	0.000318522
FBgn0263216	CG43386	X:9965240-9977405	ENOG410HUSR	S	NA	7.21216	-0.917527	2.79705	0.00017249	0.000318522
FBgn0037225	TwdlG	3R:4248722-4251341	ENOG410HTAB	S	DM5	7.17912	-1.18	1.5641	0.00017249	0.000318522
FBgn0036594	CG13047	3L:16284679-16285396	ENOG410I1MQ	S	NA	7.15305	-2.48454	4.89141	0.00017249	0.000318522
FBgn0036727	CG7589	3L:17470126-17474517	ENOG410HTEM	T	Neurotransmitter-gated ion-channel transmembrane region	7.1082	-0.425006	0.362991	0.00017249	0.00394273
FBgn0266430	CG45060	X:9868067-9868568				6.83882	-0.947632	0.893228	0.00017249	0.000318522
FBgn0030257	CG11160	X:11044755-11049540	ENOG410HXQH	B	SET	6.74944	-1.03548	0.420652	0.00017249	0.000612744
FBgn0037845	CG14694	3R:10858201-10859813	ENOG410HTB1	H	Reduced folate carrier	6.73072	-2.30709	0.519489	0.00017249	0.000318522
FBgn0038530	AttD	3R:17625267-17626086	ENOG410I0CF	V	Attacin, N-terminal region	6.72241	-0.571683	1.92224	0.000648364	0.000318522
FBgn0051454	CG31454	3R:8521657-8523520				6.58175	-2.35422	0.433542	0.00017249	0.000895817
FBgn0036320	CG10943	3L:12861716-12862920				6.45472	-1.01552	1.26091	0.00017249	0.000318522
FBgn0040250	Ugt86Dj	3R:11173440-11175408	ENOG410HV05	G	UDP-glucoronosyl and UDP-glucosyl transferase	6.38715	-0.529012	0.679489	0.00017249	0.000318522
FBgn0039131	CG12268	3R:23943627-23948424	ENOG410HUAP	I	Male sterility protein	6.31908	-0.771032	0.414242	0.00017249	0.000612744
FBgn0035737	Cpr65Ec	3L:7093203-7093841	ENOG410I0WB	W	Insect cuticle protein	5.9175	-1.10365	2.31433	0.00017249	0.000318522
FBgn0030367	Cyp311a1	X:12029753-12031465	ENOG410HTUH	Q	Cytochrome P450	5.89694	-0.555124	0.680649	0.00017249	0.000318522
FBgn0040799	CG13051	3L:16264712-16265100				5.86839	-1.74156	5.83493	0.00017249	0.000318522
FBgn0035313	CG13810	3L:2185929-2187676	ENOG410HTRB	S	NA	5.8453	-0.451798	0.694868	0.000802363	0.000318522
FBgn0043792	CG30427	2R:24928746-24937477	ENOG410HU4S	I	Male sterility protein	5.8016	-0.374653	0.980092	0.00278964	0.000318522
FBgn0036698	CG7724	3L:17055612-17058533	ENOG410HYRK	G	Polysaccharide biosynthesis protein	5.73285	-0.667482	2.40288	0.00017249	0.000318522
FBgn0039454	CG14247	3R:26737609-26738593	ENOG410I0YU	S	NA	5.62903	-1.54378	1.04156	0.00017249	0.000318522
FBgn0039310	CG11878	3R:25273836-25275237				5.4091	-3.18616	0.672953	0.00017249	0.000318522
FBgn0034279	CG18635	2R:17767807-17769989	ENOG410HZC9	S	XK-related protein	5.40776	-1.39899	0.554165	0.00017249	0.000318522
FBgn0262005	CG42823	3R:17404486-17405109	ENOG410I175	S	NA	5.31245	-1.20339	0.852169	0.00017249	0.000318522
FBgn0025383	CG14780	X:1472521-1473727	ENOG410HYQY	E	Tryp_SPc	5.23787	-0.647065	0.728184	0.00017249	0.000318522
FBgn0001078	ftz-f1	3L:18750606-18801312	ENOG410HZF9	K	Ligand-binding domain of nuclear hormone receptor	5.0973	-0.847703	0.558241	0.00017249	0.000318522
FBgn0039645	CG11898	3R:29165642-29194994	ENOG410HV19	Q	ABC transporter transmembrane region	4.98646	-3.01445	0.707361	0.00017249	0.000318522
FBgn0036978	Toll-9	3L:20361842-20366724	ENOG410HZV1	T	TIR	4.97784	-2.04005	0.374163	0.00017249	0.00298113
FBgn0034201	CG17290	2R:17154588-17158316	ENOG410I1P3	S	GYR motif	4.88044	-2.33176	5.52413	0.00017249	0.000318522
FBgn0039437	TwdlL	3R:26624586-26625652		S	DM5	4.64676	-3.27814	5.96639	0.00017249	0.000318522
FBgn0033327	PGRP-SC1b	2R:8713445-8715094		MV	N-acetylmuramyl-L-alanine amidase involved in innate immunity by degrading bacterial peptidoglycans (PGN). Plays a scavenger role by digesting biologically active PGN into biologically inactive fragments. Has no direct bacteriolytic activity	4.51798	-1.68547	0.979849	0.00017249	0.000318522
FBgn0035282	CNMa	3L:1850914-1855591	ENOG410I18F	S	NA	4.36897	-1.21441	0.645135	0.00017249	0.000318522
FBgn0031033	CG14219	X:19587347-19590170	ENOG410HW67	S	transferase activity, transferring acyl groups other than amino-acyl groups	4.32084	-1.9022	0.554488	0.00017249	0.000318522
FBgn0052029	Cpr66D	3L:8640438-8643584	ENOG410HZJ8	W	Insect cuticle protein	4.2414	-1.19112	3.13263	0.00017249	0.000318522
FBgn0052843	Dh31-R	2R:13267797-13295927	ENOG410HX46	T	Hormone receptor domain	4.13832	-0.511257	0.596118	0.00017249	0.000318522
FBgn0038901	Burs	3R:21769517-21770279	ENOG410I29D	VW	DAN domain	3.93127	-0.935689	0.615668	0.00017249	0.000318522
FBgn0039808	CG12071	3R:30877083-30881027				3.88042	-0.330292	0.430312	0.00629746	0.000895817
FBgn0029836	CG5928	X:6067957-6074857	ENOG410I0MY	S	NA	3.81605	-1.2051	0.863148	0.00017249	0.000318522
FBgn0050458	CG30458	2R:17158324-17159038	ENOG410I1Z2	S	GYR motif	3.66153	-1.19606	5.41154	0.00017249	0.000318522
FBgn0039821	CG15556	3R:31127964-31130666				3.61369	-0.722772	0.363381	0.00017249	0.00624823
FBgn0262593	Shab	3L:2895016-2959579	ENOG410HUX3	P	Pfam:K_tetra	3.60976	-0.717406	0.404153	0.00017249	0.00222877
FBgn0052645	CG32645	X:13139198-13154924	ENOG410HY44	S	NRF	3.55596	-0.497967	0.665489	0.00017249	0.000318522
FBgn0051632	sens-2	2L:6821933-6838995	ENOG410HZ4W	K	ZnF_C2HC	3.53796	-0.357231	0.351881	0.00305845	0.00624823
FBgn0034552	CG17999	2R:20847979-20849939	ENOG410HZKZ	I	AMP-binding enzyme	3.42034	-0.473618	0.370161	0.00109916	0.00693427
FBgn0053469	CG33469	2R:14605651-14606302				3.3228	-0.704439	0.662002	0.00139116	0.000612744
FBgn0262562	CG43102	3R:17768271-17794490	ENOG410I2A2	T	RhoGEF	3.2093	-0.312139	0.484513	0.00501193	0.000318522
FBgn0042103	CG18746	3R:7788281-7790187	ENOG410HZGA	S	Arrestin_C	3.15863	-0.598276	0.464087	0.00017249	0.000895817
FBgn0051720	mthl15	2L:10234584-10238317	ENOG410I0YW	T	G-protein coupled receptor activity	3.03702	-0.630986	0.371245	0.00017249	0.00556535
FBgn0029830	Grip	X:5966278-5986699	ENOG410I2DJ	W	PDZ domain (Also known as DHR or GLGF)	2.95259	-0.437653	0.387961	0.00017249	0.000612744
FBgn0017448	CG2187	3R:31755355-31758637	ENOG410HYK3	P	Sodium:solute symporter family	2.87702	-0.877334	0.514865	0.00017249	0.000318522
FBgn0040262	Ugt36Ba	2L:16794210-16796009	ENOG410HXBW	G	Glycosyltransferase family 28 C-terminal domain	2.73335	-1.59546	0.615413	0.00017249	0.000318522
FBgn0036749	CG7460	3L:17690014-17750588	ENOG410HZ8N	H	Flavin containing amine oxidoreductase	2.72334	-0.513634	0.58477	0.00863542	0.000895817
FBgn0259226	CG42326	2R:8573367-8584779	ENOG410HWMA	S	PAN_AP	2.68076	-1.46819	0.407552	0.00017249	0.0019688
FBgn0035554	CG13721	3L:4496882-4497777	ENOG410I1XH	S	NA	2.43005	-1.49324	0.948467	0.00017249	0.000318522
FBgn0038134	wntD	3R:13292051-13293198	ENOG410HYZ1	T	Ligand for members of the frizzled family of seven transmembrane receptors (By similarity)	2.11845	-0.759674	1.27464	0.00017249	0.000318522
FBgn0040360	CG14626	X:1184777-1188585	ENOG410I0FD	S	NA	2.10691	-2.32801	0.470361	0.00017249	0.00248679
FBgn0040279	Osi14	3R:6299127-6300738	ENOG410HUP5	S	Protein of unknown function (DUF1676)	2.08823	-0.974859	3.68744	0.00017249	0.000318522
FBgn0036870	CG14095	3L:19464048-19464759				2.05739	-2.28449	6.4548	0.00017249	0.000318522
FBgn0053510	CG33510	2L:21082642-21084326	ENOG410HZHD	S	Phosphotransferase enzyme family	1.99068	-0.549962	0.568182	0.00195148	0.000318522
FBgn0035280	Cpr62Bb	3L:1832635-1835164	ENOG410HTX4	W	Insect cuticle protein	1.89088	-3.62953	2.13788	0.00017249	0.000318522
FBgn0035845	CG13675	3L:8160314-8165518	ENOG410I0A0	S	Chitin binding Peritrophin-A domain	1.81678	-2.60144	2.48206	0.00017249	0.000318522
FBgn0036319	Ent3	3L:12853645-12861305	ENOG410HXZV	P	Nucleoside transporter	1.79828	-0.548041	1.00625	0.00292577	0.000318522
