# Supplementary material for: A plant diterpene counteracts juvenile hormone-mediated gene regulation during Drosophila melanogaster larval development
Source: PLoS One. 2018 Jul 16;13(7):e0200706. doi: 10.1371/journal.pone.0200706 (PMC6047816; doi:10.1371/journal.pone.0200706)
Supplement: S4 Table — (XLSX) [file pone.0200706.s004.xlsx]

## Sheet: JHA↑JHD↑
Gene ID	Gene Name	Genomic locus	droNOG ID	NOG function	NOG gene definition	FPKM control	JHA log2fold	JHD log2fold	JHA q_value	JHD q_value
FBgn0000055	Adh	2L:14599195-14689340	ENOG410HUKZ	Q	alcohol dehydrogenase	900.521	1.86072	1.00591	0.00017249	0.000318522
FBgn0261560	Thor	2L:3478433-3479612	ENOG410I0W4	J	Eukaryotic translation initiation factor 4E binding protein (EIF4EBP)	642.662	0.796683	0.584733	0.00017249	0.000318522
FBgn0000579	Eno	2L:1724767-1729762	ENOG410HSTP	G	Enolase_N	574.704	1.07934	0.523505	0.00017249	0.000318522
FBgn0039670	CG7567	3R:29587236-29588104	ENOG410I1QI	S	Protein of unknown function (DUF725)	475.932	0.356909	1.56546	0.00181797	0.000318522
FBgn0031558	CG16704	2L:3692122-3692587	ENOG410I1FK	O	Kunitz/Bovine pancreatic trypsin inhibitor domain	428.21	1.37331	0.344867	0.00017249	0.00370607
FBgn0053128	CG33128	2L:1494069-1495456	ENOG410HTNS	O	Eukaryotic aspartyl protease	399.977	0.611565	1.19955	0.00017249	0.000318522
FBgn0085320	CG34291	3R:26425289-26428400	ENOG410I1YB	S	NA	370.84	1.99861	0.629225	0.00017249	0.000318522
FBgn0004507	GlyP	2L:2130812-2137296	ENOG410HWNR	G	Phosphorylase is an important allosteric enzyme in carbohydrate metabolism. Enzymes from different sources differ in their regulatory mechanisms and in their natural substrates. However, all known phosphorylases share catalytic and structural properties (	363.53	0.749686	0.462266	0.00017249	0.00117068
FBgn0001224	Hsp23	3L:9381881-9382765	ENOG410HVM6	O	Hsp20/alpha crystallin family	360.588	1.34385	0.994568	0.00017249	0.000318522
FBgn0052302	CG32302	3L:2268824-2272769	ENOG410HW7A	S	Chitin binding Peritrophin-A domain	261.442	0.34881	1.36562	0.00167525	0.000318522
FBgn0051698	CG31698	2L:3173204-3173840				214.975	3.66751	0.679731	0.00017249	0.000318522
FBgn0034443	cer	2R:19396214-19396849	ENOG410I1HP	O	Cathepsin propeptide inhibitor domain (I29)	213.084	1.59167	0.325134	0.00017249	0.00671013
FBgn0031512	CG15404	2L:3173971-3174504				207.114	3.8801	0.660661	0.00017249	0.000318522
FBgn0036109	Cpr67Fa2	3L:10891713-10892516	ENOG410I14Y	W	Insect cuticle protein	203.281	2.15142	0.966597	0.00017249	0.000318522
FBgn0010357	betaTry	2R:11346324-11347395		O	βTrypsin	199.937	1.02272	0.690056	0.00017249	0.000318522
FBgn0030040	CG15347	X:8458493-8460898	ENOG410HVEV	S	Protein of unknown function (DUF753)	194.004	1.90129	0.795944	0.00017249	0.000318522
FBgn0028583	lcs	X:21396726-21397316			la costa	179.086	0.983961	0.670801	0.00017249	0.000318522
FBgn0030098	CG12057	X:9191656-9192548	ENOG410HVKX	S	NA	166.917	0.67325	2.27993	0.00017249	0.000318522
FBgn0039682	Obp99c	3R:29682502-29689311	ENOG410I0JD		Odorant-binding protein	153.921	1.41517	0.772441	0.00017249	0.000318522
FBgn0030955	CG6891	X:18775227-18783494	ENOG410I252	Z	ADF	137.758	0.939582	0.796572	0.00017249	0.000318522
FBgn0037007	CG5059	3L:20514597-20519393	ENOG410HYN6	U	BNIP3	126.977	0.422291	0.378953	0.00017249	0.00171138
FBgn0039239	CG13641	3R:24862930-24864732				126.118	1.47322	0.500033	0.00017249	0.00298113
FBgn0031381	Npc2a	2L:1988289-1988940	ENOG410I08N	I	Niemann-Pick type	123.248	0.578612	0.37491	0.00017249	0.000318522
FBgn0040398	CG14629	X:1047241-1134896	ENOG410HT3R	S	Protein of unknown function (DUF1397)	121.8	1.28293	0.443873	0.00017249	0.000895817
FBgn0029766	CG15784	X:5429570-5432526				120.296	1.26467	1.07874	0.00017249	0.000318522
FBgn0031560	CG16713	2L:3695031-3695411	ENOG410I1I1	O	Kunitz/Bovine pancreatic trypsin inhibitor domain	119.116	2.10121	0.621739	0.00017249	0.000318522
FBgn0022355	Tsf1	X:18387083-18390344	ENOG410HSU6	O	TR_FER	113.458	0.741211	0.675605	0.00017249	0.000318522
FBgn0001233	Hsp83	3L:3192968-3197631	ENOG410I04P	O	Molecular chaperone that promotes the maturation, structural maintenance and proper regulation of specific target proteins involved for instance in cell cycle control and signal transduction. Undergoes a functional cycle that is linked to its ATPase activ	106.478	0.888929	0.625985	0.00017249	0.000318522
FBgn0262023	CG42834	3R:17418758-17419294				101.111	1.25656	0.58219	0.00017249	0.000318522
FBgn0033826	CG4734	2R:13297201-13298467	ENOG410HWS2	S	NA	100.637	0.470991	0.631196	0.00017249	0.000318522
FBgn0033789	CG13324	2R:13049145-13049656				96.2147	0.693782	1.89345	0.00017249	0.000318522
FBgn0030041	CG12116	X:8465689-8483885	ENOG410HTW9	H	Inherit from KOG: sepiapterin reductase (7,8-dihydrobiopterin NADP oxidoreductase)	87.9315	0.798476	0.678601	0.00017249	0.000318522
FBgn0034712	CG3264	2R:22208463-22210765	ENOG410HZA0	P	Alkaline phosphatase	87.0001	0.941502	0.606632	0.00017249	0.000318522
FBgn0039031	CG17244	3R:22977269-22978164	ENOG410I15C	S	NA	85.0277	0.934408	0.472794	0.00017249	0.000318522
FBgn0039869	CG1890	3R:31743489-31744248	ENOG410I1AK	O	Tubulin binding cofactor A	78.6331	0.375884	0.358312	0.00017249	0.00248679
FBgn0030357	Sclp	X:11920003-11924662	ENOG410HV6A	S	Leucine Rich Repeat	70.9846	0.653082	0.569331	0.00017249	0.000318522
FBgn0034512	CG18067	2R:20534244-20535835	ENOG410I0MZ	S	NA	70.131	1.89211	0.751128	0.00017249	0.000318522
FBgn0262881	CG43236	2R:14638537-14638935				64.9808	1.14521	1.77364	0.00017249	0.000318522
FBgn0052405	Cpr65Av	3L:6139222-6139974	ENOG410I0YG	W	Insect cuticle protein	64.8554	2.40679	1.05575	0.00017249	0.000318522
FBgn0052687	CG32687	X:10482027-10487205	ENOG410HYKJ	T	LRR_TYP	63.934	0.339025	0.405216	0.00195148	0.000612744
FBgn0034638	CG10433	2R:21605675-21613071	ENOG410I1AI	S	NA	62.012	0.974546	0.416629	0.00017249	0.00533338
FBgn0261362	PPO1	2R:17873938-17926695		V	Prophenoloxidase	57.8235	0.320233	0.331788	0.00398171	0.00671013
FBgn0001225	Hsp26	3L:9376417-9377427	ENOG410I0J3	O	Hsp20/alpha crystallin family	57.7966	1.58323	2.07135	0.00017249	0.000318522
FBgn0035090	CG2736	2R:24973430-24975341	ENOG410HY84	T	CD36 family	56.6984	0.898991	0.338306	0.00017249	0.00273529
FBgn0032322	CG16743	2L:10972279-10973408				55.6125	2.24387	0.655039	0.00017249	0.000318522
FBgn0027525	CG7686	2R:10836569-10838727	ENOG410HSR5	S	Low temperature viability protein	55.0833	0.361574	0.386134	0.000493013	0.000612744
FBgn0015801	Reg-5	2R:24788007-24793410	ENOG410HYX9	S	NA	54.6857	0.565454	0.468253	0.00017249	0.000318522
FBgn0033724	CG8501	2R:12383044-12384520	ENOG410I1R6	S	NA	53.6396	1.07012	0.354633	0.00017249	0.00346732
FBgn0027657	glob1	3R:15896925-15904521	ENOG410HYZ0	C	Globin	53.1883	0.66537	0.330949	0.00017249	0.00579551
FBgn0034538	CG16799	2R:20646359-20661070	ENOG410I0DW	S	LYZ1	52.1142	1.07886	0.94468	0.00017249	0.000318522
FBgn0011555	thetaTry	2R:11341713-11342760	ENOG410HZI5	E	Tryp_SPc	51.1967	0.603165	0.726322	0.00017249	0.000318522
FBgn0039671	CG11470	3R:29588992-29589762	ENOG410I1NQ	S	Protein of unknown function (DUF725)	47.6565	1.53299	1.93577	0.00017249	0.000318522
FBgn0086347	Myo31DF	2L:10491813-10507015	ENOG410HXA3	Z	Myosin tail	46.6166	0.538263	0.56319	0.00017249	0.000318522
FBgn0014427	CG11899	3R:29200453-29202525	ENOG410HZKK	E	Phosphoserine aminotransferase	45.6709	0.393355	0.736877	0.000334606	0.000318522
FBgn0004657	mys	X:8061644-8070237	ENOG410HZG3	W	Integrin beta	45.0915	0.964186	0.346321	0.00017249	0.00346732
FBgn0085360	CG34331	X:20122452-20125271	ENOG410I1WG	S	NA	44.2388	0.32822	0.394049	0.00181797	0.00117068
FBgn0053138	AGBE	2R:13171400-13174796	ENOG410HU0P	G	Carbohydrate-binding module 48 (Isoamylase N-terminal domain)	42.2652	0.589155	0.619558	0.00017249	0.000318522
FBgn0001297	kay	3R:29765994-29794113	ENOG410HX8Z	K	Developmentally regulated transcription factor AP-1 binds and recognizes the enhancer DNA sequence 5'-TGA CG TCA-3'. May play a role in the function or determination of a particular subset of cells in the developing embryo. It is able to carry out its fun	41.7261	0.39331	0.326646	0.000493013	0.00735739
FBgn0041180	Tep4	2L:19548506-19556451	ENOG410HVHG	O	Alpha-macro-globulin thiol-ester bond-forming region	40.4969	0.487345	0.340541	0.00017249	0.00346732
FBgn0032350	CG6287	2L:11151505-11155721	ENOG410HW1W	E	D-isomer specific 2-hydroxyacid dehydrogenase, catalytic domain	39.2886	0.502574	0.468126	0.00017249	0.000318522
FBgn0040285	Scamp	X:15446178-15449883	ENOG410HXFH	U	SCAMP family	39.2189	0.828013	0.3653	0.00017249	0.00117068
FBgn0033543	CG12338	2R:10729577-10738370	ENOG410HUTV	E	FAD dependent oxidoreductase	38.19	0.762984	0.781171	0.00153687	0.0019688
FBgn0003888	betaTub60D	2R:24305880-24313099	ENOG410HTWX	Z	Tubulin is the major constituent of microtubules. It binds two moles of GTP, one at an exchangeable site on the beta chain and one at a non-exchangeable site on the alpha chain	37.7237	3.90993	0.329636	0.00017249	0.00370607
FBgn0030396	CG2556	X:12497187-12516565	ENOG410HT1Z	S	NA	36.5307	0.5981	0.379755	0.00017249	0.000612744
FBgn0033207	CG12826	2R:7670326-7671103	ENOG410I1PZ	S	NA	36.45	0.877443	0.465625	0.00017249	0.000318522
FBgn0033972	Ciao1	2R:14852940-14855048	ENOG410HYSE	S	Essential component of the cytosolic iron-sulfur (Fe S) protein assembly machinery. Required for the maturation of extramitochondrial Fe S proteins (By similarity)	36.3304	0.591861	0.357826	0.00017249	0.00417453
FBgn0035715	CG10103	3L:6752912-6756497	ENOG410HWEP	Z	Regulator of Vps4 activity in the MVB pathway	36.2483	0.407323	0.405905	0.00109916	0.00417453
FBgn0020304	drongo	2L:833583-851163	ENOG410I2FI	T	Putative GTPase activating protein for Arf	33.8843	0.532371	0.381419	0.00017249	0.00144304
FBgn0041342	Cct1	3L:1546091-1555315	ENOG410HVE2	I	Cytidylyltransferase	33.5494	0.465146	0.566149	0.00017249	0.000318522
FBgn0263080	CG43348	2L:1199411-1199924				33.1753	0.484012	1.74303	0.00139116	0.000318522
FBgn0000422	Ddc	2L:19114400-19120306	ENOG410HX7Q	E	Dopa decarboxylase	33.1529	1.64564	0.786801	0.00017249	0.000318522
FBgn0036862	Gbs-76A	3L:19281363-19292766	ENOG410HXZH	OT	Putative phosphatase regulatory subunit	32.2056	0.320541	0.344999	0.00540877	0.00298113
FBgn0038682	CG5835	3R:19148631-19153686	ENOG410I0VX	S	NA	32.0099	1.63359	0.371871	0.00017249	0.00394273
FBgn0010388	Dro	2R:14745960-14746714		V	Drosocin	30.9019	2.02417	3.40098	0.00017249	0.000318522
FBgn0033978	Cyp6a23	2R:14875828-14877654		Q	Cytochrome P450	30.7214	1.48919	2.08851	0.00017249	0.000318522
FBgn0039304	CG10425	3R:25260962-25262636	ENOG410HTKD	Q	KR domain	30.1067	0.480926	0.647674	0.00017249	0.000318522
FBgn0030310	PGRP-SA	X:11561642-11562779	ENOG410HT87	T	Ami_2	29.9295	0.838089	0.548949	0.00017249	0.000318522
FBgn0000071	Ama	3R:6761512-6765261	ENOG410HZ70	T	Immunoglobulin domain	29.6474	0.886031	0.476241	0.00017249	0.000318522
FBgn0028671	Vha100-1	3R:29131192-29138573	ENOG410HZP7	C	V-type ATPase	27.9087	0.776293	0.487489	0.00017249	0.000318522
FBgn0036600	CG13043	3L:16305224-16305870	ENOG410I120	S	Drosophila Retinin like protein	27.6833	1.2195	1.59281	0.00017249	0.000318522
FBgn0037347	CG1427	3R:5601432-5603185	ENOG410HZAC	J	Soluble liver antigen/liver pancreas antigen (SLA/LP autoantigen)	27.5922	0.847493	0.984746	0.00017249	0.000318522
FBgn0010381	Drs	3L:3369555-3369942		V	Drosomycin	27.5348	3.70897	2.18534	0.00017249	0.000318522
FBgn0028526	CG15293	2L:14108056-14109447	ENOG410I1U4	S	NA	27.3371	1.18562	0.412787	0.00017249	0.000318522
FBgn0024289	Sodh-1	3R:7052334-7054541			Sorbitol dehydrogenase 1	27.3366	0.836142	0.400123	0.00017249	0.000318522
FBgn0027569	cert	3L:8282527-8289870	ENOG410HW0Q	TV	START	26.8758	0.367463	0.396377	0.000648364	0.000612744
FBgn0000477	DNaseII	3R:18019374-18021161	ENOG410HSQ4	L	Deoxyribonuclease II	26.5577	0.822557	0.35321	0.00017249	0.00298113
FBgn0027598	cindr	3R:30808616-30827005	ENOG410HVMX	Z	Variant SH3 domain	26.45	0.310314	0.440582	0.00488777	0.000318522
FBgn0026403	Ndg	2R:10313890-10322104			Nidogen/entactin	25.7918	0.388484	0.341235	0.000493013	0.00464491
FBgn0040942	CG12643	X:10264232-10265263	ENOG410I1M0	S	NA	25.7611	1.17508	0.785792	0.00017249	0.000318522
FBgn0020414	Idgf3	2L:16450906-16455194	ENOG410HVBQ	G	imaginal disc growth factor receptor binding	25.421	1.0323	0.64022	0.00017249	0.000318522
FBgn0034219	mthl4	2R:17445184-17447483	ENOG410HXQD	T	G-protein coupled receptor activity	25.2709	2.21149	0.416844	0.00017249	0.000318522
FBgn0085322	CG34293	3R:27163123-27165575				24.8556	0.500163	0.547109	0.000648364	0.000318522
FBgn0032140	CG13117	2L:9711511-9746495	ENOG410I1MK	S	NA	24.4933	2.31132	0.668921	0.00017249	0.00273529
FBgn0025879	Timp	3R:10190688-10222442	ENOG410HSNF	O	NTR	24.3834	0.476586	0.603672	0.00017249	0.000318522
FBgn0085638	CG41378	2R:2770379-2846708	ENOG410I1KJ	O	Gamma interferon inducible lysosomal thiol reductase (GILT)	24.1652	0.891318	0.654485	0.00017249	0.000318522
FBgn0035049	Mmp1	2R:24669396-24688184	ENOG410HY8Z	OW	Putative peptidoglycan binding domain	24.0883	0.406191	0.584709	0.00371924	0.000318522
FBgn0053494	CG33494	3R:25493480-25495161				22.9067	2.41356	0.47186	0.00017249	0.000318522
FBgn0034761	CG4250	2R:22663691-22664474	ENOG410I1IW	S	LITAF-like zinc ribbon domain	22.763	3.22214	0.992937	0.00017249	0.000318522
FBgn0051777	CG31777	2L:3706550-3707063	ENOG410I1FS	S	Kunitz/Bovine pancreatic trypsin inhibitor domain	22.3954	1.84185	0.57528	0.00017249	0.000318522
FBgn0035546	CG11345	3L:4457176-4458163	ENOG410I1V6	S	NA	22.2918	1.0325	0.344233	0.00017249	0.00556535
FBgn0083123	Uhg5	2R:14621600-14624498	1			21.7526	0.653471	0.673654	0.00017249	0.000318522
FBgn0010909	msn	3L:2554846-2586540	ENOG410HVQ3	T	CNH	21.5434	0.538742	0.525294	0.00017249	0.000318522
FBgn0051547	CG31547	3R:5489504-5502702	ENOG410HV5U	P	Amino acid permease	21.4432	1.06782	0.994676	0.00017249	0.000318522
FBgn0031969	pes	2L:7986785-7994184	ENOG410HSV9	T	CD36 family	21.432	0.483849	0.635486	0.00017249	0.000318522
FBgn0041182	Tep2	2L:7693029-7701601	ENOG410HTSX	O	Alpha-macro-globulin thiol-ester bond-forming region	21.3365	1.93261	0.568423	0.00017249	0.000318522
FBgn0264785	Hph	3R:5257036-5269507		T	HIF prolyl hydroxylase	20.968	0.525174	0.580057	0.00017249	0.000318522
FBgn0033366	Ance-4	2R:9039727-9042142	ENOG410HXW1	E	Angiotensin-converting enzyme	20.8819	0.669478	0.386304	0.00017249	0.000318522
FBgn0261380	mRpL37	3R:10782562-10784092	ENOG410HUPA	J	Mitochondrial 28S ribosomal protein S30 (PDCD9)	20.4748	1.33165	1.44401	0.00017249	0.000318522
FBgn0039637	CG11880	3R:29123369-29128247	ENOG410HWM2	I	Plasma-membrane choline transporter	19.847	0.33872	0.542345	0.00153687	0.000318522
FBgn0036264	CG11529	3L:12197790-12199030	ENOG410HW27	E	Tryp_SPc	19.7246	1.2495	0.429212	0.00017249	0.000318522
FBgn0038465	Irc	3R:17002874-17007208	ENOG410HU6E	S	Animal haem peroxidase	19.7146	1.24733	0.388534	0.00017249	0.00171138
FBgn0000163	baz	X:17160005-17200705	ENOG410I2DK	W	Domain of unknown function (DUF3534)	19.6417	1.38491	1.26414	0.00017249	0.000318522
FBgn0261990	CG42808	2R:13573617-13574257	ENOG410I0BJ	S	NA	19.0857	1.14454	0.498711	0.00017249	0.000318522
FBgn0034117	CG7997	2R:16341250-16344182	ENOG410HZPW	G	Melibiase	18.6052	0.877565	0.343178	0.00017249	0.00441425
FBgn0032601	yellow-b	2L:16754335-16760554	ENOG410HXRN	S	Major royal jelly protein	18.5375	0.385669	0.481465	0.000493013	0.000318522
FBgn0086370	sra	3R:16181019-16197584	ENOG410HYYA	T	Calcipressin	18.4244	0.867466	0.528406	0.00017249	0.00117068
FBgn0034294	Muc55B	2R:18050018-18052107	ENOG410HW0N	W	Musin, chitin-binding	18.0449	0.345173	2.27395	0.00223593	0.000318522
FBgn0032731	Swip-1	2L:18974709-18987280	ENOG410HSNP	S	Secreted protein acidic and rich in cysteine Ca binding region	17.9643	2.01151	0.370627	0.00017249	0.00222877
FBgn0033942	Cpr51A	2R:14512558-14515211	ENOG410I0QZ	W	Insect cuticle protein	17.9457	1.96645	2.59893	0.00017249	0.000318522
FBgn0033065	Cyp6w1	2R:6173683-6176195	ENOG410HUYG	Q	Cytochrome P450	17.7616	1.28833	2.03279	0.00017249	0.000318522
FBgn0004431	LysX	3L:1194738-1195302		V	Lysozyme	17.6508	0.46778	1.50221	0.000334606	0.000318522
FBgn0030051	spirit	X:8571098-8573593	ENOG410HWW1	E	Tryp_SPc	17.6129	1.04203	0.412826	0.00017249	0.000318522
FBgn0033820	CG4716	2R:13256586-13257446				17.5353	3.72741	3.18141	0.00017249	0.000318522
FBgn0031267	Ipk2	2L:573032-574264	ENOG410I25I	IKT	Inositol polyphosphate kinase	17.4255	0.64603	0.448657	0.00017249	0.000318522
FBgn0014865	Mtk	2R:15401095-15471884		V	Metchnikowin	17.322	1.72376	4.56856	0.00305845	0.000318522
FBgn0054026	CG34026	X:9502825-9550838	ENOG410I0T8	S	NA	17.1303	0.96771	1.21658	0.00017249	0.000318522
FBgn0085244	CG34215	2R:6828355-6839055	ENOG410I1IT	S	NA	17.0391	1.60121	1.45317	0.00017249	0.000318522
FBgn0261547	Exn	3L:16970012-16994388	ENOG410HZSJ	T	RhoGEF	16.706	0.336925	0.49723	0.00195148	0.000318522
FBgn0025595	AkhR	2L:6711285-6716186	ENOG410HTWC	T	Serpentine type 7TM GPCR chemoreceptor Srsx	16.2778	0.294719	0.336101	0.00358897	0.00464491
FBgn0012042	AttA	2R:14747361-14748215	ENOG410HVDG	V	antibacterial humoral response	16.2349	2.86533	3.33684	0.00017249	0.000318522
FBgn0037164	CG11438	3L:22465618-22468076	ENOG410HX65	I	acidPPc	16.1726	0.329122	0.614395	0.00265035	0.000318522
FBgn0004425	LysB	3L:1200785-1232700		V	Lysozyme	16.1285	3.94662	2.35788	0.00017249	0.000895817
FBgn0037548	CG7900	3R:8094123-8105083	ENOG410HX3A	IJT	Amidase	15.178	0.303192	0.502502	0.00371924	0.000318522
FBgn0001230	Hsp68	3R:24054390-24057310	ENOG410HY4J	O	MreB/Mbl protein	15.0658	1.39431	2.03204	0.00017249	0.000318522
FBgn0262531	CG43085	3L:17645485-17646737				14.9925	3.62342	0.79763	0.00017249	0.000318522
FBgn0030894	CG7192	X:18097557-18101314	ENOG410HXSB	U	Protein of unknown function (DUF2464)	14.9913	0.353769	0.332577	0.000952271	0.00417453
FBgn0038455	CG14907	3R:16651216-16652319				14.9291	0.652273	1.0384	0.00017249	0.000318522
FBgn0036806	Cyp12c1	3L:18684258-18686319		Q	Cytochrome P450	14.9276	0.5979	0.601455	0.00017249	0.000318522
FBgn0067903	IM18	2R:23600913-23601773		V	Immune induced molecule 18	14.857	1.76704	3.58451	0.00017249	0.000318522
FBgn0041184	Socs36E	2L:18138674-18152417	ENOG410HUHA	T	SOCS box	14.724	1.07286	1.39422	0.00017249	0.000318522
FBgn0036199	Bmcp	3L:11720933-11728118	ENOG410HZ9S	C	Mitochondrial carrier protein	14.5076	0.573929	0.556729	0.00017249	0.000318522
FBgn0031489	CG17224	2L:3016440-3018308	ENOG410HZ3N	F	Phosphorylase superfamily	14.4773	1.80103	1.13136	0.00017249	0.000318522
FBgn0031080	CG12655	X:19958392-19959403	ENOG410I1D4	S	NA	14.281	1.69964	0.966738	0.00017249	0.000318522
FBgn0038129	CG8449	3R:13264363-13272011	ENOG410HXV2	U	TBC	14.1684	1.36359	0.479008	0.00017249	0.00826667
FBgn0037126	CG14567	3L:21737705-21738430	ENOG410I094	S	NA	14.0906	0.891372	0.765981	0.00017249	0.000318522
FBgn0035798	frac	3L:7562609-7569499	ENOG410I29B	W	HYR domain	14.0462	0.620163	0.552151	0.00017249	0.000318522
FBgn0002939	ninaD	2L:18081627-18083608	ENOG410HWPH	T	CD36 family	13.8399	1.62906	0.582776	0.00017249	0.000318522
FBgn0003867	tsl	3R:21778113-21782536	ENOG410HZBS	T	MACPF	13.7427	0.830437	0.414057	0.00017249	0.000895817
FBgn0031327	CG5397	2L:1240035-1243018	ENOG410HU04	I	Carboxylesterase family	13.7003	1.17612	0.325402	0.00017249	0.00671013
FBgn0028978	trbl	3L:20396287-20401609	ENOG410HZUF	T	STYKc	13.6923	0.41896	0.791772	0.00017249	0.000318522
FBgn0033153	Gadd45	2R:7249160-7250655	ENOG410I08G	D	Ribosomal protein L7Ae/L30e/S12e/Gadd45 family	13.6605	1.1914	1.31604	0.00017249	0.000318522
FBgn0052412	QC	3L:5899527-5902456	ENOG410HZJ6	O	Peptidase family M28	13.5579	0.698927	0.591921	0.00017249	0.00370607
FBgn0054056	CG34056	3L:895950-897364	ENOG410HTDS	G	Fringe-like	13.5435	0.437133	0.36925	0.00017249	0.00273529
FBgn0031752	CG9044	2L:5949449-5955235	ENOG410HWKC	S	Leucine Rich Repeat	13.4869	0.399905	0.312563	0.000334606	0.00826667
FBgn0031643	CG3008	2L:4883297-4885669	ENOG410HZT3	T	RIO	13.4653	0.454484	0.484501	0.00017249	0.000318522
FBgn0033397	Cyp4p3	2R:9227784-9247249		Q	Cytochrome P450	13.4135	0.62492	0.802384	0.00655637	0.0019688
FBgn0000489	Pka-C3	3L:15925804-15954797	ENOG410HZFX	T	S_TK_X	12.9721	0.750391	0.585163	0.00017249	0.000318522
FBgn0005626	ple	3L:6713355-6719525	ENOG410HZ7C	E	Biopterin-dependent aromatic amino acid hydroxylase	12.9217	0.702516	0.601704	0.00017249	0.000318522
FBgn0043903	dome	X:19676060-19683518	ENOG410HX0W	W	Fibronectin type III domain	12.833	0.50905	0.441584	0.00017249	0.000318522
FBgn0033177	CG11141	2R:7459684-7463395	ENOG410I240	S	WD40	12.6904	0.292435	0.346246	0.00655637	0.00394273
FBgn0032022	CG14275	2L:8327455-8332911	ENOG410I0V3	S	NA	12.5389	1.09862	0.715319	0.00017249	0.000318522
FBgn0013680	mt:ND2	M:239-1383		C	mitochondrial NADH-ubiquinone oxidoreductase chain	12.5228	0.46619	0.687528	0.00017249	0.000318522
FBgn0053267	CG33267	3L:11564482-11572796				12.4009	2.12399	2.46894	0.00017249	0.000318522
FBgn0034894	CG4091	2R:23698104-23702406	ENOG410HXD0	A	cysteine-type endopeptidase inhibitor activity involved in apoptotic process	12.332	1.74528	0.722865	0.00017249	0.000318522
FBgn0032638	SPH93	2L:17452923-17458775			Serine protease homolog 93	12.2605	4.70998	1.1614	0.00017249	0.000318522
FBgn0039801	Npc2h	3R:30745478-30746290	ENOG410I0TY	I	Niemann-Pick type	12.0471	0.632484	0.656118	0.00017249	0.000318522
FBgn0023479	Tequila	3L:9074642-9092131			Tequila	12.0353	1.38932	0.630966	0.00017249	0.000318522
FBgn0031261	nAChRbeta3	2L:544924-552923	ENOG410HVNH	T	Neurotransmitter-gated ion-channel transmembrane region	12.0031	0.476933	0.440745	0.00017249	0.00780455
FBgn0263236	SP1029	3R:29244960-29250451	ENOG410HW39	E	Peptidase family M1	11.9239	0.599062	0.550574	0.00017249	0.000318522
FBgn0036601	CG13063	3L:16306599-16307205				11.6844	2.33482	2.85935	0.00017249	0.000318522
FBgn0034199	Gbp1	2R:17136450-17136903		TV	Growth-blocking peptide 1	11.6765	0.786914	0.625357	0.00017249	0.000318522
FBgn0036381	CG8745	3L:13860026-13866905	ENOG410HUKR	E	Aminotransferase class-III	11.5756	2.75244	2.23844	0.00017249	0.000318522
FBgn0016076	vri	2L:5288943-5311223	ENOG410I2CM	K	bZIP transcription factor	11.2112	1.14835	0.944926	0.00017249	0.000318522
FBgn0039099	GILT2	3R:23678894-23679855	ENOG410HZEJ	O	Gamma interferon inducible lysosomal thiol reductase (GILT)	11.1417	1.51463	1.222	0.00017249	0.000318522
FBgn0033889	CG6701	2R:13972983-13980165	ENOG410HUSP	A	Inherit from biNOG: Moloney leukemia virus	10.8874	0.771479	0.452891	0.00017249	0.000318522
FBgn0029831	CG5966	X:5988790-5992640	ENOG410HWYK	G	Lipase	10.8697	1.30126	0.67271	0.00017249	0.000318522
FBgn0020416	Idgf1	2L:16400174-16450508	ENOG410HSPR	G	imaginal disc growth factor receptor binding	10.8194	1.24738	0.83349	0.00017249	0.00983332
FBgn0040236	c11.1	X:9273412-9283117	ENOG410HX2W	S	Inherit from biNOG: HEAT repeat	10.6633	0.691046	0.352454	0.00017249	0.00826667
FBgn0001223	Hsp22	3L:9372721-9374964	ENOG410I0V1	O	Hsp20/alpha crystallin family	10.5556	1.18489	1.90181	0.00017249	0.000318522
FBgn0030073	CG10962	X:8907067-9054575	ENOG410HWYT	Q	KR domain	10.5436	3.95334	1.12159	0.00017249	0.00171138
FBgn0036333	MICAL-like	3L:13011975-13015332	ENOG410HU81	Z	Protein of unknown function (DUF3585)	10.4821	0.395266	0.404903	0.00017249	0.000318522
FBgn0000052	ade2	2L:6038116-6046050	ENOG410HU3Q	F	AIR synthase related protein, N-terminal domain	10.3916	1.47759	0.529162	0.00017249	0.000318522
FBgn0014033	Sr-CI	2L:4121701-4124153			Scavenger receptor class C, type I	10.1652	2.08893	0.863099	0.00017249	0.000318522
FBgn0028360	l(1)G0148	X:6654540-6659709	ENOG410HT1F	D	STYKc	10.1224	0.292719	0.314291	0.00553366	0.00849228
FBgn0052279	Drsl2	3L:3314348-3314681		V	Drosomycin-like	10.0809	6.89796	6.45493	0.00017249	0.000318522
FBgn0026015	Top3beta	X:6284137-6287990	ENOG410HUZW	L	DNA topoisomerase	9.96518	0.521673	0.452458	0.00017249	0.000318522
FBgn0033234	CG8791	2R:7926652-7931016	ENOG410HT6T	G	Major Facilitator Superfamily	9.94385	0.527213	1.20684	0.00017249	0.000318522
FBgn0052512	CG32512	X:21053962-21082391	ENOG410HSMX	S	Inherit from biNOG: Transmembrane protein 205	9.90573	1.35422	1.92904	0.00017249	0.000318522
FBgn0051431	CG31431	3R:21870680-21873640	ENOG410HSPN	T	IG	9.81138	0.734237	0.525855	0.00017249	0.000318522
FBgn0036196	CG11658	3L:11699495-11708553	ENOG410HYNW	E	Inherit from biNOG: F-box protein	9.56934	0.974318	0.747137	0.00017249	0.000318522
FBgn0043578	PGRP-SB1	3L:16727298-16727989	ENOG410HVW7	M	Ami_2	9.49167	3.98151	4.89955	0.00017249	0.000318522
FBgn0013307	Odc1	2R:8004823-8006672	ENOG410HUA0	E	Pyridoxal-dependent decarboxylase, pyridoxal binding domain	9.46179	1.39159	0.400799	0.00017249	0.00144304
FBgn0037387	CG1213	3R:5841169-5846568	ENOG410HZ13	G	Ion channel regulatory protein UNC-93	9.45451	0.583775	0.677038	0.00017249	0.000318522
FBgn0025676	CkIIalpha-i3	3L:708600-710607			CKII-α subunit interactor-3	9.21912	0.899053	0.441309	0.00017249	0.000318522
FBgn0034094	Tsf3	2R:16223217-16234087	ENOG410HZEX	S	TR_FER	9.19548	0.868571	0.659708	0.00017249	0.00248679
FBgn0032809	CG13078	2L:19563929-19565158	ENOG410HSZT	S	Eukaryotic cytochrome b561	8.85498	0.87023	0.593006	0.00017249	0.000318522
FBgn0026570	CG5704	3L:2169552-2170971				8.83048	0.459217	0.39275	0.00017249	0.00222877
FBgn0000578	ena	2R:19141631-19163705	ENOG410HU0G	T	VASP tetramerisation domain	8.79143	0.300277	0.452102	0.00476283	0.000318522
FBgn0259680	Pkcdelta	X:12432223-12453650		T	Protein kinase C δ	8.77422	0.330012	0.667269	0.00642585	0.000318522
FBgn0266053	Patr-1	3R:17043563-17048421	ENOG410I29W	J	Topoisomerase II-associated protein PAT1	8.77198	0.356255	0.341644	0.000334606	0.00370607
FBgn0004449	Ten-m	3L:22293043-22407863	ENOG410HWRK	TW	EGF-like domain	8.75903	0.480118	0.389731	0.00017249	0.00117068
FBgn0040733	CG15068	2R:18390352-18390629	ENOG410I1SY	S	DIM protein	8.71984	7.35077	3.45041	0.00017249	0.000318522
FBgn0033205	CG2064	2R:7665827-7669029	ENOG410HURZ	Q	NAD dependent epimerase/dehydratase family	8.39948	1.63232	2.30144	0.00017249	0.000318522
FBgn0051673	CG31673	2L:20829608-20831161	ENOG410HVT9	C	D-isomer specific 2-hydroxyacid dehydrogenase, catalytic domain	8.37915	1.88827	1.62688	0.00017249	0.000318522
FBgn0034407	DptB	2R:18867390-18868167	ENOG410I1DA	V	Diptericin	8.37387	5.17255	6.45472	0.00017249	0.000318522
FBgn0032945	CG8665	2L:21371226-21377995	ENOG410HXTE	F	Formyl transferase, C-terminal domain	8.27887	0.816356	1.12431	0.00017249	0.000318522
FBgn0261682	CG42729	3L:15526909-15527516	ENOG410I1B5	S	Chitin binding Peritrophin-A domain	8.19931	1.08157	2.12548	0.00017249	0.000318522
FBgn0032123	Oatp30B	2L:9521209-9540060	ENOG410HUXI	Q	Organic Anion Transporter Polypeptide (OATP) family	8.14514	0.756459	0.475853	0.00017249	0.000318522
FBgn0041581	AttB	2R:14749222-14750165		V	antibacterial humoral response	8.13083	3.75173	4.10004	0.00017249	0.000318522
FBgn0030926	psh	X:18484486-18486921	ENOG410HZSR	E	Tryp_SPc	8.09342	0.484053	0.377156	0.00017249	0.00222877
FBgn0040606	CG6503	3R:26424697-26425105	ENOG410I1UV	S	NA	8.01985	2.15597	0.904466	0.00017249	0.000318522
FBgn0032717	CG10600	2L:18833709-18841310	ENOG410HY3F	S	Inherit from biNOG: round spermatid basic protein	8.01751	0.396113	0.408075	0.00017249	0.000318522
FBgn0001229	Hsp67Bc	3L:9371510-9372497	ENOG410HUH9	O	Hsp20/alpha crystallin family	7.88649	1.23985	0.520137	0.00017249	0.000318522
FBgn0000228	Bsg25D	2L:5271727-5278548	ENOG410HUXG	S	Inherit from biNOG: Ninein (GSK3B interacting protein)	7.77404	1.19542	1.44497	0.00017249	0.000318522
FBgn0037151	CG7130	3L:22075055-22075756	ENOG410I0R6	O	DnaJ domain	7.76388	0.653674	0.494487	0.00017249	0.000612744
FBgn0036605	CG13041	3L:16318940-16320454				7.73675	0.541497	2.66357	0.00642585	0.000318522
FBgn0261681	CG42728	3L:15527619-15528196				7.28805	2.03336	2.03751	0.00017249	0.000318522
FBgn0034128	CG4409	2R:16443210-16444845	ENOG410I0G7	S	Insect allergen related repeat, nitrile-specifier detoxification	7.27792	0.371685	0.417454	0.00488777	0.00222877
FBgn0052091	CG32091	3L:11631391-11642902				7.20964	0.43512	0.371304	0.00017249	0.00322617
FBgn0036110	Cpr67Fb	3L:10893645-10894743	ENOG410I12X	W	Insect cuticle protein	7.00844	0.541093	4.76525	0.00398171	0.000318522
FBgn0052369	CG32369	3L:7777104-7809825	ENOG410HTC6	O	ATP-dependent protease La (LON) domain	6.94209	0.417263	0.383061	0.00017249	0.00117068
FBgn0037930	CG14715	3R:11674220-11678116	ENOG410I0YV	O	Peptidyl-prolyl cis-trans isomerase	6.80103	3.61082	2.454	0.00017249	0.000318522
FBgn0261244	inaE	X:13783713-13811493	ENOG410HTHT	IOT	Lipase (class 3)	6.49772	1.59877	1.82681	0.00017249	0.000318522
FBgn0038953	CG18596	3R:22375922-22379955	ENOG410HX3T	A	SpoU rRNA Methylase family	6.47725	0.347846	0.389937	0.00109916	0.000318522
FBgn0038299	Spn88Eb	3R:15206702-15208762		V	SERPIN	6.45946	2.89661	0.499781	0.00017249	0.000318522
FBgn0039003	wfs1	3R:22687541-22690380			wolfram syndrome	6.30348	0.626112	0.397449	0.00017249	0.00144304
FBgn0016794	dos	3L:2589413-2595590	ENOG410HWI9	T	daughter of sevenless	6.27841	0.317651	0.461229	0.00358897	0.000318522
FBgn0086365	Orct2	3R:24273028-24275728	ENOG410I29V	P	Sugar (and other) transporter	6.20021	0.597049	0.442302	0.00017249	0.000318522
FBgn0004240	Dpt	2R:18865764-18866260		V	Diptericin	6.15923	4.86281	6.43806	0.00017249	0.000318522
FBgn0038681	Cyp12a4	3R:19135157-19137136		Q	Cytochrome P450	6.10731	3.51396	3.17657	0.00017249	0.000318522
FBgn0033592	CG13215	2R:11239493-11240114	ENOG410I1V0	S	NA	5.90157	1.32532	1.14776	0.00017249	0.000318522
FBgn0034276	Sardh	2R:17753554-17756422	ENOG410HX83	E	Glycine cleavage T-protein C-terminal barrel domain	5.87814	1.31637	0.416232	0.00017249	0.000318522
FBgn0037623	CG9801	3R:8735878-8747675	ENOG410HYDA	T	PP2C_SIG	5.81628	1.28284	0.353291	0.00017249	0.00394273
FBgn0032699	CG10383	2L:18689527-18695602	ENOG410HX37	S	PGAP1-like protein	5.79512	0.789785	0.812263	0.00017249	0.000318522
FBgn0250869	CG42240	X:6330841-6333028	ENOG410I0DC	S	NA	5.78708	0.682233	0.894571	0.00017249	0.000318522
FBgn0024294	Spn43Aa	2R:7147691-7149677	ENOG410HW3K	V	SERPIN	5.71698	1.73227	0.453198	0.00017249	0.000612744
FBgn0259923	Sep4	X:16684215-16695173	ENOG410HZ97	Z	AIG1 family	5.65765	0.393072	0.488742	0.00017249	0.000318522
FBgn0040091	Ugt58Fa	2R:22641785-22643917	ENOG410HZ5C	G	UDP-glucoronosyl and UDP-glucosyl transferase	5.6421	0.357526	0.416173	0.00278964	0.00117068
FBgn0016930	Dyrk2	2L:14184477-14234126	ENOG410HYSW	T	S_TKc	5.63619	0.645263	0.580826	0.00017249	0.000318522
FBgn0261811	pico	X:19830214-19852059	ENOG410HW3U	Z	RA	5.59886	0.372651	0.331356	0.000334606	0.00441425
FBgn0038063	Octbeta2R	3R:12550624-12595725	ENOG410HYGF	T	Serpentine type 7TM GPCR chemoreceptor Srx	5.57079	1.34726	0.870774	0.00017249	0.000318522
FBgn0259224	CG42324	3L:3472446-3510895				5.49662	0.991162	0.434091	0.00017249	0.00441425
FBgn0035158	CG13895	3L:705947-708205	ENOG410HVJ7	S	CENPB	5.38935	1.14492	0.657334	0.00017249	0.000318522
FBgn0085421	Epac	2R:6759714-6798941	ENOG410HY8B	T	Domain found in Dishevelled, Egl-10, and Pleckstrin (DEP)	5.3133	0.672612	0.581173	0.00017249	0.00322617
FBgn0262721	CG43165	2L:3694430-3695020				5.14932	1.75202	0.838441	0.00017249	0.000318522
FBgn0031696	Bub1	2L:5278864-5283283	ENOG410HYDF	D	Mad3/BUB1 homology region 1	5.12193	0.752004	0.574968	0.00017249	0.000318522
FBgn0028999	nerfin-1	3L:909111-912319	ENOG410HWHK	K	Zinc finger, C2H2 type	5.0045	0.419873	0.474425	0.00017249	0.000318522
FBgn0035392	CG1271	3L:3052513-3054906	ENOG410HZHW	G	FGGY family of carbohydrate kinases, C-terminal domain	4.99415	1.00089	0.653476	0.00017249	0.000318522
FBgn0030799	CG4872	X:16881346-16884365	ENOG410HZEC	E	Ornithine cyclodeaminase/mu-crystallin family	4.93691	1.2052	1.08782	0.00017249	0.000318522
FBgn0033250	CG14762	2R:8009118-8013755	ENOG410HYJW	T	LRR_TYP	4.7904	0.810199	0.503354	0.00017249	0.000318522
FBgn0036620	CG4842	3L:16368388-16369518	ENOG410HXI4	Q	3-beta hydroxysteroid dehydrogenase/isomerase family	4.7417	0.586801	0.687832	0.00017249	0.000318522
FBgn0023214	edl	2R:18667526-18673536	ENOG410I07Y	K	SAM_PNT	4.72459	0.439672	0.400571	0.000493013	0.00248679
FBgn0002633	E(spl)m7-HLH	3R:26037037-26038019	ENOG410HWC2	K	ORANGE	4.67264	0.540236	0.482087	0.00017249	0.000318522
FBgn0035193	CG9192	3L:1235725-1245910	ENOG410I0EC	S	NA	4.6664	1.37461	1.36224	0.00017249	0.00117068
FBgn0038344	CG5205	3R:15486049-15493310	ENOG410HSN8	A	Sec63	4.60767	0.308546	0.581963	0.00292577	0.000318522
FBgn0032136	Apoltp	2L:9634178-9656026	ENOG410I29Z	I	Domain of Unknown Function (DUF1081)	4.56131	0.401913	0.451065	0.00017249	0.000318522
FBgn0034139	CG4927	2R:16572081-16574154	ENOG410HTGD	E	serine-type endopeptidase activity	4.51743	0.552919	0.578674	0.00017249	0.000318522
FBgn0034011	CG8160	2R:15327142-15328271				4.49803	5.64842	1.26985	0.00017249	0.000318522
FBgn0031081	Nep3	X:19961296-19969323	ENOG410HX6K	E	Peptidase family M13	4.42972	0.559832	0.450208	0.00017249	0.000318522
FBgn0038897	CG5849	3R:21740104-21744431	ENOG410HY9K	EO	Peptidase family M1	4.36634	0.500237	0.638031	0.00017249	0.000318522
FBgn0036833	CG3819	3L:18920429-18922108	ENOG410HVQU	F	NUC	4.36312	0.405687	1.84131	0.00167525	0.000318522
FBgn0030048	CG12112	X:8558878-8560192				4.36267	2.68314	1.4189	0.00017249	0.000318522
FBgn0032587	CG5953	2L:16508077-16532877	ENOG410HTDE	S	MADF	4.29538	0.687252	1.45609	0.00017249	0.000318522
FBgn0262733	Src64B	3L:4592446-4626196	ENOG410HTKI	T	TyrKc	4.25554	0.590079	0.351162	0.00017249	0.00346732
FBgn0000395	cv-2	2R:21355014-21379464	ENOG410I29E	VW	C8 domain	4.14475	0.693756	1.01384	0.00017249	0.000318522
FBgn0039593	CG9989	3R:28670703-28672021				4.10632	3.12341	0.464256	0.00017249	0.000895817
FBgn0039098	GILT3	3R:23677357-23678421	ENOG410HZN7	O	Gamma interferon inducible lysosomal thiol reductase (GILT)	4.03429	3.76367	2.75705	0.00017249	0.000318522
FBgn0003187	qua	2L:17486805-17497697	ENOG410HUY7	Z	VHP	3.95841	0.449926	0.577906	0.00017249	0.000318522
FBgn0058298	CG40298	3L:23726828-23727989				3.94705	0.853473	0.636583	0.00017249	0.000318522
FBgn0053087	LRP1	2R:8174164-8226438			LDL receptor protein 1	3.94076	0.574196	0.413985	0.00017249	0.000318522
FBgn0261108	Atg13	3R:8349814-8352817	ENOG410HTP5	S	Autophagy-related protein 13	3.90875	1.43316	1.02089	0.00017249	0.000318522
FBgn0031957	TwdlE	2L:7857076-7860839	ENOG410HZGU	S	DM5	3.87534	1.07122	2.13662	0.00398171	0.000318522
FBgn0262794	CG43175	3R:17630716-17645262				3.8251	2.08855	2.85164	0.00017249	0.000318522
FBgn0028562	sut2	2R:8087395-8089297	ENOG410HVRT	G	Sugar (and other) transporter	3.77912	1.13553	1.54207	0.00017249	0.000318522
FBgn0030766	mthl1	X:16640967-16650309	ENOG410HTSC	T	G-protein coupled receptor activity	3.742	0.371048	0.396683	0.000802363	0.000895817
FBgn0053012	CG33012	2R:12367352-12370886	ENOG410HU2A	E	Peptidase family M20/M25/M40	3.69215	1.61747	1.9957	0.00017249	0.000318522
FBgn0011280	Obp19d	X:20419612-20420979	ENOG410I0M9		Odorant-binding protein	3.66575	1.1115	0.965102	0.00017249	0.000318522
FBgn0031141	CG1304	X:20964526-20965419	ENOG410HXY6	E	Tryp_SPc	3.60128	2.94325	5.08095	0.00017249	0.000318522
FBgn0003082	phr	2R:7825288-7828678	ENOG410HZSU	LT	FAD binding domain of DNA photolyase	3.57021	1.77458	1.50804	0.00017249	0.000318522
FBgn0041183	Tep1	2L:15888639-15893811		O	Alpha-macro-globulin thiol-ester bond-forming region	3.47377	4.20543	0.816223	0.00017249	0.000318522
FBgn0037323	CG2663	3R:5400593-5404135				3.47283	0.863176	2.14897	0.00017249	0.000318522
FBgn0051262	CG31262	3R:17217115-17223074				3.2186	1.31194	0.463848	0.00017249	0.00171138
FBgn0036678	CG11905	3L:16928380-16935536	ENOG410HWY0	S	NA	3.12919	0.688931	2.42399	0.00017249	0.000318522
FBgn0050431	CG30431	2R:6202724-6205224	ENOG410HUJ1	K	zf-AD	3.12794	1.09486	0.649209	0.00017249	0.000318522
FBgn0000276	CecA1	3R:30210873-30211273		V	antibacterial humoral response	2.9714	2.7895	4.19445	0.00017249	0.000318522
FBgn0037386	CG1208	3R:5830061-5838782	ENOG410HV4Z	G	Sugar (and other) transporter	2.9499	6.96667	1.14568	0.00017249	0.000318522
FBgn0031688	Cyp28d2	2L:5207266-5209345		Q	Cytochrome P450	2.88542	0.449173	0.779493	0.000648364	0.000318522
FBgn0034507	CG11192	2R:20354107-20355067	ENOG410HWSU	E	Tryp_SPc	2.867	2.01851	1.44824	0.00017249	0.000318522
FBgn0031974	CG12560	2L:8008301-8009477	ENOG410HTB2	S	FR47-like protein	2.80985	1.14047	0.634497	0.00017249	0.000318522
FBgn0262730	CG14446	X:6225646-6236218	ENOG410HTF3	S	Inherit from biNOG: Transmembrane protein 132E	2.80481	0.350718	0.360165	0.000648364	0.00248679
FBgn0020445	E23	2L:3334874-3354829	ENOG410HXWQ	Q	ABC-2 type transporter	2.77226	0.959683	0.361891	0.00017249	0.00273529
FBgn0004606	zfh1	3R:30765925-30789202	ENOG410HZNF	K	Homeobox domain	2.7684	1.83273	0.404297	0.00017249	0.000895817
FBgn0034484	CG11044	2R:20231828-20234927	ENOG410I2CS	S	FBOX	2.67704	0.412575	0.480332	0.00139116	0.000318522
FBgn0029813	CG15766	X:5814863-5815820	ENOG410I0DH	S	Acetyltransferase (GNAT) family	2.56684	0.624355	0.757476	0.000334606	0.000318522
FBgn0039161	CG13606	3R:24172627-24184144	ENOG410I0M1	S	NA	2.56313	1.03543	2.33578	0.00017249	0.000318522
FBgn0034438	CG9416	2R:19363640-19373702	ENOG410HU36	E	Peptidase family M20/M25/M40	2.52504	1.89019	1.86516	0.00017249	0.000318522
FBgn0036606	CG13060	3L:16318940-16320454	ENOG410I18X	S	Drosophila Retinin like protein	2.51097	2.37569	3.12594	0.00017249	0.000318522
FBgn0262607	CG43133	X:18129584-18130178				2.48482	7.65922	1.65912	0.00017249	0.000318522
FBgn0262683	CG43153	2L:11521764-11522776				2.40976	2.54669	1.44703	0.00017249	0.000318522
FBgn0044872	FucTC	X:23007671-23011303	ENOG410HSS9	G	Glycosyltransferase family 10 (fucosyltransferase)	2.40206	1.59692	1.46651	0.00017249	0.000318522
FBgn0000594	Est-P	3L:12188817-12193688		I	Esterase P	2.38485	2.58325	1.2938	0.00017249	0.000318522
FBgn0053225	CG33225	2R:21590274-21591584				2.35026	6.92037	0.473663	0.00017249	0.00346732
FBgn0043362	bchs	2L:5907168-5922776	ENOG410HVY0	TU	Beach	2.32535	0.609387	0.343295	0.00017249	0.00417453
FBgn0035880	CG17352	3L:8352354-8356296	ENOG410I265	T	CUB	2.29716	0.357608	0.854353	0.00411018	0.000318522
FBgn0003719	tld	3R:24749730-24753510	ENOG410HXEZ	O	Astacin (Peptidase family M12A)	2.29625	0.770447	0.849874	0.00017249	0.000318522
FBgn0035144	Kah	3L:582823-589274	ENOG410HZCH	K	Zinc finger, C2H2 type	2.29011	0.398252	0.644994	0.00265035	0.000318522
FBgn0035750	CG14826	3L:7234511-7235965	ENOG410HYHE	S	DM4_12	2.24747	3.6922	2.56804	0.00017249	0.000318522
FBgn0038470	CG18213	3R:17036393-17040203	ENOG410I07W	S	MYND finger	2.24296	0.991057	0.583974	0.00017249	0.000318522
FBgn0015663	Dot	2L:3619096-3621681	ENOG410HYPY	CG	UDP-glucoronosyl and UDP-glucosyl transferase	2.13558	0.785105	0.749473	0.00017249	0.000318522
FBgn0029848	Btd	X:6217267-6219327	ENOG410HYUX	E	Carbon-nitrogen hydrolase	2.06989	1.33272	1.47447	0.00017249	0.000318522
FBgn0031888	Pvf2	2L:7067982-7084635	ENOG410I14H	W	NA	2.06429	1.31867	0.607107	0.00017249	0.000318522
FBgn0040256	Ugt86Dd	3R:11126596-11128328	ENOG410HT5J	G	UDP-glucoronosyl and UDP-glucosyl transferase	2.04682	1.33723	1.68534	0.00017249	0.000318522
FBgn0034664	CG4377	2R:21835447-21836357	ENOG410I0D1	S	Protein of unknown function (DUF753)	2.03129	0.568393	0.920605	0.00476283	0.000318522
FBgn0052212	CG32212	3L:19486745-19488439	ENOG410I1U5	S	NA	1.87406	4.06067	2.94383	0.00017249	0.000318522
FBgn0038070	CG6753	3R:12640162-12642482	ENOG410HU0J	I	Partial alpha/beta-hydrolase lipase region	1.85808	0.475179	0.564669	0.00167525	0.000318522
FBgn0261041	stj	2R:13805793-13819571	ENOG410HVAU	W	VWA N-terminal	1.8307	0.750179	0.45673	0.00017249	0.000612744
FBgn0005613	Sox15	2R:14201389-14212413	ENOG410HT0S	K	HMG (high mobility group) box	1.80077	0.333875	0.364511	0.00851508	0.00624823
FBgn0000277	CecA2	3R:30212155-30212568		V	antibacterial humoral response	1.78726	2.2805	4.03764	0.00017249	0.000318522
FBgn0250754	CG42232	3R:16458279-16469663	ENOG410HXDV	S	NA	1.77346	2.05708	0.9527	0.00017249	0.000318522
FBgn0030407	CG2543	X:12611866-12615780	ENOG410HV7I	H	Catalyzes conversion of folates to polyglutamate derivatives allowing concentration of folate compounds in the cell and the intracellular retention of these cofactors, which are important substrates for most of the folate-dependent enzymes that are involv	1.77021	0.582622	0.682409	0.00139116	0.000318522
