# Supplementary material for: A plant diterpene counteracts juvenile hormone-mediated gene regulation during Drosophila melanogaster larval development
Source: PLoS One. 2018 Jul 16;13(7):e0200706. doi: 10.1371/journal.pone.0200706 (PMC6047816; doi:10.1371/journal.pone.0200706)
Supplement: S5 Table — (XLSX) [file pone.0200706.s005.xlsx]

## Sheet: JHA↓JHD↓
Gene ID	Gene Name	Genomic locus	droNOG ID	NOG function	NOG gene definition	FPKM control	JHA log2fold	JHD log2fold	JHA q_value	JHD q_value
FBgn0003378	Sgs8	3L:11508966-11509394			Salivary gland secretion	5996.22	-1.16439	-1.50519	0.00017249	0.000318522
FBgn0040718	CG15353	2L:2006762-2007688				4338.18	-0.888111	-0.610259	0.00017249	0.00117068
FBgn0035552	CG11350	3L:4482808-4484370	ENOG410HXRH	S	GYR	4205.49	-1.39008	-0.872001	0.00017249	0.000318522
FBgn0039777	Jon99Fii	3R:30487015-30487928		E	Tryp_SPc	4090.4	-3.41735	-0.923335	0.00017249	0.000318522
FBgn0259209	Mlp60A	2R:24074601-24078223		Z	Muscle LIM protein at 60A	3165.06	-0.95977	-0.416877	0.00017249	0.000895817
FBgn0036467	CG12310	3L:15014694-15064977				2997.25	-1.97485	-0.719279	0.00017249	0.00117068
FBgn0037114	Cpr78E	3L:21666451-21666980	ENOG410I185	W	Insect cuticle protein	2463.31	-0.751787	-0.761495	0.00017249	0.000318522
FBgn0004592	Eig71Ee	3L:15654471-15656010			Ecdysone-induced gene 71Ee	2458.66	-1.78751	-1.63323	0.00017249	0.000318522
FBgn0028855	CG15282	2L:14712470-14713298				2375.19	-1.91695	-0.79267	0.00017249	0.000318522
FBgn0050457	CG30457	2R:17160121-17160829				2307.37	-2.91215	-0.995852	0.00017249	0.000318522
FBgn0038009	CG17738	3R:12258736-12302785				2208.57	-1.03065	-0.58692	0.00017249	0.000318522
FBgn0052071	CG32071	3L:11103420-11103873				2198.7	-8.54171	-2.5338	0.00017249	0.000318522
FBgn0032282	CG7299	2L:10683426-10684409				1736.94	-2.15856	-0.746172	0.00017249	0.000318522
FBgn0035781	CG8560	3L:7402331-7404181	ENOG410HVDV	E	Carboxypeptidase activation peptide	1648.75	-3.366	-0.487282	0.00017249	0.000318522
FBgn0015031	cype	2L:5327226-5327969	ENOG410I17A	C	Cytochrome c oxidase subunit VIc	1168.98	-0.761094	-0.320346	0.00017249	0.00826667
FBgn0036717	CG13731	3L:17383635-17388956	ENOG410I1EZ	S	NA	1082.59	-0.791855	-0.442976	0.00017249	0.00441425
FBgn0040993	CG17325	2L:18812647-18813941	ENOG410I1GE	S	NA	1062.81	-2.86994	-0.475317	0.00017249	0.000318522
FBgn0085334	CG34305	3R:4242784-4243146	ENOG410I1ZR	S	NA	976.144	-0.493623	-0.403538	0.00017249	0.000612744
FBgn0040565	CG7606	3R:17596535-17598453				919.079	-1.25674	-0.455427	0.00017249	0.000318522
FBgn0034901	CG11300	2R:23751914-23752495				918.883	-4.43579	-0.945954	0.00017249	0.000318522
FBgn0033729	Cpr49Af	2R:12405931-12407045	ENOG410I1CP	W	Insect cuticle protein	896.896	-1.56268	-0.471237	0.00017249	0.000318522
FBgn0020642	Lcp65Ac	3L:6144818-6145393	ENOG410I1AH	W	Insect cuticle protein	791.574	-1.84151	-0.339708	0.00017249	0.00579551
FBgn0034468	Obp56a	2R:19697722-19698508	ENOG410I0NI		Odorant-binding protein	709.08	-1.49618	-0.673411	0.00017249	0.000318522
FBgn0031830	CoVb	2L:6557799-6559308	ENOG410I07Z	C	Cytochrome c oxidase subunit Vb	686.774	-1.18204	-0.354443	0.00017249	0.00322617
FBgn0052603	CG32603	X:14184560-14185807				683.109	-1.72332	-0.862402	0.00017249	0.000318522
FBgn0051789	CG31789	2L:18605927-18606684				682.865	-2.1448	-0.352024	0.00017249	0.00509957
FBgn0031654	Jon25Bii	2L:4952242-4953136		E	Tryp_SPc	574.367	-3.13	-0.36299	0.00017249	0.00298113
FBgn0039482	CG14258	3R:27093142-27094224	ENOG410HUV5	S	JHBP	543.464	-3.07578	-1.44163	0.00017249	0.000318522
FBgn0031737	obst-E	2L:5762552-5766142	ENOG410HV46	W	Chitin binding Peritrophin-A domain	534.357	-0.824436	-0.36479	0.00017249	0.00464491
FBgn0264832	CG44040	3R:15320377-15320691				518.544	-2.62132	-0.454641	0.00017249	0.000318522
FBgn0033879	CG6543	2R:13849881-13854331	ENOG410HX3I	I	Enoyl-CoA hydratase/isomerase family	516.885	-1.22714	-0.530302	0.00017249	0.000318522
FBgn0001098	Gdh	3R:23933911-23943101	ENOG410HT16	E	Glu/Leu/Phe/Val dehydrogenase, dimerisation domain	458.409	-0.471797	-0.399778	0.00265035	0.00273529
FBgn0040764	CG13230	2R:11135922-11217394	ENOG410I20B	S	NA	424.469	-4.94462	-1.18775	0.00017249	0.00693427
FBgn0039299	CG11854	3R:25242019-25245057				374.182	-1.48716	-1.03429	0.00017249	0.000318522
FBgn0051997	CG31997	4:154653-156060	ENOG410I0XK	S	NA	373.06	-0.706355	-0.366647	0.00017249	0.00144304
FBgn0039428	CG14237	3R:26456876-26457242				342.208	-3.18022	-1.05923	0.00017249	0.000318522
FBgn0031178	CG10918	X:21422114-21457738				341.937	-2.72825	-0.682774	0.00017249	0.000318522
FBgn0034899	CG13560	2R:23747559-23748477				320.958	-8.69515	-1.08251	0.00017249	0.000318522
FBgn0058198	CG40198	3R:4160609-4162235	ENOG410I144	S	NA	319.299	-2.43773	-0.450194	0.00017249	0.00144304
FBgn0036996	mag	3L:20453292-20466041	ENOG410HSUM	I	Partial alpha/beta-hydrolase lipase region	317.445	-1.61444	-0.96335	0.00017249	0.000318522
FBgn0021765	scu	X:18091258-18092853	ENOG410HU4V	Q	NAD dependent epimerase/dehydratase family	298.09	-0.292994	-0.329615	0.00948352	0.00394273
FBgn0031940	CG7214	2L:7743681-7744839	ENOG410I13V	S	NA	297.825	-2.57618	-0.40195	0.00017249	0.000318522
FBgn0034828	CG13545	2R:23153853-23162077				286.292	-2.22689	-0.959887	0.00017249	0.000318522
FBgn0031277	CG13947	2L:779172-779655				280.867	-1.05012	-1.2385	0.00017249	0.000318522
FBgn0030836	CG8664	X:17232941-17305475				272.157	-2.44282	-2.52457	0.00017249	0.000318522
FBgn0086254	CG6084	3L:11620534-11624381	ENOG410HX3Q	C	Aldo/keto reductase family	263.248	-1.23523	-0.453657	0.00017249	0.000318522
FBgn0036131	CG12522	3L:11108234-11108732				258.84	-6.93193	-1.61947	0.00017249	0.000318522
FBgn0036334	CG11267	3L:13016049-13016903	ENOG410I0VD	O	Cpn10	252.661	-0.705084	-0.424191	0.00017249	0.000318522
FBgn0015039	Cyp9b2	2R:7130276-7132139	ENOG410HVW5	Q	Cytochrome P450	243.031	-2.27496	-0.886434	0.00017249	0.000318522
FBgn0030763	CG9782	X:16615027-16621589	ENOG410I0NQ	S	NA	221.055	-1.84931	-0.569049	0.00017249	0.000318522
FBgn0052564	CG32564	X:17206406-17207854	ENOG410I1PA	S	NA	219.216	-2.0531	-0.366663	0.00017249	0.00144304
FBgn0030105	CG15369	X:9216871-9217466	ENOG410I18I	S	Cystatin domain	214.718	-3.41534	-0.394035	0.00017249	0.000612744
FBgn0028949	CG15254	2L:15613904-15614828	ENOG410HYBW	O	Astacin (Peptidase family M12A)	191.306	-2.1545	-0.330921	0.00017249	0.00417453
FBgn0043576	PGRP-SC1a	2R:8709732-8710320	ENOG410I007	MV	N-acetylmuramyl-L-alanine amidase involved in innate immunity by degrading bacterial peptidoglycans (PGN). Plays a scavenger role by digesting biologically active PGN into biologically inactive fragments. Has no direct bacteriolytic activity	179.056	-4.45342	-0.914514	0.00017249	0.000318522
FBgn0051496	CG31496	3R:7345068-7346354	ENOG410I1VV	A	Inherit from KOG: Nuclear RNA export factor	171.534	-0.479825	-0.586086	0.00017249	0.000318522
FBgn0022770	Peritrophin-A	X:20244646-20248203	ENOG410HYRB	W	Chitin binding Peritrophin-A domain	163.745	-0.410449	-0.507381	0.00017249	0.000318522
FBgn0028940	Cyp28a5	2L:13977301-13979569	ENOG410HYDI	Q	Cytochrome P450	158.339	-1.78343	-0.626924	0.00017249	0.000318522
FBgn0086558	Ubi-p5E	X:6276875-6279647	ENOG410HVRD	O	Ubiquitin-2 like Rad60 SUMO-like	156.949	-1.46731	-0.455198	0.00017249	0.000318522
FBgn0039297	CG11852	3R:25237613-25238895	ENOG410I03B	S	JHBP	153.644	-1.51187	-0.574326	0.00017249	0.000318522
FBgn0039438	TwdlO	3R:26625931-26626738	ENOG410HYB4	S	DM5	152.345	-11.18	-3.32537	0.00017249	0.000318522
FBgn0034582	Cht9	2R:21067991-21069445	ENOG410HWQ0	G	Glyco_18	151.606	-7.1959	-3.08912	0.00017249	0.000318522
FBgn0266439	CG45069	2R:24411869-24415295				150.808	-1.45456	-0.664977	0.00017249	0.000318522
FBgn0035147	Gale	3L:648554-651311	ENOG410HYZH	M	RmlD substrate binding domain	148.159	-0.318551	-0.474074	0.00385011	0.000318522
FBgn0037083	CG5656	3L:21442226-21444819				142.962	-0.766985	-0.782817	0.00017249	0.000318522
FBgn0032304	CG17134	2L:10804273-10837511				142.476	-0.411963	-1.52413	0.00017249	0.000318522
FBgn0037683	CG18473	3R:9363304-9364838	ENOG410HSNN	S	Parathion hydrolase-related protein	131.299	-1.40147	-0.560946	0.00017249	0.000318522
FBgn0022359	Sodh-2	3R:10876383-10879319	ENOG410HUN9	Q	L-iditol 2-dehydrogenase activity	129.924	-3.71815	-1.09509	0.00017249	0.000318522
FBgn0032281	CG17107	2L:10681901-10682528				127.817	-1.52302	-1.5287	0.00017249	0.000318522
FBgn0030148	CG3106	X:9626293-9662903	ENOG410I035	S	NRF	127.722	-6.45557	-0.431569	0.00017249	0.00509957
FBgn0046875	Obp83g	3R:6111670-6112302	ENOG410I0HI		Odorant-binding protein	126.559	-0.384402	-0.335762	0.00017249	0.00533338
FBgn0052073	CG32073	3L:11107007-11107582				125.063	-3.96579	-1.74712	0.00017249	0.000318522
FBgn0262021	CG42832	3L:11610134-11610386				121.602	-4.1697	-0.993708	0.00017249	0.000318522
FBgn0052267	CG32267	3L:3471554-3472113	ENOG410I1XC	S	NA	120.319	-1.10654	-0.342339	0.00017249	0.00370607
FBgn0034335	GstE1	2R:18396637-18399223	ENOG410HTDY	O	Glutathione S-transferase, N-terminal domain	118.374	-0.711496	-0.370243	0.00017249	0.00916669
FBgn0036837	CG18135	3L:18990025-19000608	ENOG410HWMS	C	CBM_2	117.229	-0.476615	-0.369	0.00017249	0.00370607
FBgn0052248	CG32248	3L:4471748-4472438	ENOG410I1UN	S	NA	115.763	-3.44664	-1.13394	0.00017249	0.000318522
FBgn0037204	CG11131	3L:22898743-22900262	ENOG410HSSM	S	GYR motif	111.727	-2.81634	-1.5042	0.00017249	0.000318522
FBgn0031942	CG7203	2L:7752169-7753186	ENOG410I17I	S	Inherit from dipNOG: cuticle protein	107.23	-2.51209	-1.43408	0.00017249	0.000318522
FBgn0039081	Irk2	3R:23513616-23519445	ENOG410HXS3	P	Inward rectifier potassium channel	105.425	-0.46713	-0.569395	0.00017249	0.000318522
FBgn0023197	Jon74E	3L:17546738-17549127		E	Tryp_SPc	105.326	-1.09027	-1.00115	0.00017249	0.000318522
FBgn0004577	Pxd	3R:17014575-17027987	ENOG410HUU7	S	Animal haem peroxidase	104.162	-0.430879	-0.896014	0.000802363	0.000318522
FBgn0028658	adat	2L:13803625-13811474	ENOG410HZU8	A	Adenosine-deaminase (editase) domain	103.165	-0.576662	-0.496418	0.00017249	0.000318522
FBgn0039690	CG1969	3R:29738274-29741952	ENOG410HU9I	G	Acetyltransferase (GNAT) family	98.9101	-0.912249	-0.833216	0.00017249	0.000318522
FBgn0040759	CG13177	2R:12163674-12164896				97.6972	-0.465565	-0.464509	0.00017249	0.000318522
FBgn0038194	Cyp6d5	3R:13964884-14032057	ENOG410HV7U	Q	Cytochrome P450	95.867	-2.62596	-0.586953	0.00017249	0.000318522
FBgn0034564	CG9344	2R:20977055-20978818	ENOG410I19T	A	Sm	94.673	-0.826146	-0.433144	0.00017249	0.000318522
FBgn0035611	CG13285	3L:5533967-5535759				93.7197	-2.93485	-0.305662	0.00017249	0.00916669
FBgn0010039	GstD3	3R:12373067-12373813		O	Glutathione S-transferase, N-terminal domain	89.8358	-0.466684	-0.895456	0.00017249	0.000318522
FBgn0036382	CG13737	3L:13867413-13903236	ENOG410I1K7	S	NA	88.8096	-5.28445	-0.754654	0.00017249	0.000612744
FBgn0041607	AsnS	3L:21172852-21183278		E	Asparagine synthetase	86.4459	-0.996618	-0.635771	0.00017249	0.000318522
FBgn0015040	Cyp9c1	2R:24615422-24638588	ENOG410HUII	Q	Cytochrome P450	85.84	-3.5009	-0.694068	0.00017249	0.000318522
FBgn0030398	Cpr11B	X:12516633-12568452	ENOG410I0DT	W	Insect cuticle protein	79.3021	-0.45873	-0.55348	0.00017249	0.000612744
FBgn0036537	CG18081	3L:15832463-15835388	ENOG410I0ZV	S	4F5 protein family	79.2877	-0.494629	-0.349984	0.00017249	0.00533338
FBgn0036659	CG9701	3L:16733545-16739364	ENOG410HTRU	G	Glycosyl hydrolase family 1	78.4024	-1.58099	-0.566604	0.00017249	0.000318522
FBgn0030097	CG12115	X:9189325-9190605				78.0823	-2.57866	-1.11292	0.00017249	0.000318522
FBgn0263199	Galk	3L:8981794-8986091	ENOG410HXGW	G	Galactokinase galactose-binding signature	77.4704	-1.54288	-0.825091	0.00017249	0.000318522
FBgn0032162	CG4592	2L:9921632-9924865				71.3188	-1.85926	-0.523408	0.00017249	0.000318522
FBgn0034025	GalNAc-T1	2R:15511709-15515597	ENOG410HXJ2	O	RICIN	70.196	-0.532717	-0.621774	0.00017249	0.000318522
FBgn0029833	CG5941	X:6037891-6039576	ENOG410HUI1	J	PUA	68.8594	-0.709313	-0.378387	0.00017249	0.0019688
FBgn0038508	CG5866	3R:17415738-17416505				68.4053	-3.10198	-0.875897	0.00017249	0.000318522
FBgn0039308	CG11889	3R:25270208-25273267				67.2145	-3.46176	-0.641185	0.00017249	0.000895817
FBgn0262003	CG42821	3R:17413076-17413639	ENOG410I1BJ	S	NA	64.4042	-5.22219	-0.679805	0.00017249	0.000318522
FBgn0038819	Cpr92F	3R:20669570-20672821	ENOG410HW6N	W	Insect cuticle protein	62.405	-1.26164	-1.26322	0.00017249	0.000318522
FBgn0034710	CG3292	2R:22203693-22205593	ENOG410HV0F	P	Alkaline phosphatase	61.896	-4.19279	-1.85495	0.00017249	0.000318522
FBgn0039325	CG10560	3R:25318549-25320101				59.3699	-4.09576	-0.507446	0.00017249	0.000318522
FBgn0051269	CG31269	3R:17126983-17128201				58.2956	-1.15347	-0.636426	0.00017249	0.000318522
FBgn0033667	CG13183	2R:11904322-11912779	ENOG410HZ76	S	MH2 domain	58.0341	-1.42538	-0.419118	0.00017249	0.000318522
FBgn0042119	Cpr65Au	3L:6131241-6132109	ENOG410I1JA	W	Insect cuticle protein	57.6748	-2.59558	-0.899097	0.00017249	0.000318522
FBgn0011603	ine	2L:4465173-4477022	ENOG410HYVE	P	Transporter	57.604	-0.681068	-0.339951	0.00017249	0.00713691
FBgn0003423	slgA	X:21373634-21385159	ENOG410HWM9	E	Proline dehydrogenase	57.4958	-0.423768	-0.407602	0.00017249	0.000612744
FBgn0035544	CG15021	3L:4436720-4438311				57.3	-2.5354	-0.339006	0.00017249	0.00370607
FBgn0039580	Gfat2	3R:28336888-28339765	ENOG410HW42	M	SIS domain	57.1699	-0.498485	-0.376593	0.00017249	0.00117068
FBgn0002571	Mal-A3	2R:8455908-8457892	ENOG410HSKB	G	Maltase A3	56.4239	-6.36875	-1.76851	0.00017249	0.000318522
FBgn0031910	CG15818	2L:7410908-7412229				54.4861	-10.6539	-0.340663	0.0071837	0.00298113
FBgn0259236	comm3	3L:15613183-15647762	ENOG410HYEJ	S	NA	54.2383	-1.10007	-0.486112	0.00017249	0.00117068
FBgn0039435	TwdlP	3R:26620607-26621364	ENOG410HWK2	S	DM5	53.2501	-5.67678	-0.834449	0.00017249	0.000318522
FBgn0031542	CG15414	2L:3480754-3491071	ENOG410I055	S	NA	51.7399	-1.53674	-0.783798	0.00017249	0.000318522
FBgn0030828	CG5162	X:17215303-17217365	ENOG410HWTV	S	Lipase	51.1331	-0.362189	-0.460997	0.000648364	0.000318522
FBgn0032264	Lip4	2L:10527571-10531778	ENOG410HVYI	I	Partial alpha/beta-hydrolase lipase region	50.7272	-0.429275	-0.351873	0.00017249	0.00248679
FBgn0037721	CG9427	3R:9625156-9626930	ENOG410HZ9Q	O	Gamma interferon inducible lysosomal thiol reductase (GILT)	50.6475	-0.692633	-0.411489	0.00017249	0.000318522
FBgn0030658	CG7872	X:15578204-15579857	ENOG410I249	O	DnaJ domain	50.6147	-0.3212	-0.429019	0.00181797	0.000318522
FBgn0030558	CG1461	X:14261222-14266250	ENOG410HV9B	E	Aminotransferase class I and II	50.4583	-0.756515	-0.375654	0.00017249	0.000612744
FBgn0015714	Cyp6a17	2R:14873952-14875739	ENOG410HVHX	Q	Cytochrome P450	49.1231	-3.53476	-0.591305	0.00017249	0.000318522
FBgn0036271	Pbgs	3L:12267527-12271345	ENOG410HTFF	H	Delta-aminolevulinic acid dehydratase	46.9798	-0.575915	-0.3625	0.00017249	0.00298113
FBgn0031801	CG9498	2L:6349392-6351034	ENOG410HWQU	S	Protein of unknown function (DUF1679)	45.4939	-1.22576	-0.32419	0.00017249	0.00579551
FBgn0025684	MFS18	2L:4444731-4448635	ENOG410I2A7	G	Major Facilitator Superfamily	45.1156	-0.590454	-0.97722	0.00017249	0.000318522
FBgn0027586	CG5867	2L:13236493-13239297	ENOG410HXKY	S	JHBP	44.8192	-1.87178	-0.394528	0.00017249	0.000318522
FBgn0033726	Cpr49Ad	2R:12390895-12391699	ENOG410I0GJ	W	Insect cuticle protein	44.6732	-4.04166	-0.898245	0.00017249	0.000318522
FBgn0051676	CG31676	2L:20840749-20849182	ENOG410I0J8	S	NA	44.2361	-0.665187	-0.346435	0.00017249	0.00322617
FBgn0037067	Cpr78Ca	3L:21291859-21292800	ENOG410I0YY	W	Insect cuticle protein	42.8285	-0.961612	-0.784839	0.00017249	0.000318522
FBgn0038938	CG7084	3R:22298804-22304420	ENOG410HXVP	G	Sugar (and other) transporter	41.9497	-1.99376	-0.348084	0.00017249	0.00222877
FBgn0030435	CG4645	X:12909952-12912070	ENOG410HXAR	S	Yip1 domain	41.6151	-0.54613	-0.338236	0.00017249	0.00579551
FBgn0032685	CG10211	2L:18517486-18531967	ENOG410HSQP	S	Animal haem peroxidase	40.8358	-1.05277	-0.361334	0.00017249	0.00117068
FBgn0051100	CG31100	3R:8995228-9003650	ENOG410HT7G	G	Sugar (and other) transporter	39.3989	-0.342155	-0.341093	0.000648364	0.00370607
FBgn0028516	ZnT35C	2L:15228727-15247714	ENOG410HZUQ	P	Cation efflux family	39.0292	-0.811196	-0.399455	0.00017249	0.000318522
FBgn0037534	CG2781	3R:7981816-7995852	ENOG410HYRU	I	GNS1/SUR4 family	38.8095	-0.677028	-0.351362	0.00017249	0.00273529
FBgn0038717	CG17751	3R:19607253-19609322	ENOG410HZMJ	P	secondary active organic cation transmembrane transporter activity	38.1036	-2.74043	-0.484171	0.00017249	0.000318522
FBgn0030756	CG9903	X:16539152-16540852				37.9305	-1.71136	-0.331962	0.00017249	0.00648669
FBgn0038161	CG9269	3R:13615916-13616492				37.5715	-0.687564	-0.421155	0.00017249	0.0019688
FBgn0043783	CG32444	3L:21636642-21639060	ENOG410I010	G	Converts alpha-aldose to the beta-anomer. It is active on D-glucose, L-arabinose, D-xylose, D-galactose, maltose and lactose (By similarity)	37.2761	-0.367146	-0.574189	0.000334606	0.000318522
FBgn0038750	CG4465	3R:19915867-19917839	ENOG410HV0D	G	Major Facilitator Superfamily	36.3143	-1.1696	-0.543687	0.00017249	0.000318522
FBgn0014454	Acp1	2L:7740561-7741537	ENOG410I10Z	W	Component of the cuticle	35.6153	-2.38386	-0.711677	0.00017249	0.000318522
FBgn0085294	CG34265	3L:3268460-3268994	ENOG410I1TP	S	NA	35.3518	-1.37619	-0.84682	0.00017249	0.000318522
FBgn0000078	Amy-d	2R:17124763-17126369	ENOG410HTRK	G	Alpha-amylase	35.0887	-2.85223	-1.48572	0.00017249	0.000318522
FBgn0036454	CG17839	3L:14805135-14882224	ENOG410HY9Y	S	DB module	32.9164	-0.579612	-0.386996	0.00017249	0.000895817
FBgn0052379	CG32379	3L:7396354-7398208	ENOG410HUPP	E	Zn_pept	31.4543	-2.21604	-0.791608	0.00017249	0.000318522
FBgn0002778	mnd	3L:14985099-14991667	ENOG410HYJ0	P	Amino acid permease	31.2593	-0.677368	-0.629392	0.00017249	0.000318522
FBgn0033970	CG10205	2R:14832831-14833951	ENOG410I0RG	S	NA	31.0812	-0.502045	-0.323189	0.00017249	0.00713691
FBgn0038613	Vha100-4	3R:18385827-18389805	ENOG410HYV6	C	V-type ATPase 116kDa subunit family	30.4286	-1.0949	-0.383991	0.00017249	0.000612744
FBgn0000533	ea	3R:15328728-15330408	ENOG410HSJM	E	Regulatory CLIP domain of proteinases	30.0004	-0.996436	-0.347995	0.00017249	0.00417453
FBgn0039102	SPE	3R:23684056-23688147	ENOG410HY0D	EV	Regulatory CLIP domain of proteinases	29.6808	-0.71421	-0.855949	0.00017249	0.000318522
FBgn0038082	CG5724	3R:12739641-12741417	ENOG410HUXY	G	UDP-glucoronosyl and UDP-glucosyl transferase	29.2839	-3.19764	-0.790933	0.00017249	0.000318522
FBgn0037761	CG8534	3R:9810019-9813939	ENOG410HVGH	I	GNS1/SUR4 family	28.7071	-1.51673	-0.40395	0.00017249	0.000318522
FBgn0036449	bmm	3L:14776495-14786412	ENOG410HVSV	U	Patatin-like phospholipase	28.5658	-0.36097	-0.317664	0.00017249	0.00601959
FBgn0039481	Cpr97Eb	3R:27089703-27091130	ENOG410HWYA	W	Insect cuticle protein	28.5435	-2.93644	-0.860578	0.00017249	0.000318522
FBgn0038752	CG4462	3R:19921743-19925371	ENOG410HV53	G	Major Facilitator Superfamily	28.0222	-0.913584	-0.351162	0.00017249	0.00222877
FBgn0038207	CG14356	3R:14130679-14132072	ENOG410I18K	S	NA	27.3967	-0.490624	-0.427473	0.00017249	0.000318522
FBgn0025837	CG17636	X:124369-126714	ENOG410I02K	E	Gamma-glutamyltranspeptidase	26.7313	-1.51576	-0.501331	0.00017249	0.000318522
FBgn0038790	MtnC	3R:20360307-20360634	ENOG410I1SF	P	Metallothionein family 5	26.543	-0.804611	-0.816388	0.00017249	0.000318522
FBgn0027793	CG14787	X:1460806-1461676				26.0495	-1.69528	-0.532492	0.00017249	0.000318522
FBgn0033731	Cpr49Ah	2R:12413961-12415170	ENOG410HWF6	W	Insect cuticle protein	25.8639	-0.303721	-1.13009	0.0068154	0.000318522
FBgn0259733	tal-AA	3R:13813108-13814648			tarsal-less AA	25.7246	-0.408632	-0.728937	0.00017249	0.000318522
FBgn0262004	CG42822	3R:17413900-17414607				25.5398	-2.50738	-1.1204	0.00017249	0.000318522
FBgn0032187	CG4839	2L:10064120-10180256	ENOG410HYBN	T	Cyclic nucleotide-binding domain	25.346	-3.1545	-0.524355	0.00017249	0.000318522
FBgn0033589	CG13227	2R:11235251-11235755				24.3261	-1.27127	-0.54317	0.00017249	0.000318522
FBgn0038846	CG5697	3R:21015948-21017120	ENOG410I1J2	S	NA	24.0228	-2.17376	-0.367705	0.00017249	0.00487448
FBgn0030543	CG11585	X:14189515-14190755	ENOG410I1FZ	S	NA	23.1611	-5.34196	-0.702821	0.00017249	0.000318522
FBgn0027539	CG5807	3R:24805444-24814012	ENOG410HTXQ	V	LMBR1-like membrane protein	22.9292	-0.382923	-0.375506	0.00017249	0.00248679
FBgn0032161	CG4594	2L:9920159-9921459				22.8174	-0.529845	-0.400734	0.00017249	0.000895817
FBgn0051103	CG31103	3R:25219317-25221444	ENOG410HWSV	G	Sugar (and other) transporter	22.6352	-0.500911	-0.427663	0.00017249	0.000318522
FBgn0028948	CG15253	2L:15615356-15616351				22.1747	-3.37893	-0.574895	0.00017249	0.000318522
FBgn0038412	Zip89B	3R:16305757-16308700	ENOG410HUSD	P	ZIP Zinc transporter	21.5928	-0.492293	-0.338922	0.00017249	0.00509957
FBgn0037601	Cyp313b1	3R:8643069-8645650	ENOG410HUFT	Q	Cytochrome P450	21.5032	-0.81986	-0.327859	0.00017249	0.00735739
FBgn0033271	CG8708	2R:8159405-8161565	ENOG410HSVP	G	Fringe-like	20.397	-2.07073	-0.500356	0.00017249	0.000318522
FBgn0005694	Aef1	3L:21433421-21441363	ENOG410HXP8	K	Zinc finger, C2H2 type	19.6861	-0.844008	-0.770766	0.00017249	0.000318522
FBgn0051633	CG31633	2L:6654759-6656321	ENOG410I0Y9	S	NA	19.3265	-1.16855	-0.321222	0.00017249	0.00960326
FBgn0032261	CG6094	2L:10507080-10510453	ENOG410HUMB	J	RF-1 domain	19.1583	-0.619011	-0.427969	0.0012486	0.00735739
FBgn0026190	PH4alphaMP	3R:30490073-30496153	ENOG410HZB8	E	Prolyl 4-Hydroxylase alpha-subunit, N-terminal region	18.8143	-0.443674	-0.705105	0.00153687	0.000318522
FBgn0030615	Cyp4s3	X:15089681-15116542	ENOG410HZQC	Q	Cytochrome P450	18.5769	-3.28982	-1.07505	0.00017249	0.000318522
FBgn0034697	GM130	2R:22124566-22127502	ENOG410HYFT	S	Inherit from biNOG: golgin subfamily A	18.5079	-0.997894	-0.470042	0.00017249	0.000318522
FBgn0034624	CG17974	2R:21348944-21350578	ENOG410HYSC	S	SCP	17.9303	-1.32774	-0.477435	0.00017249	0.000318522
FBgn0038820	CG4000	3R:20676223-20677858	ENOG410I1JJ	S	NA	17.5199	-1.18648	-1.17212	0.00017249	0.000318522
FBgn0051014	PH4alphaSG1	3R:30503664-30505661		E	Prolyl 4-Hydroxylase alpha-subunit, N-terminal region	17.3497	-1.18542	-0.438137	0.00017249	0.000318522
FBgn0036939	CG7365	3L:20124297-20127381	ENOG410I2BQ	I	GDSL-like Lipase/Acylhydrolase	17.2056	-1.38561	-0.421855	0.00017249	0.000318522
FBgn0029851	CG14445	X:6237314-6240558	ENOG410HYK9	S	NA	17.017	-1.95571	-0.39925	0.00017249	0.000895817
FBgn0051176	CG31176	3R:21672302-21719660	ENOG410HTHA	S	NA	16.9382	-1.26481	-0.401218	0.00017249	0.000318522
FBgn0032981	CG3635	2L:22175414-22183991	ENOG410I002	I	Partial alpha/beta-hydrolase lipase region	16.8844	-5.92112	-0.707814	0.00017249	0.000318522
FBgn0037818	CG6465	3R:10675559-10677251	ENOG410HZ6K	E	ec 3.5.1.14	16.8192	-2.00462	-0.428251	0.00017249	0.000895817
FBgn0037547	CG7910	3R:8087251-8089526	ENOG410HTFH	IJT	Amidase	16.384	-0.908498	-0.435729	0.00017249	0.000318522
FBgn0050394	CG30394	2R:21320039-21323320	ENOG410HSWI	E	Transmembrane amino acid transporter protein	16.1814	-0.31178	-0.336679	0.00251282	0.00464491
FBgn0027889	ball	3R:26864604-26866807	ENOG410HZMU	D	STYKc	15.7345	-0.396945	-0.386325	0.000334606	0.000612744
FBgn0039820	CG15554	3R:31126148-31127335	ENOG410I1H2	S	NA	15.523	-2.59772	-0.548584	0.00017249	0.000318522
FBgn0038007	Cyp313a3	3R:12237137-12239266		Q	Cytochrome P450	15.332	-2.41179	-0.904571	0.00017249	0.000318522
FBgn0031649	hoe2	2L:4933046-4936450	ENOG410I03X	P	Citrate transporter	15.2776	-0.369492	-1.00706	0.00017249	0.000318522
FBgn0032066	CG9463	2L:8765272-8768710				14.7758	-1.07563	-1.09026	0.00017249	0.000318522
FBgn0001089	Gal	2L:6000227-6006827	ENOG410HTEY	G	Beta-galactosidase	14.6956	-1.86713	-0.543326	0.00017249	0.00273529
FBgn0038462	CG17556	3R:16994541-16996071				14.4562	-1.32453	-0.484477	0.00017249	0.000318522
FBgn0034021	CG8180	2R:15472174-15482834	ENOG410I02F	S	LDLa	14.265	-0.360517	-0.424602	0.000334606	0.000612744
FBgn0023520	CG3857	X:1937699-1940040	ENOG410HVW0	S	Inherit from biNOG: smg-9 homolog, nonsense mediated mRNA decay factor (C. elegans)	14.1326	-1.0046	-0.480154	0.00017249	0.000318522
FBgn0035194	Psf1	3L:1246985-1247677	ENOG410HWN8	L	GINS complex protein	13.8985	-1.11738	-0.582153	0.00017249	0.000318522
FBgn0011723	byn	3L:11850644-11938872	ENOG410HY7N	K	TBOX	13.1114	-1.1846	-0.430775	0.00017249	0.00417453
FBgn0002931	net	2L:82420-87387	ENOG410I26X	K	Helix-loop-helix DNA-binding domain	12.9208	-0.764529	-1.33547	0.00017249	0.000318522
FBgn0032803	CG13082	2L:19538424-19539740	ENOG410HUUU	S	NA	12.8605	-0.712831	-0.763896	0.00017249	0.000318522
FBgn0015035	Cyp4e3	2L:9747838-9750071		Q	Cytochrome P450	12.2445	-0.302255	-0.867179	0.00827029	0.000318522
FBgn0015524	otp	2R:20883624-20903414	ENOG410HZXY	K	Homeobox domain	11.7947	-0.720075	-0.390007	0.00017249	0.00171138
FBgn0034715	Oatp58Db	2R:22221179-22223499		Q	Organic Anion Transporter Polypeptide (OATP) family	11.5694	-3.6345	-0.520434	0.00017249	0.000318522
FBgn0050147	Hil	2R:20606880-20618217	ENOG410HZIF	DTZ	LIM domain	11.2225	-0.592638	-0.438358	0.00017249	0.000318522
FBgn0026754	Ugt37c1	2R:16843295-16845038		G	Glycosyltransferase family 28 C-terminal domain	10.9571	-1.56761	-0.720525	0.00017249	0.000318522
FBgn0039780	PH4alphaNE1	3R:30496750-30500326	ENOG410HXRD	E	Prolyl 4-Hydroxylase alpha-subunit, N-terminal region	10.946	-1.17607	-0.51889	0.00017249	0.000318522
FBgn0035210	msd5	3L:1331743-1333146	ENOG410I05N	S	NA	10.7544	-0.617782	-0.487273	0.000648364	0.00601959
FBgn0038874	ETHR	3R:21247010-21265134	ENOG410I033	T	Serpentine type 7TM GPCR chemoreceptor Srx	10.6477	-1.05428	-1.18584	0.00017249	0.000318522
FBgn0042627	v(2)k05816	2L:3043946-3056143	ENOG410HXBJ	Q	PKS_KR	10.634	-0.929479	-0.403136	0.00017249	0.000318522
FBgn0031636	CG12194	2L:4838346-4841465	ENOG410HZN4	G	Major Facilitator Superfamily	10.6027	-0.79566	-0.743785	0.00017249	0.000318522
FBgn0052475	mthl8	3L:22427-26308	ENOG410HXGX	T	G-protein coupled receptor activity	10.5577	-8.36034	-0.848332	0.00139116	0.000318522
FBgn0087011	CG41520	2R:1649060-1778937	ENOG410HVQJ	S	Fibrinogen beta and gamma chains, C-terminal globular domain	10.4704	-0.722406	-0.374654	0.00017249	0.00171138
FBgn0037936	CG6908	3R:11688380-11690051	ENOG410HTJS	S	Phosphotransferase enzyme family	10.4654	-1.40767	-0.86175	0.00017249	0.000318522
FBgn0051636	CG31636	2L:6656458-6658152	ENOG410HVF9	I	CRAL_TRIO_N	10.3879	-0.599179	-0.659579	0.00017249	0.000318522
FBgn0042118	Cpr65Ax2	3L:6150057-6150857		W	Insect cuticle protein	9.72221	-2.15077	-1.04248	0.00017249	0.000318522
FBgn0035006	CG4563	2R:24451083-24453040	ENOG410HSWB	I	AMP-binding enzyme	9.25832	-3.12575	-0.739525	0.00017249	0.000318522
FBgn0036835	CG14075	3L:18984960-18985634	ENOG410I1MZ	S	NA	9.18915	-0.413003	-1.10413	0.00450097	0.000318522
FBgn0263219	Dscam4	3L:8231813-8282398				8.95474	-3.35925	-0.662705	0.00017249	0.000318522
FBgn0000411	D	3L:14175609-14178620	ENOG410I26I	K	HMG (high mobility group) box	8.65163	-0.470238	-0.406923	0.00017249	0.00144304
FBgn0033203	CG2070	2R:7661854-7663408				8.35676	-3.42853	-0.9688	0.00017249	0.000318522
FBgn0028789	Doc1	3L:9041374-9045042	ENOG410HXR6	K	TBOX	8.21145	-0.433718	-0.800811	0.00017249	0.000318522
FBgn0051821	CG31821	2L:15900934-15902410				8.13109	-0.804305	-0.455336	0.00017249	0.000318522
FBgn0033887	St4	2R:13969909-13971263	ENOG410HY82	S	Sulfotransferase domain	7.86267	-0.942238	-1.07443	0.00017249	0.000318522
FBgn0038753	CG4459	3R:19926321-19928644	ENOG410HSQK	G	Major Facilitator Superfamily	7.86097	-1.03798	-0.404823	0.00017249	0.00144304
FBgn0038449	CG17562	3R:16615308-16617154				7.70028	-0.317923	-0.475689	0.00815042	0.000895817
FBgn0051097	CG31097	3R:25296127-25297778				7.05481	-1.98289	-0.351867	0.00017249	0.00894684
FBgn0032252	loh	2L:10442533-10450080			A Disintegrin And Metalloprotease Thrombospondin motif (ADAMTS)	6.86078	-1.68335	-0.456064	0.00017249	0.000612744
FBgn0002985	odd	2L:3604223-3606756	ENOG410HZ7E	K	Zinc finger, C2H2 type	6.51175	-0.694494	-0.441384	0.00017249	0.000895817
FBgn0033708	CG8850	2R:12279770-12302240	ENOG410HTBD	P	Transporter	6.32367	-1.35782	-0.710362	0.00017249	0.00273529
FBgn0033827	CG17047	2R:13298994-13301547	ENOG410HXH6	S	NA	6.23394	-1.47117	-1.07284	0.00017249	0.000318522
FBgn0038451	CG14893	3R:16620777-16622702				6.1459	-3.0253	-0.732831	0.00017249	0.000318522
FBgn0039640	CG14516	3R:29138661-29146893	ENOG410HTY1	E	Peptidase family M1	6.12258	-0.67104	-0.506485	0.00017249	0.000318522
FBgn0040553	CG14374	3R:13396693-13397140	ENOG410I1RB	S	NA	6.09469	-2.65739	-2.07409	0.00017249	0.000318522
FBgn0038730	CG6300	3R:19730714-19775231				6.04723	-2.8482	-1.27127	0.00017249	0.000318522
FBgn0030537	CG12480	X:14169591-14172624				6.01355	-6.56463	-2.64996	0.00017249	0.000318522
FBgn0002573	sens	3L:13396227-13401125	ENOG410HY11	K	ZnF_C2HC	5.87942	-0.315448	-1.53693	0.00437137	0.000318522
FBgn0053282	CG33282	2L:3327902-3329792	ENOG410HYHD	G	Sugar (and other) transporter	5.80562	-1.73661	-0.402459	0.00017249	0.00322617
FBgn0052072	Elo68alpha	3L:11101874-11103030	ENOG410HSRN	I	GNS1/SUR4 family	5.67143	-2.06448	-2.00652	0.00017249	0.000318522
FBgn0054031	CG34031	3L:23174445-23185750				5.55268	-0.516529	-0.503456	0.00195148	0.00117068
FBgn0034605	CG15661	2R:21215434-21217779	ENOG410HUTC	G	UDP-glucoronosyl and UDP-glucosyl transferase	5.52453	-2.73003	-0.538883	0.00017249	0.000318522
FBgn0005636	nvy	2R:24275733-24291084	ENOG410HXUT	K	NHR2 domain like	5.50826	-0.389868	-0.378273	0.000493013	0.00464491
FBgn0033721	CG13159	2R:12375285-12375678				5.50321	-0.81161	-1.03032	0.00017249	0.000318522
FBgn0042173	CG18853	2R:7829061-7831771				5.45628	-1.99535	-0.687156	0.00017249	0.000318522
FBgn0039324	CG10553	3R:25316460-25318111				5.44607	-2.98649	-0.593808	0.00017249	0.000318522
FBgn0052364	CG32364	3L:8209576-8210743	ENOG410I11I	S	NA	5.3785	-1.4571	-0.710672	0.00017249	0.000318522
FBgn0053511	CG33511	2L:21081126-21082494				5.15182	-3.53306	-1.38591	0.00017249	0.000318522
FBgn0035901	CG6745	3L:8510002-8518738	ENOG410HVNK	S	tRNA pseudouridine synthase D (TruD)	4.92	-2.06689	-0.619233	0.00017249	0.000318522
FBgn0026755	Ugt37b1	2L:6225047-6226842		G	Glycosyltransferase family 28 C-terminal domain	4.70581	-0.353503	-0.398964	0.00730146	0.00298113
FBgn0031432	Cyp309a1	2L:2562482-2564830		Q	Cytochrome P450	4.67103	-2.22237	-1.16221	0.00017249	0.000318522
FBgn0038260	CG14855	3R:14796304-14798474	ENOG410HW5H	G	Sugar (and other) transporter	4.64147	-0.567539	-0.414171	0.00017249	0.00273529
FBgn0039769	CG15534	3R:30432063-30435139	ENOG410I2CG	I	SapB	4.46	-1.91135	-0.759406	0.00017249	0.000318522
FBgn0035789	mthl6	3L:7485966-7487918		T	G-protein coupled receptor activity	4.45808	-2.90222	-1.42629	0.00017249	0.000318522
FBgn0030575	CG5321	X:14679567-14681418	ENOG410HZWG	I	Taurine catabolism dioxygenase TauD, TfdA family	4.29868	-0.498997	-0.428919	0.00017249	0.00298113
FBgn0034462	CG15905	2R:19646482-19647645	ENOG410I0V0	S	NA	3.89417	-0.498866	-0.837565	0.00139116	0.000318522
FBgn0038942	CG13862	3R:22331990-22332559				3.70411	-3.51901	-0.589199	0.00017249	0.00693427
FBgn0036485	FucTA	3L:15147136-15158562	ENOG410HWT7	G	Core alpha 1,3-fucosyltransferase	3.6344	-1.40587	-0.605816	0.00017249	0.00693427
FBgn0033294	Mal-A4	2R:8458814-8460884	ENOG410HZKR	G	Aamy	3.49612	-3.82335	-0.542898	0.00017249	0.000318522
FBgn0039483	CG14259	3R:27094532-27095856	ENOG410HT97	S	JHBP	3.48193	-2.02395	-0.451385	0.00017249	0.00464491
FBgn0036323	CG14118	3L:12892657-12894758	ENOG410HW2B	F	Endonuclease_NS	3.31756	-0.413739	-0.411505	0.00398171	0.00464491
FBgn0011829	Ret	2L:21179932-21198762		T	CADHERINS	3.17254	-1.17435	-0.492087	0.00017249	0.0019688
FBgn0024984	CG3457	X:2187819-2188919				3.11817	-1.13688	-0.819588	0.00017249	0.000318522
FBgn0039628	CG11841	3R:29051055-29052267	ENOG410HYAI	E	Tryp_SPc	3.07439	-2.95382	-1.39642	0.00017249	0.000318522
FBgn0085232	CG34203	2R:21281062-21281656	ENOG410I1K8	S	NA	2.89247	-4.65759	-2.30103	0.0071837	0.000318522
FBgn0039804	CG15544	3R:30827818-30842034	ENOG410HTME	S	NA	2.68279	-1.19428	-0.746529	0.00017249	0.000318522
FBgn0038886	CG6475	3R:21397780-21399742				2.64508	-1.31617	-0.417523	0.00017249	0.00624823
FBgn0032911	tadr	2L:21075404-21081053	ENOG410I25Q	P	NA	2.64072	-0.528922	-0.449311	0.00017249	0.000612744
FBgn0030562	CG9400	X:14277734-14289393				2.59598	-2.20723	-0.883325	0.00017249	0.000318522
FBgn0035956	Doc2	3L:9012685-9019246	ENOG410I054	K	TBOX	2.56266	-0.426065	-0.407636	0.00437137	0.00601959
FBgn0030954	CCKLR-17D3	X:18764482-18774027	ENOG410HU6K	T	Serpentine type 7TM GPCR chemoreceptor Srsx	2.41073	-0.707846	-0.761034	0.00017249	0.000318522
FBgn0037304	CG1113	3R:5253152-5255403	ENOG410HVZZ	S	Inherit from biNOG: Family with sequence similarity 161, member A	2.09837	-0.67837	-0.686516	0.00017249	0.000318522
FBgn0016054	phr6-4	2L:20643350-20645791	ENOG410HWIR	LT	FAD binding domain of DNA photolyase	2.01551	-0.420308	-0.43938	0.00514422	0.00346732
FBgn0035167	Gr61a	3L:841450-843701	ENOG410HUN2	T	role in the gustatory response (By similarity)	1.98247	-2.45278	-0.763396	0.00017249	0.000318522
FBgn0051668	CG31668	2L:2203720-2206166				1.86324	-1.34253	-0.811345	0.00017249	0.000318522
FBgn0034711	CG3290	2R:22206004-22207987				1.85098	-4.32685	-1.513	0.00017249	0.000318522
FBgn0052706	CG32706	X:9087128-9088073				1.80569	-0.684088	-0.723012	0.00139116	0.000318522
