# Supplementary material for: A plant diterpene counteracts juvenile hormone-mediated gene regulation during Drosophila melanogaster larval development
Source: PLoS One. 2018 Jul 16;13(7):e0200706. doi: 10.1371/journal.pone.0200706 (PMC6047816; doi:10.1371/journal.pone.0200706)
Supplement: S6 Table — (XLSX) [file pone.0200706.s006.xlsx]

## Sheet: JHA↑JHD↓ GO enrichment
Gene ontology (GO) group	p-value (Holm_ Bonferroni)	GO term	genes
Biological Process
spermatid differentiation	1.11058e-10	GO:0048515	FBgn0002865,FBgn0004171,FBgn0004172,FBgn0004173,FBgn0004174,FBgn0004175,FBgn0011239,FBgn0011244,FBgn0013300,FBgn0013301,FBgn0019828,FBgn0028379,FBgn0031853,FBgn0032492,FBgn0034740,FBgn0034827,FBgn0035608,FBgn0036568,FBgn0038225,FBgn0038607,FBgn0039124,FBgn0039707,FBgn0051281,FBgn0259701,FBgn0264307,FBgn0267492,FBgn0267727
spermatid development	4.21125e-09	GO:0007286	FBgn0002865,FBgn0004171,FBgn0004172,FBgn0004173,FBgn0004174,FBgn0004175,FBgn0011244,FBgn0013300,FBgn0013301,FBgn0019828,FBgn0028379,FBgn0031853,FBgn0032492,FBgn0034740,FBgn0034827,FBgn0035608,FBgn0038225,FBgn0038607,FBgn0039707,FBgn0051281,FBgn0259701,FBgn0264307,FBgn0267492,FBgn0267727
flagellated sperm motility	1.34665e-08	GO:0030317	FBgn0004172,FBgn0004173,FBgn0004174,FBgn0004175,FBgn0028902,FBgn0034740,FBgn0034816,FBgn0034827,FBgn0035491,FBgn0035638,FBgn0038607,FBgn0264307,FBgn0266709,FBgn0267326
sperm motility	1.34665e-08	GO:0097722	FBgn0004172,FBgn0004173,FBgn0004174,FBgn0004175,FBgn0028902,FBgn0034740,FBgn0034816,FBgn0034827,FBgn0035491,FBgn0035638,FBgn0038607,FBgn0264307,FBgn0266709,FBgn0267326
spermatogenesis	1.46087e-08	GO:0007283	FBgn0000615,FBgn0002862,FBgn0002865,FBgn0004171,FBgn0004172,FBgn0004173,FBgn0004174,FBgn0004175,FBgn0011239,FBgn0011244,FBgn0013300,FBgn0013301,FBgn0019828,FBgn0028379,FBgn0031728,FBgn0031853,FBgn0032492,FBgn0033748,FBgn0034740,FBgn0034827,FBgn0035608,FBgn0036568,FBgn0038225,FBgn0038607,FBgn0039071,FBgn0039124,FBgn0039707,FBgn0040508,FBgn0051281,FBgn0086681,FBgn0259701,FBgn0261349,FBgn0264307,FBg…
male gamete generation	4.68347e-08	GO:0048232	FBgn0000615,FBgn0002862,FBgn0002865,FBgn0004171,FBgn0004172,FBgn0004173,FBgn0004174,FBgn0004175,FBgn0011239,FBgn0011244,FBgn0013300,FBgn0013301,FBgn0019828,FBgn0028379,FBgn0031728,FBgn0031853,FBgn0032492,FBgn0033748,FBgn0034435,FBgn0034740,FBgn0034827,FBgn0035608,FBgn0036568,FBgn0038225,FBgn0038607,FBgn0039071,FBgn0039124,FBgn0039707,FBgn0040508,FBgn0046332,FBgn0051281,FBgn0086681,FBgn0259701,FBg…
sperm axoneme assembly	0.000250364	GO:0007288	FBgn0004172,FBgn0004173,FBgn0004174,FBgn0004175,FBgn0034740,FBgn0034827,FBgn0038607,FBgn0264307
cilium organization	0.000406962	GO:0044782	FBgn0004172,FBgn0004173,FBgn0004174,FBgn0004175,FBgn0028902,FBgn0031853,FBgn0034740,FBgn0034816,FBgn0034827,FBgn0035638,FBgn0038248,FBgn0038342,FBgn0038607,FBgn0039070,FBgn0264307,FBgn0266709
axoneme assembly	0.000784013	GO:0035082	FBgn0004172,FBgn0004173,FBgn0004174,FBgn0004175,FBgn0028902,FBgn0031853,FBgn0034740,FBgn0034816,FBgn0034827,FBgn0035638,FBgn0038342,FBgn0038607,FBgn0039070,FBgn0264307,FBgn0266709
cilium assembly	0.000784013	GO:0060271	FBgn0004172,FBgn0004173,FBgn0004174,FBgn0004175,FBgn0028902,FBgn0031853,FBgn0034740,FBgn0034816,FBgn0034827,FBgn0035638,FBgn0038342,FBgn0038607,FBgn0039070,FBgn0264307,FBgn0266709
microtubule bundle formation	0.00386741	GO:0001578	FBgn0004172,FBgn0004173,FBgn0004174,FBgn0004175,FBgn0028902,FBgn0031853,FBgn0034740,FBgn0034816,FBgn0034827,FBgn0035638,FBgn0038342,FBgn0038607,FBgn0039070,FBgn0264307,FBgn0266709
proton transport	0.00583215	GO:0015992	FBgn0028560,FBgn0028667,FBgn0028668,FBgn0031757,FBgn0031941,FBgn0032294,FBgn0032464,FBgn0033020,FBgn0035585,FBgn0036345,FBgn0036568,FBgn0037402,FBgn0037486,FBgn0037579,FBgn0039651,FBgn0051477,FBgn0051644
hydrogen transport	0.00650914	GO:0006818	FBgn0028560,FBgn0028667,FBgn0028668,FBgn0031757,FBgn0031941,FBgn0032294,FBgn0032464,FBgn0033020,FBgn0035585,FBgn0036345,FBgn0036568,FBgn0037402,FBgn0037486,FBgn0037579,FBgn0039651,FBgn0051477,FBgn0051644
mitochondrial transport	0.0270768	GO:0006839	FBgn0011244,FBgn0020371,FBgn0031728,FBgn0031757,FBgn0035124,FBgn0035568,FBgn0036204,FBgn0037828,FBgn0038355,FBgn0038797,FBgn0039463,FBgn0039651,FBgn0052832,FBgn0069354,FBgn0263026
hydrogen ion transmembrane transport	0.0276882	GO:1902600	FBgn0028667,FBgn0028668,FBgn0031941,FBgn0032294,FBgn0032464,FBgn0033020,FBgn0035585,FBgn0036345,FBgn0036568,FBgn0037402,FBgn0037579,FBgn0039651,FBgn0051477,FBgn0051644
protein modification by small protein conjugation	0.0282449	GO:0032446	FBgn0017456,FBgn0017556,FBgn0026174,FBgn0026175,FBgn0028847,FBgn0028896,FBgn0028913,FBgn0029856,FBgn0031331,FBgn0032047,FBgn0032492,FBgn0032660,FBgn0034483,FBgn0034546,FBgn0034842,FBgn0034863,FBgn0035455,FBgn0036082,FBgn0036224,FBgn0036421,FBgn0036703,FBgn0036809,FBgn0037296,FBgn0037987,FBgn0038125,FBgn0039498,FBgn0039788,FBgn0051742,FBgn0259794,FBgn0262360,FBgn0262479,FBgn0262535
sperm individualization	0.0291978	GO:0007291	FBgn0019828,FBgn0028379,FBgn0031853,FBgn0032492,FBgn0034740,FBgn0035608,FBgn0038225,FBgn0038607,FBgn0264307,FBgn0267727
protein ubiquitination	0.0313054	GO:0016567	FBgn0017456,FBgn0017556,FBgn0026174,FBgn0026175,FBgn0028847,FBgn0028896,FBgn0028913,FBgn0029856,FBgn0031331,FBgn0032047,FBgn0032492,FBgn0032660,FBgn0034483,FBgn0034546,FBgn0034842,FBgn0034863,FBgn0035455,FBgn0036082,FBgn0036224,FBgn0036421,FBgn0036703,FBgn0036809,FBgn0037296,FBgn0037987,FBgn0038125,FBgn0039498,FBgn0039788,FBgn0051742,FBgn0259794,FBgn0262360,FBgn0262535
protein localization to mitochondrion	0.0420841	GO:0070585	FBgn0011244,FBgn0020371,FBgn0031728,FBgn0034835,FBgn0035124,FBgn0036204,FBgn0037828,FBgn0038355,FBgn0039463,FBgn0050412
establishment of protein localization to mitochondrion	0.0420841	GO:0072655	FBgn0011244,FBgn0020371,FBgn0031728,FBgn0034835,FBgn0035124,FBgn0036204,FBgn0037828,FBgn0038355,FBgn0039463,FBgn0050412
sperm chromatin condensation	0.0468781	GO:0035092	FBgn0013300,FBgn0013301,FBgn0039707,FBgn0051281,FBgn0259701,FBgn0267492
Cellular Component
mitochondrion	7.60569e-08	GO:0005739	FBgn0001217,FBgn0011244,FBgn0019828,FBgn0020371,FBgn0028848,FBgn0028868,FBgn0029153,FBgn0029722,FBgn0029963,FBgn0030975,FBgn0031108,FBgn0031240,FBgn0031728,FBgn0031757,FBgn0031941,FBgn0032061,FBgn0033020,FBgn0033861,FBgn0034127,FBgn0034472,FBgn0034835,FBgn0035124,FBgn0035240,FBgn0035299,FBgn0035568,FBgn0035585,FBgn0036162,FBgn0036204,FBgn0036218,FBgn0036327,FBgn0036328,FBgn0036345,FBgn0036568,FBg…
dynein complex	6.40528e-07	GO:0030286	FBgn0002862,FBgn0002865,FBgn0004171,FBgn0026141,FBgn0028567,FBgn0028858,FBgn0028902,FBgn0032520,FBgn0034566,FBgn0034816,FBgn0035009,FBgn0035638,FBgn0037463,FBgn0039070,FBgn0063261
outer dynein arm	2.22173e-06	GO:0036157	FBgn0002862,FBgn0002865,FBgn0004171,FBgn0028902,FBgn0032520,FBgn0034566,FBgn0034816,FBgn0035638,FBgn0037463,FBgn0039070
mitochondrial membrane	2.35648e-06	GO:0031966	FBgn0020371,FBgn0028868,FBgn0030975,FBgn0031108,FBgn0031757,FBgn0031941,FBgn0033020,FBgn0033861,FBgn0034835,FBgn0035124,FBgn0035299,FBgn0035568,FBgn0035585,FBgn0036204,FBgn0036345,FBgn0036568,FBgn0037579,FBgn0037828,FBgn0038355,FBgn0038797,FBgn0039463,FBgn0039498,FBgn0039651,FBgn0040651,FBgn0050412,FBgn0051477,FBgn0052832,FBgn0069354,FBgn0260453,FBgn0263026
mitochondrial part	6.30442e-06	GO:0044429	FBgn0011244,FBgn0020371,FBgn0028868,FBgn0030975,FBgn0031108,FBgn0031728,FBgn0031757,FBgn0031941,FBgn0033020,FBgn0033861,FBgn0034835,FBgn0035124,FBgn0035240,FBgn0035299,FBgn0035568,FBgn0035585,FBgn0036204,FBgn0036327,FBgn0036328,FBgn0036345,FBgn0036568,FBgn0037579,FBgn0037610,FBgn0037828,FBgn0037988,FBgn0038200,FBgn0038355,FBgn0038797,FBgn0039071,FBgn0039463,FBgn0039498,FBgn0039651,FBgn0040651,FBg…
mitochondrial envelope	9.09245e-06	GO:0005740	FBgn0020371,FBgn0028868,FBgn0030975,FBgn0031108,FBgn0031757,FBgn0031941,FBgn0033020,FBgn0033861,FBgn0034835,FBgn0035124,FBgn0035299,FBgn0035568,FBgn0035585,FBgn0036204,FBgn0036345,FBgn0036568,FBgn0037579,FBgn0037828,FBgn0038355,FBgn0038797,FBgn0039463,FBgn0039498,FBgn0039651,FBgn0040651,FBgn0050412,FBgn0051477,FBgn0052832,FBgn0069354,FBgn0260453,FBgn0263026
ciliary part	2.72815e-05	GO:0044441	FBgn0002862,FBgn0002865,FBgn0004171,FBgn0019828,FBgn0028902,FBgn0031853,FBgn0032520,FBgn0034566,FBgn0034816,FBgn0035638,FBgn0036687,FBgn0037463,FBgn0038248,FBgn0038342,FBgn0039070
motile cilium	6.13281e-05	GO:0031514	FBgn0002862,FBgn0002865,FBgn0004171,FBgn0019828,FBgn0028902,FBgn0034816,FBgn0035638,FBgn0037463
microtubule associated complex	8.92254e-05	GO:0005875	FBgn0002862,FBgn0002865,FBgn0004171,FBgn0026141,FBgn0028567,FBgn0028858,FBgn0028902,FBgn0032520,FBgn0034566,FBgn0034816,FBgn0034824,FBgn0034827,FBgn0035009,FBgn0035638,FBgn0036882,FBgn0037463,FBgn0039070,FBgn0052392,FBgn0063261
sperm flagellum	0.000101076	GO:0036126	FBgn0002862,FBgn0002865,FBgn0004171,FBgn0028902,FBgn0034816,FBgn0035638,FBgn0037463
axonemal central pair	0.000101076	GO:0097540	FBgn0002862,FBgn0002865,FBgn0004171,FBgn0028902,FBgn0034816,FBgn0035638,FBgn0037463
axonemal outer doublet	0.000101076	GO:0097545	FBgn0002862,FBgn0002865,FBgn0004171,FBgn0028902,FBgn0034816,FBgn0035638,FBgn0037463
A axonemal microtubule	0.000101076	GO:0097649	FBgn0002862,FBgn0002865,FBgn0004171,FBgn0028902,FBgn0034816,FBgn0035638,FBgn0037463
B axonemal microtubule	0.000101076	GO:0097650	FBgn0002862,FBgn0002865,FBgn0004171,FBgn0028902,FBgn0034816,FBgn0035638,FBgn0037463
9+2 motile cilium	0.000101076	GO:0097729	FBgn0002862,FBgn0002865,FBgn0004171,FBgn0028902,FBgn0034816,FBgn0035638,FBgn0037463
C1 axonemal microtubule	0.000101076	GO:1990719	FBgn0002862,FBgn0002865,FBgn0004171,FBgn0028902,FBgn0034816,FBgn0035638,FBgn0037463
C2 axonemal microtubule	0.000101076	GO:1990720	FBgn0002862,FBgn0002865,FBgn0004171,FBgn0028902,FBgn0034816,FBgn0035638,FBgn0037463
axonemal dynein complex	0.000125432	GO:0005858	FBgn0002862,FBgn0002865,FBgn0004171,FBgn0028902,FBgn0032520,FBgn0034566,FBgn0034816,FBgn0035638,FBgn0037463,FBgn0039070
axoneme part	0.00016701	GO:0044447	FBgn0002862,FBgn0002865,FBgn0004171,FBgn0028902,FBgn0032520,FBgn0034566,FBgn0034816,FBgn0035638,FBgn0037463,FBgn0039070
axonemal microtubule	0.000182924	GO:0005879	FBgn0002862,FBgn0002865,FBgn0004171,FBgn0028902,FBgn0034816,FBgn0035638,FBgn0037463
sperm part	0.000182924	GO:0097223	FBgn0002862,FBgn0002865,FBgn0004171,FBgn0028902,FBgn0034816,FBgn0035638,FBgn0037463
microtubule	0.000219324	GO:0005874	FBgn0002862,FBgn0002865,FBgn0003886,FBgn0003889,FBgn0004171,FBgn0019828,FBgn0028902,FBgn0031853,FBgn0034816,FBgn0034824,FBgn0035638,FBgn0036687,FBgn0037463,FBgn0038565,FBgn0039070
organelle envelope	0.000310583	GO:0031967	FBgn0020371,FBgn0028868,FBgn0030975,FBgn0031108,FBgn0031757,FBgn0031941,FBgn0033020,FBgn0033861,FBgn0034835,FBgn0035124,FBgn0035299,FBgn0035568,FBgn0035585,FBgn0035693,FBgn0036204,FBgn0036345,FBgn0036568,FBgn0037579,FBgn0037828,FBgn0038355,FBgn0038797,FBgn0039463,FBgn0039498,FBgn0039651,FBgn0040651,FBgn0050412,FBgn0051477,FBgn0052703,FBgn0052832,FBgn0069354,FBgn0260453,FBgn0263026,FBgn0267727
envelope	0.000310583	GO:0031975	FBgn0020371,FBgn0028868,FBgn0030975,FBgn0031108,FBgn0031757,FBgn0031941,FBgn0033020,FBgn0033861,FBgn0034835,FBgn0035124,FBgn0035299,FBgn0035568,FBgn0035585,FBgn0035693,FBgn0036204,FBgn0036345,FBgn0036568,FBgn0037579,FBgn0037828,FBgn0038355,FBgn0038797,FBgn0039463,FBgn0039498,FBgn0039651,FBgn0040651,FBgn0050412,FBgn0051477,FBgn0052703,FBgn0052832,FBgn0069354,FBgn0260453,FBgn0263026,FBgn0267727
proton-transporting two-sector ATPase complex	0.000410083	GO:0016469	FBgn0028667,FBgn0028668,FBgn0031108,FBgn0031941,FBgn0032294,FBgn0032464,FBgn0035585,FBgn0036345,FBgn0036568,FBgn0037402,FBgn0040651,FBgn0051477
proteasome core complex	0.00103005	GO:0005839	FBgn0017556,FBgn0031442,FBgn0031443,FBgn0032492,FBgn0034842,FBgn0037296,FBgn0040063,FBgn0051742
mitochondrial membrane part	0.00109044	GO:0044455	FBgn0020371,FBgn0031108,FBgn0031941,FBgn0033020,FBgn0033861,FBgn0035124,FBgn0035299,FBgn0035585,FBgn0036204,FBgn0036345,FBgn0036568,FBgn0037579,FBgn0037828,FBgn0038355,FBgn0039651,FBgn0040651,FBgn0051477,FBgn0052832,FBgn0263026
mitochondrial protein complex	0.00169679	GO:0098798	FBgn0020371,FBgn0031108,FBgn0031941,FBgn0033020,FBgn0033861,FBgn0035124,FBgn0035240,FBgn0035299,FBgn0035585,FBgn0036204,FBgn0036345,FBgn0036568,FBgn0037579,FBgn0037828,FBgn0038355,FBgn0039651,FBgn0040651,FBgn0051477
mitochondrial inner membrane	0.0025479	GO:0005743	FBgn0020371,FBgn0031108,FBgn0031757,FBgn0031941,FBgn0033020,FBgn0033861,FBgn0034835,FBgn0035124,FBgn0035299,FBgn0035568,FBgn0035585,FBgn0036204,FBgn0036345,FBgn0036568,FBgn0037579,FBgn0038797,FBgn0039651,FBgn0040651,FBgn0050412,FBgn0051477,FBgn0052832,FBgn0263026
inner dynein arm	0.00278453	GO:0036156	FBgn0002862,FBgn0002865,FBgn0004171,FBgn0028902,FBgn0034816,FBgn0035638,FBgn0037463
cilium	0.00285987	GO:0005929	FBgn0002862,FBgn0002865,FBgn0004171,FBgn0019828,FBgn0028902,FBgn0031853,FBgn0032520,FBgn0034566,FBgn0034816,FBgn0035638,FBgn0036687,FBgn0037463,FBgn0038248,FBgn0038342,FBgn0039070
catalytic complex	0.00342233	GO:1902494	FBgn0000274,FBgn0002862,FBgn0002865,FBgn0003132,FBgn0004171,FBgn0017556,FBgn0026141,FBgn0026174,FBgn0026175,FBgn0028567,FBgn0028848,FBgn0028858,FBgn0028902,FBgn0028913,FBgn0030242,FBgn0030625,FBgn0031388,FBgn0031442,FBgn0031443,FBgn0031623,FBgn0032047,FBgn0032492,FBgn0032520,FBgn0032626,FBgn0032632,FBgn0032660,FBgn0033861,FBgn0034483,FBgn0034566,FBgn0034816,FBgn0034825,FBgn0034842,FBgn0034863,FBg…
polymeric cytoskeletal fiber	0.00401816	GO:0099513	FBgn0002862,FBgn0002865,FBgn0003886,FBgn0003889,FBgn0004171,FBgn0011743,FBgn0019828,FBgn0028902,FBgn0031853,FBgn0034816,FBgn0034824,FBgn0035638,FBgn0036687,FBgn0037463,FBgn0038565,FBgn0039070
organelle inner membrane	0.00422971	GO:0019866	FBgn0020371,FBgn0031108,FBgn0031757,FBgn0031941,FBgn0033020,FBgn0033861,FBgn0034835,FBgn0035124,FBgn0035299,FBgn0035568,FBgn0035585,FBgn0036204,FBgn0036345,FBgn0036568,FBgn0037579,FBgn0038797,FBgn0039651,FBgn0040651,FBgn0050412,FBgn0051477,FBgn0052832,FBgn0263026
organelle membrane	0.00706234	GO:0031090	FBgn0020371,FBgn0028667,FBgn0028668,FBgn0028868,FBgn0030975,FBgn0031108,FBgn0031757,FBgn0031941,FBgn0032294,FBgn0032464,FBgn0033020,FBgn0033861,FBgn0034835,FBgn0035124,FBgn0035299,FBgn0035568,FBgn0035585,FBgn0035693,FBgn0036204,FBgn0036345,FBgn0036568,FBgn0036992,FBgn0037579,FBgn0037828,FBgn0038355,FBgn0038797,FBgn0039463,FBgn0039498,FBgn0039651,FBgn0040651,FBgn0050412,FBgn0051477,FBgn0052081,FBg…
mitochondrial proton-transporting ATP synthase complex	0.010275	GO:0005753	FBgn0031108,FBgn0031941,FBgn0035585,FBgn0036345,FBgn0036568,FBgn0040651,FBgn0051477
proton-transporting ATP synthase complex	0.010275	GO:0045259	FBgn0031108,FBgn0031941,FBgn0035585,FBgn0036345,FBgn0036568,FBgn0040651,FBgn0051477
cytoskeletal part	0.0127635	GO:0044430	FBgn0002862,FBgn0002865,FBgn0003886,FBgn0003889,FBgn0004171,FBgn0011273,FBgn0011743,FBgn0019828,FBgn0026141,FBgn0028567,FBgn0028858,FBgn0028902,FBgn0031410,FBgn0031853,FBgn0032520,FBgn0034566,FBgn0034816,FBgn0034824,FBgn0034827,FBgn0035009,FBgn0035638,FBgn0036687,FBgn0036882,FBgn0037463,FBgn0038248,FBgn0038565,FBgn0039070,FBgn0052392,FBgn0063261
intracellular part	0.0151592	GO:0044424	FBgn0000274,FBgn0000615,FBgn0001217,FBgn0001218,FBgn0001281,FBgn0002862,FBgn0002865,FBgn0003132,FBgn0003302,FBgn0003435,FBgn0003527,FBgn0003886,FBgn0003889,FBgn0004171,FBgn0004882,FBgn0005654,FBgn0010258,FBgn0011244,FBgn0011270,FBgn0011273,FBgn0011743,FBgn0013300,FBgn0013301,FBgn0015300,FBgn0017556,FBgn0019828,FBgn0020371,FBgn0026141,FBgn0026174,FBgn0026175,FBgn0028379,FBgn0028567,FBgn0028667,FBg…
proteasome complex	0.0186954	GO:0000502	FBgn0017556,FBgn0031442,FBgn0031443,FBgn0032492,FBgn0034842,FBgn0036224,FBgn0037296,FBgn0039788,FBgn0040063,FBgn0051742
endopeptidase complex	0.0186954	GO:1905369	FBgn0017556,FBgn0031442,FBgn0031443,FBgn0032492,FBgn0034842,FBgn0036224,FBgn0037296,FBgn0039788,FBgn0040063,FBgn0051742
inner mitochondrial membrane protein complex	0.0196825	GO:0098800	FBgn0020371,FBgn0031108,FBgn0031941,FBgn0033020,FBgn0033861,FBgn0035124,FBgn0035299,FBgn0035585,FBgn0036204,FBgn0036345,FBgn0036568,FBgn0037579,FBgn0039651,FBgn0040651,FBgn0051477
Molecular Function
manganese ion binding	0.000122635	GO:0030145	FBgn0033860,FBgn0033868,FBgn0034132,FBgn0035915,FBgn0045770,FBgn0052064,FBgn0052351,FBgn0259795
threonine-type endopeptidase activity	0.00478265	GO:0004298	FBgn0017556,FBgn0031442,FBgn0031443,FBgn0032492,FBgn0034842,FBgn0037296,FBgn0040063,FBgn0051742
threonine-type peptidase activity	0.00478265	GO:0070003	FBgn0017556,FBgn0031442,FBgn0031443,FBgn0032492,FBgn0034842,FBgn0037296,FBgn0040063,FBgn0051742
