# Supplementary material for: A plant diterpene counteracts juvenile hormone-mediated gene regulation during Drosophila melanogaster larval development
Source: PLoS One. 2018 Jul 16;13(7):e0200706. doi: 10.1371/journal.pone.0200706 (PMC6047816; doi:10.1371/journal.pone.0200706)
Supplement: S7 Table — (XLSX) [file pone.0200706.s007.xlsx]

## Sheet: JHA↓JHD↑ GO enrichment
Gene ontology (GO) group	p-value (Holm_ Bonferroni)	GO term	genes
Biological Process
chitin metabolic process	3.48171e-22	GO:0006030	FBgn0031000,FBgn0034030,FBgn0035412,FBgn0035845,FBgn0036225,FBgn0036226,FBgn0036227,FBgn0036228,FBgn0036363,FBgn0036563,FBgn0036940,FBgn0036947,FBgn0036948,FBgn0036950,FBgn0036951,FBgn0036952,FBgn0036953,FBgn0038646,FBgn0039453,FBgn0039454,FBgn0040950,FBgn0040958,FBgn0040959,FBgn0051973,FBgn0052304,FBgn0053985,FBgn0053986,FBgn0085311,FBgn0085455,FBgn0260026,FBgn0260393,FBgn0264488
glucosamine-containing compound metabolic process	2.55686e-21	GO:1901071	FBgn0031000,FBgn0034030,FBgn0035412,FBgn0035845,FBgn0036225,FBgn0036226,FBgn0036227,FBgn0036228,FBgn0036363,FBgn0036563,FBgn0036940,FBgn0036947,FBgn0036948,FBgn0036950,FBgn0036951,FBgn0036952,FBgn0036953,FBgn0038646,FBgn0039453,FBgn0039454,FBgn0040950,FBgn0040958,FBgn0040959,FBgn0051973,FBgn0052304,FBgn0053985,FBgn0053986,FBgn0085311,FBgn0085455,FBgn0260026,FBgn0260393,FBgn0264488
amino sugar metabolic process	4.40609e-21	GO:0006040	FBgn0031000,FBgn0034030,FBgn0035412,FBgn0035845,FBgn0036225,FBgn0036226,FBgn0036227,FBgn0036228,FBgn0036363,FBgn0036563,FBgn0036940,FBgn0036947,FBgn0036948,FBgn0036950,FBgn0036951,FBgn0036952,FBgn0036953,FBgn0038646,FBgn0039453,FBgn0039454,FBgn0040950,FBgn0040958,FBgn0040959,FBgn0051973,FBgn0052304,FBgn0053985,FBgn0053986,FBgn0085311,FBgn0085455,FBgn0260026,FBgn0260393,FBgn0264488
aminoglycan metabolic process	5.39719e-20	GO:0006022	FBgn0031000,FBgn0033327,FBgn0034030,FBgn0035412,FBgn0035845,FBgn0036225,FBgn0036226,FBgn0036227,FBgn0036228,FBgn0036363,FBgn0036563,FBgn0036940,FBgn0036947,FBgn0036948,FBgn0036950,FBgn0036951,FBgn0036952,FBgn0036953,FBgn0038646,FBgn0039453,FBgn0039454,FBgn0040950,FBgn0040958,FBgn0040959,FBgn0051973,FBgn0052304,FBgn0053985,FBgn0053986,FBgn0085311,FBgn0085455,FBgn0260026,FBgn0260393,FBgn0264488
carbohydrate derivative metabolic process	9.97283e-06	GO:1901135	FBgn0026315,FBgn0027611,FBgn0029830,FBgn0030510,FBgn0030984,FBgn0031000,FBgn0032002,FBgn0032253,FBgn0033327,FBgn0034030,FBgn0035412,FBgn0035845,FBgn0036225,FBgn0036226,FBgn0036227,FBgn0036228,FBgn0036363,FBgn0036563,FBgn0036940,FBgn0036947,FBgn0036948,FBgn0036950,FBgn0036951,FBgn0036952,FBgn0036953,FBgn0038646,FBgn0039453,FBgn0039454,FBgn0040950,FBgn0040958,FBgn0040959,FBgn0051956,FBgn0051973,FBg…
Cellular Component
extracellular region	9.82733e-19	GO:0005576	FBgn0004777,FBgn0004780,FBgn0004783,FBgn0015010,FBgn0016123,FBgn0020637,FBgn0020639,FBgn0027611,FBgn0028983,FBgn0031000,FBgn0031929,FBgn0031930,FBgn0032336,FBgn0033327,FBgn0033598,FBgn0034030,FBgn0034417,FBgn0034499,FBgn0035043,FBgn0035280,FBgn0035282,FBgn0035412,FBgn0035737,FBgn0035777,FBgn0035780,FBgn0035845,FBgn0036225,FBgn0036226,FBgn0036227,FBgn0036228,FBgn0036363,FBgn0036563,FBgn0036940,FBg…
extracellular matrix	1.03903e-05	GO:0031012	FBgn0004777,FBgn0004780,FBgn0004783,FBgn0020637,FBgn0020639,FBgn0031000,FBgn0033598,FBgn0034499,FBgn0035043,FBgn0035280,FBgn0035737,FBgn0037069,FBgn0037225,FBgn0038134,FBgn0039437,FBgn0039441,FBgn0040950,FBgn0051901,FBgn0052029,FBgn0053302
extracellular region part	1.96086e-05	GO:0044421	FBgn0004777,FBgn0004780,FBgn0004783,FBgn0016123,FBgn0020637,FBgn0020639,FBgn0028983,FBgn0031000,FBgn0031929,FBgn0031930,FBgn0032336,FBgn0033598,FBgn0034417,FBgn0034499,FBgn0035043,FBgn0035280,FBgn0035282,FBgn0035737,FBgn0035777,FBgn0035780,FBgn0037069,FBgn0037174,FBgn0037225,FBgn0037724,FBgn0038134,FBgn0038901,FBgn0039203,FBgn0039437,FBgn0039441,FBgn0040950,FBgn0040958,FBgn0040959,FBgn0045038,FBg…
integral component of plasma membrane	0.00105419	GO:0005887	FBgn0003328,FBgn0004512,FBgn0024361,FBgn0025709,FBgn0029762,FBgn0029830,FBgn0032074,FBgn0032075,FBgn0032433,FBgn0032435,FBgn0033124,FBgn0033138,FBgn0033139,FBgn0033443,FBgn0036043,FBgn0036461,FBgn0036770,FBgn0036945,FBgn0037166,FBgn0037410,FBgn0039645,FBgn0039882,FBgn0039941,FBgn0040279,FBgn0051720,FBgn0052557,FBgn0052843,FBgn0262593
intrinsic component of plasma membrane	0.00182945	GO:0031226	FBgn0003328,FBgn0004512,FBgn0024361,FBgn0025709,FBgn0029762,FBgn0029830,FBgn0032074,FBgn0032075,FBgn0032433,FBgn0032435,FBgn0033124,FBgn0033138,FBgn0033139,FBgn0033443,FBgn0036043,FBgn0036461,FBgn0036770,FBgn0036945,FBgn0037166,FBgn0037410,FBgn0039645,FBgn0039882,FBgn0039941,FBgn0040279,FBgn0051720,FBgn0052557,FBgn0052843,FBgn0262593
Molecular Function
chitin binding	2.36092e-21	GO:0008061	FBgn0031000,FBgn0034030,FBgn0035412,FBgn0035845,FBgn0036225,FBgn0036226,FBgn0036227,FBgn0036228,FBgn0036363,FBgn0036563,FBgn0036940,FBgn0036947,FBgn0036948,FBgn0036950,FBgn0036951,FBgn0036952,FBgn0036953,FBgn0038646,FBgn0039453,FBgn0039454,FBgn0040950,FBgn0040958,FBgn0040959,FBgn0051973,FBgn0052304,FBgn0053985,FBgn0053986,FBgn0085311,FBgn0085455,FBgn0260026,FBgn0260393,FBgn0264488
exopeptidase activity	0.000113516	GO:0008238	FBgn0000455,FBgn0031741,FBgn0031929,FBgn0031930,FBgn0035076,FBgn0035154,FBgn0035777,FBgn0035780,FBgn0038135,FBgn0038136,FBgn0051198,FBgn0052483,FBgn0259175,FBgn0259237
structural constituent of chitin-based cuticle	0.00192547	GO:0005214	FBgn0004777,FBgn0004780,FBgn0004783,FBgn0020637,FBgn0020639,FBgn0033598,FBgn0034499,FBgn0035280,FBgn0035737,FBgn0037069,FBgn0037225,FBgn0039437,FBgn0039441,FBgn0052029,FBgn0053302
structural constituent of cuticle	0.00369302	GO:0042302	FBgn0004777,FBgn0004780,FBgn0004783,FBgn0020637,FBgn0020639,FBgn0033598,FBgn0034499,FBgn0035280,FBgn0035737,FBgn0037069,FBgn0037225,FBgn0039437,FBgn0039441,FBgn0052029,FBgn0053302
serine-type peptidase activity	0.0206203	GO:0008236	FBgn0001285,FBgn0002578,FBgn0003358,FBgn0003863,FBgn0011834,FBgn0015001,FBgn0025383,FBgn0028983,FBgn0029828,FBgn0031249,FBgn0031741,FBgn0035154,FBgn0035666,FBgn0035670,FBgn0037678,FBgn0038431,FBgn0043470,FBgn0043471,FBgn0052483,FBgn0259175,FBgn0259998,FBgn0263235,FBgn0264750
structural constituent of chitin-based larval cuticle	0.0210621	GO:0008010	FBgn0004777,FBgn0004780,FBgn0004783,FBgn0020637,FBgn0020639,FBgn0033598,FBgn0034499,FBgn0035280,FBgn0035737,FBgn0037069,FBgn0052029,FBgn0053302
serine hydrolase activity	0.0216585	GO:0017171	FBgn0001285,FBgn0002578,FBgn0003358,FBgn0003863,FBgn0011834,FBgn0015001,FBgn0025383,FBgn0028983,FBgn0029828,FBgn0031249,FBgn0031741,FBgn0035154,FBgn0035666,FBgn0035670,FBgn0037678,FBgn0038431,FBgn0043470,FBgn0043471,FBgn0052483,FBgn0259175,FBgn0259998,FBgn0263235,FBgn0264750
peptidase activity, acting on L-amino acid peptides	0.033724	GO:0070011	FBgn0000455,FBgn0001285,FBgn0002578,FBgn0003358,FBgn0003863,FBgn0011834,FBgn0015001,FBgn0025383,FBgn0028381,FBgn0028945,FBgn0028950,FBgn0028983,FBgn0029828,FBgn0031249,FBgn0031741,FBgn0031929,FBgn0031930,FBgn0033659,FBgn0035076,FBgn0035154,FBgn0035666,FBgn0035670,FBgn0035777,FBgn0035780,FBgn0037678,FBgn0038135,FBgn0038136,FBgn0038431,FBgn0043470,FBgn0043471,FBgn0051198,FBgn0051233,FBgn0052483,FBg…
peptidase activity	0.0441568	GO:0008233	FBgn0000455,FBgn0001285,FBgn0002578,FBgn0003358,FBgn0003863,FBgn0011834,FBgn0015001,FBgn0025383,FBgn0028381,FBgn0028945,FBgn0028950,FBgn0028983,FBgn0029828,FBgn0031249,FBgn0031741,FBgn0031929,FBgn0031930,FBgn0033659,FBgn0035076,FBgn0035154,FBgn0035666,FBgn0035670,FBgn0035777,FBgn0035780,FBgn0037678,FBgn0038135,FBgn0038136,FBgn0038431,FBgn0043470,FBgn0043471,FBgn0051198,FBgn0051233,FBgn0052483,FBg…
