# Supplementary material for: A plant diterpene counteracts juvenile hormone-mediated gene regulation during Drosophila melanogaster larval development
Source: PLoS One. 2018 Jul 16;13(7):e0200706. doi: 10.1371/journal.pone.0200706 (PMC6047816; doi:10.1371/journal.pone.0200706)
Supplement: S8 Table — (XLSX) [file pone.0200706.s008.xlsx]

## Sheet: JHA↑JHD↑ GO enrichment
Gene ontology (GO) group	p-value (Holm_ Bonferroni)	GO term	genes
Biological Process
response to biotic stimulus	1.11198e-08	GO:0009607	FBgn0000276,FBgn0000277,FBgn0001297,FBgn0004240,FBgn0004507,FBgn0004606,FBgn0010388,FBgn0012042,FBgn0014033,FBgn0014865,FBgn0016794,FBgn0022355,FBgn0030051,FBgn0030310,FBgn0030926,FBgn0031381,FBgn0032638,FBgn0034199,FBgn0034407,FBgn0038299,FBgn0039099,FBgn0039593,FBgn0039682,FBgn0041180,FBgn0041182,FBgn0041581,FBgn0043903,FBgn0052279,FBgn0067903,FBgn0085244,FBgn0261560,FBgn0283437,FBgn0283461
response to external biotic stimulus	1.11198e-08	GO:0043207	FBgn0000276,FBgn0000277,FBgn0001297,FBgn0004240,FBgn0004507,FBgn0004606,FBgn0010388,FBgn0012042,FBgn0014033,FBgn0014865,FBgn0016794,FBgn0022355,FBgn0030051,FBgn0030310,FBgn0030926,FBgn0031381,FBgn0032638,FBgn0034199,FBgn0034407,FBgn0038299,FBgn0039099,FBgn0039593,FBgn0039682,FBgn0041180,FBgn0041182,FBgn0041581,FBgn0043903,FBgn0052279,FBgn0067903,FBgn0085244,FBgn0261560,FBgn0283437,FBgn0283461
response to other organism	1.11198e-08	GO:0051707	FBgn0000276,FBgn0000277,FBgn0001297,FBgn0004240,FBgn0004507,FBgn0004606,FBgn0010388,FBgn0012042,FBgn0014033,FBgn0014865,FBgn0016794,FBgn0022355,FBgn0030051,FBgn0030310,FBgn0030926,FBgn0031381,FBgn0032638,FBgn0034199,FBgn0034407,FBgn0038299,FBgn0039099,FBgn0039593,FBgn0039682,FBgn0041180,FBgn0041182,FBgn0041581,FBgn0043903,FBgn0052279,FBgn0067903,FBgn0085244,FBgn0261560,FBgn0283437,FBgn0283461
humoral immune response	4.78409e-07	GO:0006959	FBgn0000276,FBgn0000277,FBgn0001297,FBgn0004240,FBgn0004606,FBgn0010388,FBgn0012042,FBgn0014865,FBgn0016794,FBgn0030310,FBgn0030926,FBgn0034199,FBgn0034407,FBgn0039801,FBgn0041581,FBgn0261560,FBgn0283437,FBgn0283461
response to external stimulus	2.4029e-06	GO:0009605	FBgn0000276,FBgn0000277,FBgn0000422,FBgn0000578,FBgn0001230,FBgn0001297,FBgn0002633,FBgn0002939,FBgn0003888,FBgn0004240,FBgn0004449,FBgn0004507,FBgn0004606,FBgn0004657,FBgn0005626,FBgn0010388,FBgn0010909,FBgn0012042,FBgn0014033,FBgn0014865,FBgn0016794,FBgn0022355,FBgn0025879,FBgn0028671,FBgn0028999,FBgn0030051,FBgn0030310,FBgn0030766,FBgn0030926,FBgn0031081,FBgn0031381,FBgn0032638,FBgn0034199,FBg…
response to bacterium	6.92936e-06	GO:0009617	FBgn0000276,FBgn0000277,FBgn0004240,FBgn0004507,FBgn0010388,FBgn0012042,FBgn0014033,FBgn0014865,FBgn0030051,FBgn0030310,FBgn0031381,FBgn0032638,FBgn0034199,FBgn0034407,FBgn0039099,FBgn0039593,FBgn0041182,FBgn0041581,FBgn0043903,FBgn0067903,FBgn0261560,FBgn0283437,FBgn0283461
defense response to other organism	8.69831e-06	GO:0098542	FBgn0000276,FBgn0000277,FBgn0004240,FBgn0004507,FBgn0010388,FBgn0012042,FBgn0014033,FBgn0014865,FBgn0030051,FBgn0030310,FBgn0030926,FBgn0031381,FBgn0032638,FBgn0034199,FBgn0034407,FBgn0039099,FBgn0041182,FBgn0041581,FBgn0043903,FBgn0052279,FBgn0067903,FBgn0085244,FBgn0261560,FBgn0283437,FBgn0283461
defense response to Gram-positive bacterium	9.90703e-06	GO:0050830	FBgn0000276,FBgn0000277,FBgn0010388,FBgn0012042,FBgn0014865,FBgn0030051,FBgn0030310,FBgn0032638,FBgn0034407,FBgn0041581,FBgn0283437
defense response	1.16384e-05	GO:0006952	FBgn0000276,FBgn0000277,FBgn0004240,FBgn0004507,FBgn0010388,FBgn0012042,FBgn0014033,FBgn0014865,FBgn0030051,FBgn0030310,FBgn0030926,FBgn0031381,FBgn0032638,FBgn0034199,FBgn0034407,FBgn0034638,FBgn0039099,FBgn0039801,FBgn0041182,FBgn0041581,FBgn0043578,FBgn0043903,FBgn0052279,FBgn0067903,FBgn0085244,FBgn0261547,FBgn0261560,FBgn0262733,FBgn0283437,FBgn0283461
defense response to bacterium	1.73382e-05	GO:0042742	FBgn0000276,FBgn0000277,FBgn0004240,FBgn0004507,FBgn0010388,FBgn0012042,FBgn0014033,FBgn0014865,FBgn0030051,FBgn0030310,FBgn0031381,FBgn0032638,FBgn0034199,FBgn0034407,FBgn0039099,FBgn0041182,FBgn0041581,FBgn0043903,FBgn0261560,FBgn0283437,FBgn0283461
antimicrobial humoral response	1.83672e-05	GO:0019730	FBgn0000276,FBgn0000277,FBgn0001297,FBgn0004240,FBgn0004606,FBgn0010388,FBgn0012042,FBgn0014865,FBgn0016794,FBgn0030310,FBgn0030926,FBgn0034199,FBgn0041581,FBgn0261560,FBgn0283461
immune response	0.000152361	GO:0006955	FBgn0000276,FBgn0000277,FBgn0001297,FBgn0004240,FBgn0004507,FBgn0004606,FBgn0010388,FBgn0012042,FBgn0014033,FBgn0014865,FBgn0016794,FBgn0030051,FBgn0030310,FBgn0030926,FBgn0034199,FBgn0034407,FBgn0039801,FBgn0041581,FBgn0043578,FBgn0043903,FBgn0261547,FBgn0261560,FBgn0262733,FBgn0283437,FBgn0283461
antibacterial humoral response	0.000155388	GO:0019731	FBgn0000276,FBgn0000277,FBgn0004240,FBgn0010388,FBgn0012042,FBgn0014865,FBgn0030310,FBgn0041581,FBgn0261560,FBgn0283461
response to stress	0.000977415	GO:0006950	FBgn0000276,FBgn0000277,FBgn0000422,FBgn0001223,FBgn0001224,FBgn0001225,FBgn0001229,FBgn0001230,FBgn0001233,FBgn0001297,FBgn0002633,FBgn0003082,FBgn0004240,FBgn0004507,FBgn0005626,FBgn0010388,FBgn0010909,FBgn0012042,FBgn0014033,FBgn0014865,FBgn0020414,FBgn0020416,FBgn0028360,FBgn0029848,FBgn0030051,FBgn0030310,FBgn0030766,FBgn0030926,FBgn0031381,FBgn0032638,FBgn0033153,FBgn0034199,FBgn0034219,FBg…
negative regulation of endopeptidase activity	0.00243287	GO:0010951	FBgn0024294,FBgn0025879,FBgn0031558,FBgn0031560,FBgn0034443,FBgn0034894,FBgn0038299,FBgn0041180,FBgn0041182,FBgn0041183,FBgn0051777,FBgn0262721
negative regulation of peptidase activity	0.00356474	GO:0010466	FBgn0024294,FBgn0025879,FBgn0031558,FBgn0031560,FBgn0034443,FBgn0034894,FBgn0038299,FBgn0041180,FBgn0041182,FBgn0041183,FBgn0051777,FBgn0262721
immune system process	0.00687582	GO:0002376	FBgn0000276,FBgn0000277,FBgn0001297,FBgn0004240,FBgn0004507,FBgn0004606,FBgn0004657,FBgn0010388,FBgn0012042,FBgn0014033,FBgn0014865,FBgn0016794,FBgn0030051,FBgn0030310,FBgn0030926,FBgn0031888,FBgn0034199,FBgn0034407,FBgn0039801,FBgn0041581,FBgn0043578,FBgn0043903,FBgn0085244,FBgn0261547,FBgn0261560,FBgn0262733,FBgn0283437,FBgn0283461
response to fungus	0.00821362	GO:0009620	FBgn0014865,FBgn0022355,FBgn0030051,FBgn0030926,FBgn0038299,FBgn0039682,FBgn0041180,FBgn0052279,FBgn0283437,FBgn0283461
negative regulation of proteolysis	0.0091751	GO:0045861	FBgn0024294,FBgn0025879,FBgn0031558,FBgn0031560,FBgn0034443,FBgn0034894,FBgn0038299,FBgn0041180,FBgn0041182,FBgn0041183,FBgn0051777,FBgn0262721
defense response to Gram-negative bacterium	0.0114472	GO:0050829	FBgn0000276,FBgn0000277,FBgn0004240,FBgn0004507,FBgn0010388,FBgn0012042,FBgn0014033,FBgn0014865,FBgn0030051,FBgn0041182,FBgn0043903,FBgn0283461
negative regulation of hydrolase activity	0.0290452	GO:0051346	FBgn0024294,FBgn0025879,FBgn0031558,FBgn0031560,FBgn0034443,FBgn0034894,FBgn0038299,FBgn0041180,FBgn0041182,FBgn0041183,FBgn0051777,FBgn0262721
Cellular Component
extracellular region	4.65976e-07	GO:0005576	FBgn0000276,FBgn0000277,FBgn0003719,FBgn0003867,FBgn0004449,FBgn0010388,FBgn0011280,FBgn0012042,FBgn0014865,FBgn0020414,FBgn0020416,FBgn0022355,FBgn0023479,FBgn0024294,FBgn0025879,FBgn0026403,FBgn0027598,FBgn0028526,FBgn0030051,FBgn0030310,FBgn0030926,FBgn0031381,FBgn0031957,FBgn0032136,FBgn0033942,FBgn0034011,FBgn0034094,FBgn0034199,FBgn0034294,FBgn0034407,FBgn0034512,FBgn0034638,FBgn0035049,FBg…
Molecular Function
endopeptidase inhibitor activity	0.00123448	GO:0004866	FBgn0024294,FBgn0025879,FBgn0031558,FBgn0031560,FBgn0034443,FBgn0034894,FBgn0038299,FBgn0041180,FBgn0041182,FBgn0041183,FBgn0051777,FBgn0262721
peptidase inhibitor activity	0.00181359	GO:0030414	FBgn0024294,FBgn0025879,FBgn0031558,FBgn0031560,FBgn0034443,FBgn0034894,FBgn0038299,FBgn0041180,FBgn0041182,FBgn0041183,FBgn0051777,FBgn0262721
endopeptidase regulator activity	0.00181359	GO:0061135	FBgn0024294,FBgn0025879,FBgn0031558,FBgn0031560,FBgn0034443,FBgn0034894,FBgn0038299,FBgn0041180,FBgn0041182,FBgn0041183,FBgn0051777,FBgn0262721
peptidase regulator activity	0.00525015	GO:0061134	FBgn0024294,FBgn0025879,FBgn0031558,FBgn0031560,FBgn0034443,FBgn0034894,FBgn0038299,FBgn0041180,FBgn0041182,FBgn0041183,FBgn0051777,FBgn0262721
protease binding	0.0058616	GO:0002020	FBgn0024294,FBgn0025879,FBgn0031558,FBgn0031560,FBgn0034443,FBgn0034894,FBgn0038299,FBgn0041180,FBgn0041182,FBgn0041183,FBgn0051777,FBgn0262721
enzyme inhibitor activity	0.00979027	GO:0004857	FBgn0024294,FBgn0025879,FBgn0031558,FBgn0031560,FBgn0034443,FBgn0034894,FBgn0038299,FBgn0041180,FBgn0041182,FBgn0041183,FBgn0041184,FBgn0051777,FBgn0262721
