# Supplementary material for: A plant diterpene counteracts juvenile hormone-mediated gene regulation during Drosophila melanogaster larval development
Source: PLoS One. 2018 Jul 16;13(7):e0200706. doi: 10.1371/journal.pone.0200706 (PMC6047816; doi:10.1371/journal.pone.0200706)
Supplement: S9 Table — (XLSX) [file pone.0200706.s009.xlsx]

## Sheet: JHA↓JHD↓ GO enrichment
Gene ontology (GO) group	p-value (Holm_ Bonferroni)	GO term	genes
Biological Process
chitin-based cuticle development	0.0113213	GO:0040003	FBgn0020642,FBgn0030398,FBgn0033667,FBgn0033726,FBgn0033729,FBgn0033731,FBgn0034582,FBgn0037067,FBgn0037114,FBgn0038819,FBgn0039435,FBgn0039438,FBgn0039481,FBgn0042118,FBgn0042119
Cellular Component
extracellular region part	1.98173e-05	GO:0044421	FBgn0020642,FBgn0022770,FBgn0027586,FBgn0030398,FBgn0030828,FBgn0031178,FBgn0032252,FBgn0033726,FBgn0033729,FBgn0033731,FBgn0034468,FBgn0034582,FBgn0035781,FBgn0036837,FBgn0037067,FBgn0037114,FBgn0037204,FBgn0038819,FBgn0039297,FBgn0039299,FBgn0039435,FBgn0039438,FBgn0039481,FBgn0039482,FBgn0039483,FBgn0042118,FBgn0042119,FBgn0046875,FBgn0051496,FBgn0051997,FBgn0052379,FBgn0087011,FBgn0263199
extracellular region	5.31901e-05	GO:0005576	FBgn0000533,FBgn0004592,FBgn0020642,FBgn0022770,FBgn0027586,FBgn0030398,FBgn0030562,FBgn0030828,FBgn0031178,FBgn0031737,FBgn0032252,FBgn0033726,FBgn0033729,FBgn0033731,FBgn0034468,FBgn0034582,FBgn0034624,FBgn0035781,FBgn0036837,FBgn0037067,FBgn0037114,FBgn0037204,FBgn0038819,FBgn0039102,FBgn0039297,FBgn0039299,FBgn0039435,FBgn0039438,FBgn0039481,FBgn0039482,FBgn0039483,FBgn0042118,FBgn0042119,FBg…
extracellular matrix	0.00362899	GO:0031012	FBgn0020642,FBgn0030398,FBgn0032252,FBgn0033726,FBgn0033729,FBgn0033731,FBgn0037067,FBgn0037114,FBgn0038819,FBgn0039435,FBgn0039438,FBgn0039481,FBgn0042118,FBgn0042119
Molecular Function
structural constituent of chitin-based cuticle	0.00441244	GO:0005214	FBgn0020642,FBgn0030398,FBgn0033726,FBgn0033729,FBgn0033731,FBgn0037067,FBgn0037114,FBgn0038819,FBgn0039435,FBgn0039438,FBgn0039481,FBgn0042118,FBgn0042119
structural constituent of cuticle	0.00781243	GO:0042302	FBgn0020642,FBgn0030398,FBgn0033726,FBgn0033729,FBgn0033731,FBgn0037067,FBgn0037114,FBgn0038819,FBgn0039435,FBgn0039438,FBgn0039481,FBgn0042118,FBgn0042119
structural constituent of chitin-based larval cuticle	0.0138271	GO:0008010	FBgn0020642,FBgn0030398,FBgn0033726,FBgn0033729,FBgn0033731,FBgn0037067,FBgn0037114,FBgn0038819,FBgn0039481,FBgn0042118,FBgn0042119
iron ion binding	0.014385	GO:0005506	FBgn0015035,FBgn0015039,FBgn0015040,FBgn0015714,FBgn0026190,FBgn0028940,FBgn0030615,FBgn0031432,FBgn0037601,FBgn0038007,FBgn0038194,FBgn0039780,FBgn0051014
oxidoreductase activity, acting on paired donors, with incorporation or reduction of molecular oxygen	0.0192219	GO:0016705	FBgn0015035,FBgn0015039,FBgn0015040,FBgn0015714,FBgn0026190,FBgn0028940,FBgn0030615,FBgn0031432,FBgn0037601,FBgn0038007,FBgn0038194,FBgn0039780,FBgn0051014
heme binding	0.0221187	GO:0020037	FBgn0004577,FBgn0015035,FBgn0015039,FBgn0015040,FBgn0015714,FBgn0028940,FBgn0030615,FBgn0031432,FBgn0032685,FBgn0037601,FBgn0038007,FBgn0038194
tetrapyrrole binding	0.0238873	GO:0046906	FBgn0004577,FBgn0015035,FBgn0015039,FBgn0015040,FBgn0015714,FBgn0028940,FBgn0030615,FBgn0031432,FBgn0032685,FBgn0037601,FBgn0038007,FBgn0038194
